# Supplementary material for: The Integrity of the HMR complex is necessary for centromeric binding and reproductive isolation in Drosophila
Source: PLoS Genet. 2021 Aug 23;17(8):e1009744. doi: 10.1371/journal.pgen.1009744 (PMC8412352; doi:10.1371/journal.pgen.1009744)
Supplement: S1 Table — (XLSX) [file pgen.1009744.s009.xlsx]

## Sheet: antibodies
protein target	Ab_ID	species	use	amount used	source	reference	tissue	Figure	notes
HMR	2C10	rat	IP	1 mL per sample	Imhof lab	Thomae et al., 2013	SL2 cells	1A, 1C, S1E
HMR	2C10	rat	ChIP	1 mL per sample	Imhof lab	[1]	SL2 cells	4, S5
HMR	2C10	rat	WB	1:20	Imhof lab	[1]	SL2 cells, ovaries	S4A, S6D
HMR	2C10	rat	IF	1:25	Imhof lab	[1]	SL2 cells	S2A,
HMR	2C10	rat	IF	1:20	Imhof lab	[1]	ovaries	5C, S7
HMR	12F1	rat	IP	1 mL per sample	Imhof lab		SL2 cells	1A, 1C, S1E
LHR	12F4	rat	IP	1 mL per sample	Imhof lab	[1]	SL2 cells	1B, 1C, S1E
LHR	12F4	rat	WB	1:20	Imhof lab	[1]	SL2 cells, ovaries	S4A, S4C, S6D
NLP		rabbit	IP	5 uL per sample	P.Heun	[2]	SL2 cells	S1C
FLAG	M2 - A2220	mouse	IP	20 uL resin	Sigma-Aldrich		SL2 cells	1C, S1A-B, S1E, 2, S3, 3, S4B, S4D-G
FLAG	M2 - F1804	mouse	ChIP	5 uL per sample	Sigma-Aldrich		SL2 cells	4, S5
FLAG	M2 - F1804	mouse	WB	1:1000	Sigma-Aldrich		SL2 cells	S4C
HA	A2095	mouse	IP	1 μL beads/mL culture	Sigma-Aldrich		SF21	S4A
HA	12CA5	mouse	IF	1:1000	Roche	[3]	SL2 cells	4, S6A-C
HA	12CA5	mouse	WB	1:1000	Roche	[3]	SL2 cells	S4B
HA	2-2.2.14	mouse	IF	1:300	Invitrogen		SL2 cells	S2A
HA	3F10	rat	IF	1:100	Sigma-Aldrich		SL2 cells	S2B
HP1a	C1A9	mouse	IP	1 mL per sample	DSHB		SL2 cells	1C, S1D-E
HP1a	C1A9	mouse	IF	1:10	DSHB		ovaries	5C, S7
HP1a	C1A9	mouse	IF	1:100	DSHB		SL2 cells	S2B
HP1a	C1A9	mouse	WB	1:20	DSHB		SL2 cells	S4B
MYC			IP	1 mL per sample			SL2 cells	S4B
CENP-C		rabbit	IF	1:5000	C. Lehner		SL2 cells	4, S6A-C
CENP-C		rabbit	IF	1:3000	C. Lehner		ovaries	S7
LAMIN	T40	mouse	WB	1:1000	Harald Saumweber		ovaries	S6D
CENP-A		rabbit	IF	1:300	Active Motif		SL2 cells	S2A-B

## Sheet: primers
ID	description	target	sequence	aim	source	Figure
ALON79	Tart_for	Tart	AGAGAGGGAAAGAAGGGAAAGGGA	RT-PCR	[4]	5E
ALON80	Tart_rev	Tart	ATTTCCTGCCTGGTTAGATCGCCA	RT-PCR	[4]	5E
ALON85	Het-A_for	Het-A	CGCGCGGAACCCATCTTCAGA	RT-PCR	[5]	5E
ALON86	Het-A_rev	Het-A	CGCCGCAGTCGTTTGGTGAGT	RT-PCR	[5]	5E
						5E
ON344	18SrDNA_F	18s rDNA	AGCCTGAGAAACGGCTACCA	RT-PCR	This study	5E
ON345	18SrDNA_r	18s rDNA	AGCTGGGAGTGGGTAATTTACG	RT-PCR	This study	5E
ALON55	AL_mut1_fw	Hmr	CGTCAAGTCTCATAAAGACTAGAATATCTCCACCGCCC	used to induce HMR mutagenesis in p602.7	This study
ALON56	AL_mut1_rev	Hmr	GGGCGGTGGAGATATTCTAGTCTTTATGAGACTTGACG	used to induce HMR mutagenesis in p602.7	This study

## Sheet: cell_lines
name in the paper	transgenes	tag	marker	tissue	selection	promoter	induction	Usage	source	reference	Figure
HMR+	FLAG-HA-HMR+/ Myc-LHR	FLAG-HA/Myc	-	SL2 cells	hyg	pMT	CuSO4	ChIP, IF, AP-MS, WB	Imhof Lab	[1]	2, 3, 4, S3, S4B-G, S5, S6A-C
HMRdC	FLAG-HA-HMRdC/ Myc-LHR	FLAG-HA/Myc	-	SL2 cells	hyg	pMT	CuSO4	ChIP, IF, AP-MS, WB	Imhof Lab	-	3C-D, 4, S4B-E, S5, S6A-C
HMR2	FLAG-HA-HMR2/ Myc-LHR	FLAG-HA/Myc	-	SL2 cells	hyg	pMT	CuSO4	ChIP, IF, AP-MS, WB	Imhof Lab	[1]	3A-B, S4F-G, S6A-C
HMRendo	HMR-FLAG	FLAG	-	SL2 cells	-	endogenous	-	AP-MS	Imhof Lab	[5]	2, S3
BOH1 (CG33213)	FLAG-HA-BOH1	FLAG-HA	-	SL2 cells	hyg	pMT	CuSO4	AP-MS	Imhof Lab	-	1C, S1A, S1E, S2
BOH2 (CG4788)	FLAG-HA-BOH2	FLAG-HA	-	SL2 cells	hyg	pMT	CuSO4	AP-MS	Imhof Lab	-	1C, S1B, S1E, S2
-	HA-HMR/His-LHR	HA/His	-	SF21	kan		-	IP+WB	Imhof Lab	-	S4A
-	HA-HMRdC/His-LHR	HA/His	-	SF21	kan		-	IP+WB	Imhof Lab	-	S4A

## Sheet: fly_stocks
name in paper	genotype	full_genotype	transgene	tag	marker	tissue	selection	promoter	induction	integration	expression	Usage	source/reference	Figure
Hmr+	Df1(Hmr-);;Hmr+		Hmr+	-	w+	flies	-	transgene carrying entire Hmr gene region	no induction, semi-endogenous expression	chr3L (attp2)		IF, WB, RT-qPCR, fertility rescue, hybrid rescue	BestGene	5, 6, S6D, S7, Tab. S4-S5
HmrdC	Df1(Hmr-);;HmrdC		HmrdC	-	w+	flies	-	transgene carrying entire Hmr gene region	no induction, semi-endogenous expression	chr3L (attp2)		IF, WB, RT-qPCR, fertility rescue, hybrid rescue	BestGene	5, 6, S6D, S7, Tab. S4-S5
Hmr2	Df1(Hmr-);;Hmr2		Hmr2	-	w+	flies	-	transgene carrying entire Hmr gene region	no induction, semi-endogenous expression	chr3L (attp2)		IF, WB, RT-qPCR, fertility rescue, hybrid rescue	BestGene	5D-E, 6, S6D, S7, Tab. S4-S5
Hmrko	Df1(Hmr-)		Hmr-	-	-	flies	-		null mutant	-		IF, RT-qPCR, fertility rescue, hybrid rescue	Barbash Lab	5, 6, S6D, S7, Tab. S4-S5
Hmr3	Hmr3		Hmr3	-	w+	flies	-		hypomorph	-		fertility rescue, hybrid rescue	Bloomington	Tab. S4-S5

## Sheet: References
References
1	Thomae AW, Schade GOM, Padeken J, Borath M, Vetter I, Kremmer E, et al. A Pair of Centromeric Proteins Mediates Reproductive Isolation in Drosophila Species. Developmental Cell. 2013;27: 412–424. doi:10.1016/j.devcel.2013.10.001
2	Padeken J, Mendiburo MJ, Chlamydas S, Schwarz H-J, Kremmer E, Heun P. The Nucleoplasmin Homolog NLP Mediates Centromere Clustering and Anchoring to the Nucleolus. Molecular Cell. 2013; 1–14. doi:10.1016/j.molcel.2013.03.002
3	Kochanova NY, Schauer T, Mathias GP, Lukacs A, Schmidt A, Flatley A, et al. A multi-layered structure of the interphase chromocenter revealed by proximity-based biotinylation. Nucleic Acids Research. 2020;225: 912. doi:10.1093/nar/gkaa145
4	Pane A, Wehr K, Schüpbach T. zucchini and squash encode two putative nucleases required for rasiRNA production in the Drosophila germline. Developmental Cell. 2007;12: 851–862. doi:10.1016/j.devcel.2007.03.022
5	Funikov SY, Ryazansky S, Zelentsova E, Popenko V, Leonova O, Garbuz D, et al. The peculiarities of piRNA expression upon heat shock exposure in Drosophila melanogaster. Mob Genetic Elements. 2015;5: 72–80. doi:10.1080/2159256x.2015.1086502
6	Gerland TA, Sun B, Smialowski P, Lukacs A, Thomae AW, Imhof A. The Drosophila speciation factor HMR localizes to genomic insulator sites. Jennings B, editor. PLoS ONE. 2017;12: e0171798. doi:10.1371/journal.pone.0171798
