# Supplementary material for: The Integrity of the HMR complex is necessary for centromeric binding and reproductive isolation in Drosophila
Source: PLoS Genet. 2021 Aug 23;17(8):e1009744. doi: 10.1371/journal.pgen.1009744 (PMC8412352; doi:10.1371/journal.pgen.1009744)
Supplement: S2 Table — (XLSX) [file pgen.1009744.s010.xlsx]

## Sheet: samples
label	ID	bait	antibody
ALMS147	CTRL	-	IgG
ALMS149	HMR_FLAG	HMR	anti-FLAG
ALMS150	HMR_2C10	HMR	anti-HMR(2C10)
ALMS151	LHR_12F4	LHR	anti-LHR(12F4)
ALMS152	HP1a_C1A9	HP1a	anti-HP1a(C1A9)
ALMS153	CTRL	-	IgG
ALMS154	CTRL_FLAG	-	anti-FLAG
ALMS156	HMR_2C10	HMR	anti-HMR(2C10)
ALMS157	LHR_12F4	LHR	anti-LHR(12F4)
ALMS158	HP1a_C1A9	HP1a	anti-HP1a(C1A9)
ALMS159	CTRL	-	IgG
ALMS162	CTRL	-	IgG
ALMS163	HMR_2C10	HMR	anti-HMR(2C10)
ALMS166	CTRL	-	IgG
ALMS167	HMR_12F1	HMR	anti-HMR(12F1)
PKMS01	CTRL_FLAG	-	anti-FLAG
PKMS03	HMR_FLAG	HMR	anti-FLAG
PKMS05	CTRL	-	IgG
PKMS08	HP1a_C1A9	HP1a	anti-HP1a(C1A9)
PKMS09	CTRL_FLAG	-	anti-FLAG
PKMS10	CG33213_FLAG	BOH1(CG33213)	anti-FLAG
PKMS11	CG33213_FLAG	BOH1(CG33213)	anti-FLAG
PKMS12	CTRL_FLAG	-	anti-FLAG
PKMS13	CG4788_FLAG	BOH2(CG4788)	anti-FLAG
PKMS14	CG4788_FLAG	BOH2(CG4788)	anti-FLAG
ALMS288	CTRL_FLAG	-	anti-FLAG
ALMS289	HMR_FLAG	HMR	anti-FLAG
ALMS325	HP1a_C1A9	HP1a	anti-HP1a(C1A9)
ALMS326	NLP_RAB	NLP	anti-NLP
ALMS328	CTRL	-	IgG
ALMS358	CTRL_FLAG	-	anti-FLAG
ALMS362	NLP_RAB	NLP	anti-NLP
ALMS363	LHR_12F4	LHR	anti-LHR(12F4)
ALMS380	CTRL	-	IgG
ALMS381	HMR_12F1	HMR	anti-HMR(12F1)
ALMS382	LHR_12F4	LHR	anti-LHR(12F4)
ALMS383	NLP_RAB	NLP	anti-NLP
ALMS460	CTRL_FLAG	-	IgG
ALMS462	CG33213_FLAG	BOH1(CG33213)	anti-FLAG
ALMS463	CTRL_FLAG	-	anti-FLAG
ALMS465	CG33213_FLAG	BOH1(CG33213)	anti-FLAG
ALMS466	CG4788_FLAG	BOH2(CG4788)	anti-FLAG
ALMS467	CG4788_FLAG	BOH2(CG4788)	anti-FLAG
ALMS468	CG4788_FLAG	BOH2(CG4788)	anti-FLAG

## Sheet: SCCNet
preys	baits	log2FC
BOH1(CG33213)	Hmr	10.7831
BOH2(CG4788)	Hmr	10.6376
ctp	Hmr	5.646
Hmr	Hmr	11.9609
Lhr	Hmr	10.5311
Nlp	Hmr	10.1763
Nph	Hmr	10.5127
HP1a	Hmr	4.11751
Cenp-C	Lhr	4.56555
CG15439	Lhr	12.017
BOH1(CG33213)	Lhr	10.133
BOH2(BOH2(CG4788))	Lhr	9.47384
CG5098	Lhr	11.8672
CG8010	Lhr	8.65307
ctp	Lhr	6.46519
epsilonCOP	Lhr	6.54579
FBpp0309424	Lhr	5.64964
Gapdh2	Lhr	4.98424
Hmg-2	Lhr	11.3697
Hmr	Lhr	12.5774
Hsc70-5	Lhr	7.38274
Lhr	Lhr	11.2812
mTTF	Lhr	5.19946
Nlp	Lhr	8.83582
Nph	Lhr	9.40806
snRNP-U1-C	Lhr	4.75387
Sra-1	Lhr	5.76294
HP1a	Lhr	5.81974
alphaCOP	BOH1(BOH1(CG33213))	8.51898
Bap55	BOH1(CG33213)	3.66338
betaCOP	BOH1(CG33213)	3.9353
betaCOP	BOH1(CG33213)	7.85493
CG14005	BOH1(CG33213)	4.75432
CG16972	BOH1(CG33213)	4.44442
CG31002	BOH1(CG33213)	4.24789
BOH1(CG33213)	BOH1(CG33213)	13.6108
BOH2(CG4788)	BOH1(CG33213)	9.37821
CG6621	BOH1(CG33213)	4.32241
CG6695	BOH1(CG33213)	4.38637
CG6712	BOH1(CG33213)	3.9548
CG7239	BOH1(CG33213)	5.10866
CG7692	BOH1(CG33213)	4.13473
CkIalpha	BOH1(CG33213)	3.76753
Cp190	BOH1(CG33213)	3.12007
ctp	BOH1(CG33213)	8.31093
deltaCOP	BOH1(CG33213)	4.87067
epsilonCOP	BOH1(CG33213)	7.63342
FBpp0072339	BOH1(CG33213)	6.34287
gammaCOP	BOH1(CG33213)	4.87998
HmgD	BOH1(CG33213)	5.92674
Hmr	BOH1(CG33213)	9.46672
HP1b	BOH1(CG33213)	4.78285
koko	BOH1(CG33213)	3.711
Lhr	BOH1(CG33213)	8.36826
lola	BOH1(CG33213)	4.0799
M1BP	BOH1(CG33213)	3.42569
MEP-1	BOH1(CG33213)	3.14722
Mi-2	BOH1(CG33213)	2.84196
mod(mdg4)	BOH1(CG33213)	3.01399
mor	BOH1(CG33213)	3.25868
msk	BOH1(CG33213)	5.21113
Nlp	BOH1(CG33213)	11.2552
Nph	BOH1(CG33213)	10.8234
Psn	BOH1(CG33213)	6.6955
RAF2	BOH1(CG33213)	3.32902
Rpn7	BOH1(CG33213)	3.6563
Rpt3	BOH1(CG33213)	2.9033
Slbp	BOH1(CG33213)	4.96841
wek	BOH1(CG33213)	5.19034
zetaCOP	BOH1(CG33213)	4.34948
alphaCOP	BOH2(CG4788)	4.06854
ATPsynbeta	BOH2(CG4788)	3.31575
bai	BOH2(CG4788)	2.78918
Bap55	BOH2(CG4788)	2.59257
betaCOP	BOH2(CG4788)	3.1625
blanks	BOH2(CG4788)	2.90559
CG11857	BOH2(CG4788)	3.20165
CG12404	BOH2(CG4788)	2.83811
CG14325	BOH2(CG4788)	2.64869
CG32409	BOH2(CG4788)	4.15766
BOH1(CG33213)	BOH2(CG4788)	5.50023
BOH2(CG4788)	BOH2(CG4788)	11.9595
E(var)3-9	BOH2(CG4788)	5.98546
eIF6	BOH2(CG4788)	2.5987
Hmr	BOH2(CG4788)	6.05357
HP1b	BOH2(CG4788)	2.74547
Hsp60A	BOH2(CG4788)	3.36145
Jwa	BOH2(CG4788)	2.56391
kuk	BOH2(CG4788)	2.72425
l(2)k09022	BOH2(CG4788)	2.55872
Lhr	BOH2(CG4788)	4.28093
mbo	BOH2(CG4788)	2.6488
Nlp	BOH2(CG4788)	6.05077
Non3	BOH2(CG4788)	3.13514
Nph	BOH2(CG4788)	5.15294
Nup107	BOH2(CG4788)	2.60156
Nup358	BOH2(CG4788)	2.96148
Nurf-38	BOH2(CG4788)	2.83618
Pen	BOH2(CG4788)	2.71994
pont	BOH2(CG4788)	2.74641
Rab10	BOH2(CG4788)	2.86472
Rab11	BOH2(CG4788)	2.70465
Rab18	BOH2(CG4788)	2.75055
Rab2	BOH2(CG4788)	2.72287
RAF2	BOH2(CG4788)	2.52628
RanGAP	BOH2(CG4788)	2.69503
rept	BOH2(CG4788)	2.68787
rin	BOH2(CG4788)	2.54432
RpS29	BOH2(CG4788)	4.05539
Su(var)2-HP2	BOH2(CG4788)	6.24326
Vap33	BOH2(CG4788)	3.02715
CG14712	Nlp	5.34721
BOH1(CG33213)	Nlp	10.3735
BOH2(CG4788)	Nlp	10.1563
Hmr	Nlp	10.6495
l(1)G0045	Nlp	8.85357
Lhr	Nlp	7.1552
lola	Nlp	4.87735
MAN1	Nlp	5.22083
mbo	Nlp	8.28197
Nlp	Nlp	12.738
Nph	Nlp	15.0658
Nup214	Nlp	7.93109
Nup62	Nlp	7.82528
Rab6	Nlp	5.21861
step	Nlp	5.13151
ADD1	HP1a	8.17406
cav	HP1a	8.17475
CG11920	HP1a	2.76717
CG13096	HP1a	2.96351
CG14438	HP1a	6.75406
CG1737	HP1a	4.54417
BOH1(CG33213)	HP1a	8.25497
BOH2(CG4788)	HP1a	10.7185
CG4849	HP1a	2.63607
CG4951	HP1a	3.06599
CG7006	HP1a	3.93474
CG7239	HP1a	4.97296
CG7357	HP1a	9.90635
CG7692	HP1a	4.04404
CG7839	HP1a	2.59509
CG7946	HP1a	3.22833
CG8289	HP1a	3.5888
CG8878	HP1a	4.21595
Chro	HP1a	3.74279
CkIalpha	HP1a	4.64103
Cp190	HP1a	3.7268
ctp	HP1a	5.61735
Deaf1	HP1a	4.58866
deltaCOP	HP1a	3.30532
dmt	HP1a	8.39643
Dpy-30L1	HP1a	6.3825
E(var)3-9	HP1a	8.94773
eIF-2gamma	HP1a	4.59483
epsilonCOP	HP1a	5.24208
FBpp0083926	HP1a	3.7827
FBpp0083988	HP1a	4.07015
FBpp0084047	HP1a	3.50208
FBpp0110411	HP1a	6.28966
FBpp0306778	HP1a	8.87944
gfzf	HP1a	3.08231
HDAC1	HP1a	3.47285
HIPP1	HP1a	3.22286
Hmr	HP1a	9.92425
HP1b	HP1a	8.87631
HP1c	HP1a	7.54684
HP4	HP1a	7.16507
HP5	HP1a	10.476
Iswi	HP1a	2.74013
JHDM2	HP1a	5.81977
Kdm4A	HP1a	7.9247
l(3)j2D3	HP1a	4.03378
Lhr	HP1a	8.89827
lola	HP1a	2.89642
Map60	HP1a	4.07785
Mau2	HP1a	3.94936
mod(mdg4)	HP1a	2.51767
Nlp	HP1a	7.63884
Nph	HP1a	6.98503
ocm	HP1a	3.82334
Pen	HP1a	3.55028
Pex6	HP1a	5.77642
Pp1-87B	HP1a	3.59896
prod	HP1a	4.38725
pzg	HP1a	4.06513
row	HP1a	8.87104
SA	HP1a	3.23373
Sfmbt	HP1a	4.31151
Sgs3	HP1a	5.90822
SMC3	HP1a	4.32025
smt3	HP1a	4.27037
Sra-1	HP1a	6.30806
Su(var)2-HP2	HP1a	8.57699
HP1a	HP1a	8.15233
Su(var)3-9	HP1a	5.85605
TFAM	HP1a	6.83038
Trl	HP1a	3.86025
Ubqn	HP1a	6.8825
Vta1	HP1a	3.72348
vtd	HP1a	3.6638
wds	HP1a	4.57459
XNP	HP1a	9.03857

## Sheet: HMR
gene.name	log2FC	p-value	categ_Mod	NegLog10pval
Hmr	11.6785	1.27048e-14	Significant	13.896
Lhr	10.9951	2.84861e-12	Significant	11.5454
Nph	10.7973	8.75581e-13	Significant	12.0577
BOH2(CG4788)	10.4866	1.40356e-12	Significant	11.8528
BOH1(CG33213)	10.2833	4.44692e-12	Significant	11.3519
Nlp	10.2466	5.89655e-12	Significant	11.2294
ctp	5.7917	3.63718e-05	Significant	4.43924
TER94	5.44132	0.0115742	Not Significant	1.93651
CG12560	4.62619	0.0552628	Not Significant	1.25757
Hsf	4.2568	0.0035146	Not Significant	2.45412
HP1a	3.94475	3.88926e-05	Significant	4.41013
PH4alphaSG1	3.90442	0.0446504	Not Significant	1.35017
TER94.1	3.80203	0.0236945	Not Significant	1.62535
CG10265	3.70596	0.0191604	Not Significant	1.7176
Gapdh2	3.52288	0.00230234	Not Significant	2.63783
CG8026	3.37294	0.0505169	Not Significant	1.29656
mud	3.04741	0.134499	Not Significant	0.871281
CG15784	2.94209	0.0385594	Not Significant	1.41387
CG6568	2.6685	0.0172447	Not Significant	1.76335
grau	2.6102	0.00858749	Not Significant	2.06613
RpL37a	2.58343	0.110119	Not Significant	0.958138
CG31974	2.55614	0.0489967	Not Significant	1.30983
mAChR-B	2.451	0.0763864	Not Significant	1.11698
CG1024	2.42548	0.0201515	Not Significant	1.69569
Ugt37c1	2.30786	0.104907	Not Significant	0.979196
FBpp0084047	2.28117	0.0351739	Not Significant	1.45378
CG14651	2.25906	0.0652123	Not Significant	1.18567
betaTub97EF	2.24099	0.0955747	Not Significant	1.01966
achi	2.2248	0.0583821	Not Significant	1.23372
betaTub85D	2.17743	0.0136561	Not Significant	1.86467
CkIIbeta	2.16533	0.130331	Not Significant	0.884953
FBpp0290146	2.10353	0.0747393	Not Significant	1.12645
FBpp0075945	2.09895	0.059511	Not Significant	1.2254
FBpp0073313	2.05652	0.104083	Not Significant	0.98262
CG5787	2.02697	0.155932	Not Significant	0.807065
Acf	2.01497	0.301104	Not Significant	0.521284
Lam	1.99352	0.126887	Not Significant	0.896584
Hsc70-5	1.98843	0.257996	Not Significant	0.588387
kermit	1.98359	0.164526	Not Significant	0.783767
alphaTub85E	1.98122	0.0854882	Not Significant	1.06809
CG5955	1.97752	0.271945	Not Significant	0.565519
Gp93	1.96183	0.102205	Not Significant	0.990529
EF2	1.94613	0.136495	Not Significant	0.864882
CG32708	1.93421	0.0552133	Not Significant	1.25796
CG9775	1.9254	0.178195	Not Significant	0.749105
CG4452	1.89388	0.328566	Not Significant	0.483378
CSN1b	1.87352	0.116095	Not Significant	0.935187
E(var)3-9	1.84723	0.0151695	Not Significant	1.81903
CG8366	1.84064	0.0919509	Not Significant	1.03644
Calr	1.83088	0.116759	Not Significant	0.932708
FBpp0291030	1.8245	0.123648	Not Significant	0.907814
ttk	1.81982	0.017819	Not Significant	1.74912
Spn28Dc	1.80032	0.414868	Not Significant	0.38209
Top2	1.77239	0.157017	Not Significant	0.804052
Hex-A	1.76107	0.183941	Not Significant	0.735322
Pgk	1.75401	0.109976	Not Significant	0.958701
FBpp0087330	1.73233	0.0642477	Not Significant	1.19214
Sra-1	1.73161	0.12615	Not Significant	0.899114
CG6664	1.68912	0.348122	Not Significant	0.458269
RpL36A	1.64954	0.217536	Not Significant	0.662469
ari-2	1.63382	0.341703	Not Significant	0.466351
Clk	1.63365	0.116879	Not Significant	0.932262
cana	1.60532	0.06506	Not Significant	1.18669
RhoGDI	1.57298	0.0471433	Not Significant	1.32658
CG14207	1.56801	0.0527187	Not Significant	1.27804
CG15561	1.56194	0.159617	Not Significant	0.79692
FBpp0078775	1.54424	0.154319	Not Significant	0.811582
SmD1	1.53557	0.331188	Not Significant	0.479925
Nxt1	1.50133	0.234266	Not Significant	0.630291
GCS2beta	1.49722	0.273334	Not Significant	0.563306
HP4	1.4967	0.106599	Not Significant	0.972247
Torsin	1.48728	0.142925	Not Significant	0.844891
RfC4	1.48309	0.075116	Not Significant	1.12427
PNPase	1.47994	0.122876	Not Significant	0.910531
eIF-5A	1.47694	0.278005	Not Significant	0.555947
Gfat2	1.47165	0.160773	Not Significant	0.793786
FBpp0110174	1.47032	0.198707	Not Significant	0.701787
ball	1.46821	0.121534	Not Significant	0.915301
ana2	1.4606	0.056171	Not Significant	1.25049
Ran	1.45318	0.234287	Not Significant	0.630251
CG11123	1.43581	0.101169	Not Significant	0.994952
CG15923	1.42584	0.42603	Not Significant	0.37056
CkIIalpha	1.41618	0.32071	Not Significant	0.493887
Rpb11	1.41328	0.0374711	Not Significant	1.4263
CG8569	1.40651	0.103352	Not Significant	0.98568
pgant5	1.39294	0.195911	Not Significant	0.70794
Fer1HCH	1.39163	0.324443	Not Significant	0.488862
CG8108	1.38154	0.318766	Not Significant	0.496528
alphaTub84D	1.37918	0.125724	Not Significant	0.900583
CkIalpha	1.37915	0.0936861	Not Significant	1.02832
icln	1.36981	0.1555	Not Significant	0.80827
CG7564	1.36359	0.106932	Not Significant	0.970892
Hsp83	1.36131	0.264314	Not Significant	0.57788
Psc	1.34409	0.139454	Not Significant	0.855568
CG4848	1.33865	0.275716	Not Significant	0.559538
fru	1.32763	0.108371	Not Significant	0.965088
BtbVII	1.3266	0.061484	Not Significant	1.21124
Cp1	1.321	0.224817	Not Significant	0.648171
msk	1.31492	0.0638854	Not Significant	1.1946
Rab6	1.30525	0.126056	Not Significant	0.899438
FBpp0288753	1.30358	0.257711	Not Significant	0.588867
HDAC1	1.30183	0.0820757	Not Significant	1.08579
Hexim	1.29271	0.200704	Not Significant	0.697443
U2af50	1.28036	0.25699	Not Significant	0.590084
Npl4	1.27878	0.118259	Not Significant	0.927168
FBpp0297204	1.27081	0.104174	Not Significant	0.98224
snRNP-U1-70K	1.26272	0.378728	Not Significant	0.421672
CG32344	1.25838	0.173437	Not Significant	0.760859
pea	1.25698	0.132972	Not Significant	0.87624
ncm	1.25516	0.268931	Not Significant	0.570359
FBpp0305320	1.25292	0.167057	Not Significant	0.777136
Vha26	1.24879	0.49282	Not Significant	0.307312
Dif	1.24648	0.260758	Not Significant	0.583763
CG3909	1.24533	0.332573	Not Significant	0.478113
Ime4	1.24074	0.263312	Not Significant	0.57953
p47	1.2325	0.196855	Not Significant	0.705854
Mau2	1.23055	0.0947806	Not Significant	1.02328
Lmpt	1.22075	0.397554	Not Significant	0.400604
CG9715	1.21319	0.086516	Not Significant	1.0629
Rpn7	1.18665	0.107238	Not Significant	0.969651
CG5122	1.18386	0.196035	Not Significant	0.707667
CG4069	1.18184	0.158169	Not Significant	0.800879
MetRS	1.18131	0.182762	Not Significant	0.738114
cav	1.16839	0.124266	Not Significant	0.905649
betaTub56D	1.1671	0.239396	Not Significant	0.620883
ATPsynbeta	1.16169	0.120043	Not Significant	0.920664
CG3777	1.15979	0.488153	Not Significant	0.311444
BEAF-32.1	1.1522	0.456317	Not Significant	0.340733
l(1)G0156	1.14679	0.304929	Not Significant	0.515801
barr	1.14228	0.106704	Not Significant	0.971819
U2af38	1.1384	0.317689	Not Significant	0.497999
RpL10	1.13219	0.168233	Not Significant	0.774088
Ref1	1.11573	0.339092	Not Significant	0.469683
bel	1.1152	0.227316	Not Significant	0.643371
CG8478	1.11347	0.104403	Not Significant	0.981287
porin	1.1087	0.160526	Not Significant	0.794454
Chro	1.10178	0.157487	Not Significant	0.802756
AnxB10	1.10014	0.419829	Not Significant	0.376927
Rpn12	1.09074	0.256061	Not Significant	0.591657
CG9246	1.0881	0.220372	Not Significant	0.656844
RpL17	1.08676	0.152175	Not Significant	0.817655
FBpp0300445	1.08272	0.243917	Not Significant	0.612758
Ahcy13	1.08194	0.208802	Not Significant	0.680265
Chc	1.07646	0.224381	Not Significant	0.649014
CG7185	1.06586	0.403832	Not Significant	0.3938
PH4alphaEFB	1.06472	0.396414	Not Significant	0.401851
Cenp-C	1.06113	0.20602	Not Significant	0.686091
Rif1	1.04788	0.449508	Not Significant	0.347262
Rnp4F	1.04198	0.169069	Not Significant	0.771936
CG32409	1.04159	0.173072	Not Significant	0.761773
Rm62	1.04053	0.365348	Not Significant	0.437293
l(1)G0045	1.03859	0.268516	Not Significant	0.57103
Su(var)3-7	1.03143	0.201581	Not Significant	0.695551
CG7357	1.02538	0.2107	Not Significant	0.676336
Cul4	1.02269	0.155929	Not Significant	0.807074
FBpp0079819	1.0223	0.213031	Not Significant	0.671558
smid	1.01132	0.292333	Not Significant	0.534123
CG10077	1.00298	0.185462	Not Significant	0.731746
wcd	0.998687	0.158283	Not Significant	0.800566
AGO2	0.997958	0.184901	Not Significant	0.733061
CG31002	0.997675	0.273129	Not Significant	0.563633
CdGAPr	0.996583	0.435109	Not Significant	0.361402
CG5726	0.995394	0.403243	Not Significant	0.394434
CG12909	0.992381	0.197307	Not Significant	0.704858
Bacc	0.992194	0.401264	Not Significant	0.396569
dgt1	0.986911	0.165853	Not Significant	0.780276
RAF2	0.985603	0.159973	Not Significant	0.795954
RtcB	0.981397	0.309479	Not Significant	0.509369
Srp54	0.97984	0.356884	Not Significant	0.447473
Cp190	0.979785	0.209541	Not Significant	0.67873
Dgp-1	0.978909	0.203994	Not Significant	0.690382
N	0.97846	0.163263	Not Significant	0.787113
Atu	0.968989	0.323738	Not Significant	0.489807
Slbp	0.96529	0.430661	Not Significant	0.365864
CG5639	0.959803	0.36791	Not Significant	0.434258
CG4951	0.952154	0.335287	Not Significant	0.474583
SMC3	0.940751	0.178442	Not Significant	0.748503
CG4294	0.93989	0.239517	Not Significant	0.620664
Act57B	0.936291	0.434571	Not Significant	0.361939
Phf7	0.931853	0.201549	Not Significant	0.695619
CG1888	0.927712	0.32762	Not Significant	0.484629
Sym	0.923417	0.253132	Not Significant	0.596652
SA	0.911584	0.278013	Not Significant	0.555935
CG2469	0.90946	0.412038	Not Significant	0.385063
SmD2	0.904571	0.318139	Not Significant	0.497383
Pex6	0.89363	0.287276	Not Significant	0.541701
FBpp0308807	0.893554	0.205862	Not Significant	0.686424
lva	0.890787	0.134404	Not Significant	0.871586
Vta1	0.890495	0.348363	Not Significant	0.457968
cup	0.881964	0.317685	Not Significant	0.498003
lig3	0.878489	0.237363	Not Significant	0.624586
tws	0.876919	0.329513	Not Significant	0.482128
betaTub60D.1	0.876756	0.49847	Not Significant	0.302361
CG4554	0.871361	0.257623	Not Significant	0.589016
Cap-G	0.868585	0.179574	Not Significant	0.745757
Trl	0.859109	0.337882	Not Significant	0.471235
Hcf	0.856202	0.187019	Not Significant	0.728115
Pen	0.847869	0.296733	Not Significant	0.527635
mod(mdg4).1	0.847449	0.371674	Not Significant	0.429838
enok	0.843532	0.322658	Not Significant	0.491257
pzg	0.842183	0.332177	Not Significant	0.47863
Dhx15	0.841922	0.236641	Not Significant	0.625911
Moca-cyp	0.827402	0.47811	Not Significant	0.320472
CG9776	0.827216	0.373896	Not Significant	0.427249
RpL23A	0.824636	0.401481	Not Significant	0.396335
FBpp0306909	0.823855	0.441657	Not Significant	0.354915
step	0.814266	0.348392	Not Significant	0.457931
mbo	0.811077	0.470363	Not Significant	0.327567
TfIIFalpha	0.806088	0.278766	Not Significant	0.55476
Tig	0.796424	0.335682	Not Significant	0.474071
Klp68D	0.789765	0.38448	Not Significant	0.415127
CG4849	0.788006	0.255898	Not Significant	0.591934
wek	0.78671	0.248467	Not Significant	0.604732
FBpp0306981	0.785167	0.356889	Not Significant	0.447467
AspRS-m	0.785162	0.46984	Not Significant	0.32805
FBpp0083670	0.7848	0.337192	Not Significant	0.472123
GCS2alpha	0.782368	0.401321	Not Significant	0.396508
CG40045	0.781147	0.53685	Not Significant	0.270147
smg	0.780526	0.357281	Not Significant	0.44699
RpL22	0.775673	0.243954	Not Significant	0.612692
CG3838	0.773008	0.383983	Not Significant	0.415688
CG12404	0.768668	0.321923	Not Significant	0.492249
CG1749	0.764177	0.340797	Not Significant	0.467504
alphaCOP	0.762523	0.361835	Not Significant	0.441489
Alh	0.762349	0.348514	Not Significant	0.45778
pnr	0.761806	0.267933	Not Significant	0.571973
Karybeta3	0.751618	0.381516	Not Significant	0.418487
JHDM2	0.750465	0.269773	Not Significant	0.569001
Nopp140.2	0.75006	0.538513	Not Significant	0.268804
CG3548	0.74853	0.603816	Not Significant	0.219096
CG1622	0.74704	0.539964	Not Significant	0.267635
Dlic	0.743695	0.354235	Not Significant	0.450709
RfC3	0.743544	0.41634	Not Significant	0.380552
FBpp0289030	0.740871	0.565457	Not Significant	0.247601
zetaCOP	0.740622	0.21469	Not Significant	0.668189
Hsc70-3	0.738587	0.422482	Not Significant	0.374192
fabp	0.738329	0.598356	Not Significant	0.22304
CG1665	0.73632	0.53982	Not Significant	0.267751
SRm160	0.733942	0.524546	Not Significant	0.280217
Top1	0.729764	0.304622	Not Significant	0.516239
DCTN1-p150	0.729006	0.275692	Not Significant	0.559577
FBpp0088303	0.724969	0.411156	Not Significant	0.385994
nclb	0.724321	0.50572	Not Significant	0.29609
Nnp-1	0.723438	0.375634	Not Significant	0.425235
Nop60B	0.721966	0.594585	Not Significant	0.225786
SF1	0.721428	0.475135	Not Significant	0.323183
l(1)G0020	0.714181	0.222145	Not Significant	0.653363
Orc5	0.711707	0.386735	Not Significant	0.412586
CG11857	0.707924	0.327814	Not Significant	0.484372
Spt6	0.707754	0.3875	Not Significant	0.411728
CG5098	0.706742	0.369834	Not Significant	0.431993
tral	0.706372	0.459619	Not Significant	0.337602
RagC-D	0.701836	0.347989	Not Significant	0.458435
vig	0.700616	0.284278	Not Significant	0.546257
Mcm10	0.69983	0.3538	Not Significant	0.451243
FBpp0271878	0.699253	0.372827	Not Significant	0.428492
Gnf1	0.694775	0.399138	Not Significant	0.398877
eIF-4a	0.691028	0.622953	Not Significant	0.205544
Blm	0.690991	0.36865	Not Significant	0.433385
RpL34a	0.688813	0.566953	Not Significant	0.246453
Cand1	0.686192	0.356626	Not Significant	0.447787
RPA2	0.684915	0.370701	Not Significant	0.430976
Kr-h2	0.682171	0.514661	Not Significant	0.288479
Zn72D	0.681929	0.288276	Not Significant	0.540191
FBpp0290695	0.677434	0.311946	Not Significant	0.505921
FBpp0071528	0.677326	0.439511	Not Significant	0.357031
spt4	0.67387	0.661512	Not Significant	0.179463
CG31510	0.671969	0.412113	Not Significant	0.384984
Sec61alpha	0.67159	0.442477	Not Significant	0.354109
FBpp0288458	0.6651	0.371411	Not Significant	0.430145
bai	0.664848	0.429467	Not Significant	0.36707
larp	0.663318	0.41933	Not Significant	0.377445
Kdm4A	0.662104	0.379819	Not Significant	0.420423
Act5C	0.661675	0.512093	Not Significant	0.290651
yps	0.652881	0.539168	Not Significant	0.268276
Mes2	0.649308	0.453854	Not Significant	0.343084
FK506-bp1	0.648385	0.482505	Not Significant	0.316498
Mkk4	0.644781	0.396354	Not Significant	0.401916
CG9630	0.641825	0.520732	Not Significant	0.283385
Pdi	0.639402	0.667575	Not Significant	0.1755
SMC2	0.637452	0.327133	Not Significant	0.485275
emb	0.637335	0.470142	Not Significant	0.327771
CG5835	0.63689	0.727121	Not Significant	0.138394
La	0.636671	0.549536	Not Significant	0.260004
Ibf2	0.625731	0.505954	Not Significant	0.295889
Chd64	0.625631	0.621498	Not Significant	0.20656
RpL23	0.625401	0.643449	Not Significant	0.191486
Sgs3	0.624767	0.573801	Not Significant	0.241239
SelD	0.622284	0.481036	Not Significant	0.317823
mor	0.62025	0.36058	Not Significant	0.442999
CG8878	0.619664	0.506465	Not Significant	0.295451
PAPLA1	0.619413	0.427206	Not Significant	0.369363
FBpp0072539	0.61864	0.440721	Not Significant	0.355836
HP5	0.615513	0.453004	Not Significant	0.343898
CG8545	0.613062	0.568842	Not Significant	0.245008
alpha-Est7	0.611107	0.441679	Not Significant	0.354893
CG3335	0.608863	0.406875	Not Significant	0.39054
Pgam5	0.608167	0.455989	Not Significant	0.341046
Moe	0.607731	0.443606	Not Significant	0.353003
Hsp60A	0.607395	0.386147	Not Significant	0.413248
sle	0.606593	0.600762	Not Significant	0.221297
mod	0.603877	0.542892	Not Significant	0.265287
FBpp0302837	0.601175	0.462181	Not Significant	0.335188
mTTF	0.595491	0.402328	Not Significant	0.39542
srp	0.595441	0.521726	Not Significant	0.282558
ERp60	0.594126	0.681382	Not Significant	0.166609
Orc3	0.591323	0.448024	Not Significant	0.348699
CG9281	0.588793	0.454797	Not Significant	0.342183
Nup214	0.588688	0.578629	Not Significant	0.2376
CG7006	0.581706	0.552896	Not Significant	0.257357
Fib	0.580724	0.463672	Not Significant	0.333789
RpL24	0.58043	0.641207	Not Significant	0.193002
CG11837	0.579417	0.546024	Not Significant	0.262788
CG13313	0.576369	0.503183	Not Significant	0.298274
Xe7	0.575273	0.522936	Not Significant	0.281552
CG7824	0.573098	0.592285	Not Significant	0.227469
CG7033	0.571655	0.524045	Not Significant	0.280631
RpL19	0.571423	0.531868	Not Significant	0.274196
CG10576	0.569746	0.626606	Not Significant	0.203005
Rcd1.1	0.568316	0.374532	Not Significant	0.426511
Hsc70-4	0.559371	0.38898	Not Significant	0.410073
FBpp0306961	0.558729	0.387131	Not Significant	0.412142
CG2199	0.558251	0.572953	Not Significant	0.241881
ken	0.557593	0.359947	Not Significant	0.443762
eIF4AIII	0.553193	0.556107	Not Significant	0.254842
SkpA	0.550019	0.461006	Not Significant	0.336294
borr	0.548126	0.632378	Not Significant	0.199024
CG4806	0.547162	0.643112	Not Significant	0.191713
Gale	0.545501	0.432163	Not Significant	0.364352
Pglym87	0.544088	0.595411	Not Significant	0.225183
Past1	0.543335	0.581056	Not Significant	0.235782
l(3)j2D3	0.542001	0.491628	Not Significant	0.308363
su(w[a])	0.541057	0.553302	Not Significant	0.257038
CG12050	0.538927	0.511662	Not Significant	0.291017
toc	0.534994	0.497889	Not Significant	0.302868
Rab11	0.534569	0.636641	Not Significant	0.196105
l(1)G0193	0.530076	0.585336	Not Significant	0.232594
RpL35	0.528923	0.571859	Not Significant	0.242711
Sfmbt	0.528899	0.485378	Not Significant	0.31392
Map60	0.52877	0.536311	Not Significant	0.270583
PSR	0.525787	0.61138	Not Significant	0.213688
DCP1	0.52512	0.49674	Not Significant	0.303871
CG5728	0.520024	0.570206	Not Significant	0.243968
Taf4	0.516449	0.527994	Not Significant	0.277371
TFAM	0.514832	0.803438	Not Significant	0.0950475
CG5645	0.510737	0.534472	Not Significant	0.272075
FBpp0087124	0.509128	0.455966	Not Significant	0.341067
CG16972	0.499815	0.562263	Not Significant	0.250061
ps	0.498754	0.584288	Not Significant	0.233373
rin	0.4963	0.443686	Not Significant	0.352925
sel	0.489569	0.755874	Not Significant	0.12155
CG17209	0.488902	0.543916	Not Significant	0.264468
Rpb8	0.488742	0.575328	Not Significant	0.240085
CG10333	0.485203	0.568491	Not Significant	0.245276
FBpp0085156	0.483592	0.623351	Not Significant	0.205267
RpL38	0.48162	0.719891	Not Significant	0.142733
CG1354	0.478885	0.585061	Not Significant	0.232799
Pglym78	0.477688	0.612516	Not Significant	0.212883
fand	0.477255	0.512297	Not Significant	0.290478
FBpp0110411	0.47714	0.579038	Not Significant	0.237293
Rtnl1	0.474512	0.558136	Not Significant	0.25326
Stat92E	0.469598	0.530466	Not Significant	0.275343
CG7839	0.467756	0.565398	Not Significant	0.247646
Myb	0.465895	0.481388	Not Significant	0.317505
NSD	0.465578	0.58418	Not Significant	0.233454
FBpp0310208	0.465366	0.487662	Not Significant	0.311881
Ars2.1	0.459884	0.543493	Not Significant	0.264806
thoc5	0.458032	0.560105	Not Significant	0.25173
FBpp0300575	0.456279	0.692123	Not Significant	0.159817
CG13096	0.455689	0.571275	Not Significant	0.243155
me31B	0.454651	0.634267	Not Significant	0.197728
CG1737	0.450813	0.476213	Not Significant	0.322198
CG8258	0.448902	0.552473	Not Significant	0.257689
CG5958	0.446682	0.708782	Not Significant	0.149487
CG3995	0.444611	0.527826	Not Significant	0.277509
CG1671	0.442517	0.573367	Not Significant	0.241568
FBpp0311205	0.442207	0.581114	Not Significant	0.235739
su(Hw)	0.439686	0.475907	Not Significant	0.322478
FBpp0290514	0.439456	0.484318	Not Significant	0.314869
CG7728	0.436133	0.568961	Not Significant	0.244918
PCID2	0.435772	0.586763	Not Significant	0.231537
Mtor	0.435415	0.557821	Not Significant	0.253505
CG16812	0.434659	0.492448	Not Significant	0.30764
14-3-3epsilon	0.434534	0.738663	Not Significant	0.131554
sip1	0.432725	0.57045	Not Significant	0.243782
FBpp0083926	0.431881	0.473478	Not Significant	0.3247
exu	0.43082	0.543047	Not Significant	0.265162
Rpt2	0.430475	0.553316	Not Significant	0.257026
jigr1	0.429596	0.530232	Not Significant	0.275534
CG3226	0.42575	0.659011	Not Significant	0.181107
CG1965	0.425494	0.568022	Not Significant	0.245635
Neb-cGP	0.418341	0.75232	Not Significant	0.123598
CG9641	0.412297	0.75158	Not Significant	0.124025
CG6937	0.412153	0.663349	Not Significant	0.178258
Srp72	0.411377	0.595745	Not Significant	0.224939
eIF-4E	0.409554	0.585639	Not Significant	0.23237
RanGAP	0.404499	0.616518	Not Significant	0.210054
FBpp0352251	0.401791	0.65511	Not Significant	0.183686
Nup358	0.400003	0.584169	Not Significant	0.233461
Sec13	0.395444	0.68688	Not Significant	0.163119
l(3)72Dn	0.395193	0.576962	Not Significant	0.238853
hyx	0.389774	0.751153	Not Significant	0.124272
CG5589	0.38925	0.539313	Not Significant	0.268159
Nap1	0.388796	0.752022	Not Significant	0.123769
FBpp0081184	0.387975	0.600119	Not Significant	0.221763
Nsf2	0.387183	0.513429	Not Significant	0.289519
MAN1	0.38709	0.657625	Not Significant	0.182022
Mat89Ba	0.386658	0.659106	Not Significant	0.181045
Jwa	0.386117	0.714053	Not Significant	0.146269
FBpp0304352	0.385726	0.570373	Not Significant	0.243841
Rpb5	0.38039	0.627655	Not Significant	0.202279
noi	0.380279	0.62034	Not Significant	0.20737
CG7065	0.380094	0.646873	Not Significant	0.189181
Rab10	0.377908	0.654131	Not Significant	0.184335
Ip259	0.376053	0.638372	Not Significant	0.194926
Su(var)2-10	0.368301	0.602091	Not Significant	0.220338
CG5028	0.368181	0.656623	Not Significant	0.182684
ADD1	0.367284	0.648193	Not Significant	0.188296
Rpn3	0.366988	0.614815	Not Significant	0.211256
Uba2	0.366216	0.558015	Not Significant	0.253354
qkr58E-3	0.365974	0.594769	Not Significant	0.225652
Hel25E	0.364339	0.775372	Not Significant	0.11049
Prp31	0.364324	0.633729	Not Significant	0.198097
Int6	0.364286	0.634613	Not Significant	0.197491
FBpp0087947	0.36427	0.596826	Not Significant	0.224152
gammaCOP	0.362722	0.548072	Not Significant	0.261162
CG3902	0.361173	0.725543	Not Significant	0.139337
nesd	0.358466	0.620171	Not Significant	0.207489
FBpp0085810	0.35802	0.671765	Not Significant	0.172783
mad2	0.35793	0.626756	Not Significant	0.202902
hfp	0.355142	0.671403	Not Significant	0.173017
Caper	0.353936	0.769946	Not Significant	0.11354
RnpS1	0.352341	0.776737	Not Significant	0.109726
Hsp68	0.351571	0.758181	Not Significant	0.120227
Trn	0.349913	0.675321	Not Significant	0.17049
CG8929	0.344311	0.799727	Not Significant	0.0970581
Nup62	0.344028	0.758928	Not Significant	0.119799
Pih1D1.1	0.341177	0.793643	Not Significant	0.100375
Hrb87F	0.339417	0.655486	Not Significant	0.183437
lds	0.339405	0.599903	Not Significant	0.221919
Deaf1	0.338729	0.779515	Not Significant	0.108176
kay	0.333625	0.721557	Not Significant	0.14173
shv	0.333207	0.780252	Not Significant	0.107765
Ef1alpha48D	0.331659	0.646407	Not Significant	0.189494
Droj2	0.323041	0.741955	Not Significant	0.129623
mof	0.323	0.66119	Not Significant	0.179674
CG15439	0.322503	0.675506	Not Significant	0.170371
mbm	0.321732	0.726814	Not Significant	0.138577
Slu7	0.320602	0.651204	Not Significant	0.186283
Sry-delta	0.316305	0.653197	Not Significant	0.184956
Sec31	0.315422	0.674591	Not Significant	0.170959
Incenp	0.315314	0.745096	Not Significant	0.127788
chif	0.313574	0.738807	Not Significant	0.131469
Su(var)2-HP2	0.311951	0.63276	Not Significant	0.198761
CG14712	0.310791	0.667636	Not Significant	0.175461
tsr	0.304313	0.874168	Not Significant	0.0584052
CG7745	0.29891	0.809858	Not Significant	0.0915913
Ibf1	0.296979	0.749908	Not Significant	0.124992
TfIIFbeta	0.296838	0.687956	Not Significant	0.162439
GlyS	0.294543	0.717012	Not Significant	0.144474
FASN1	0.294431	0.683463	Not Significant	0.165285
EndoA	0.289736	0.602195	Not Significant	0.220263
unk	0.288724	0.752794	Not Significant	0.123324
Iswi	0.288089	0.660494	Not Significant	0.180131
CG14215	0.282024	0.648858	Not Significant	0.187851
epsilonCOP	0.276673	0.75835	Not Significant	0.12013
rept	0.276349	0.705323	Not Significant	0.151612
CG3163	0.274381	0.694085	Not Significant	0.158587
CG14200	0.270803	0.722963	Not Significant	0.140884
FBpp0074568	0.269408	0.63046	Not Significant	0.200342
Pp2A-29B	0.2681	0.702688	Not Significant	0.153237
mip130	0.263357	0.691598	Not Significant	0.160146
Tudor-SN	0.258279	0.787285	Not Significant	0.103868
HnRNP-K	0.257509	0.711176	Not Significant	0.148023
FBpp0297424	0.254789	0.747765	Not Significant	0.126235
HP1c	0.254656	0.75824	Not Significant	0.120193
CG3065	0.254581	0.709339	Not Significant	0.149146
26-29-p	0.253877	0.755202	Not Significant	0.121937
Atac3	0.253777	0.775935	Not Significant	0.110175
CG33722	0.253139	0.770682	Not Significant	0.113125
CG4622	0.251269	0.750617	Not Significant	0.124582
CG3542	0.248312	0.809515	Not Significant	0.091775
crol	0.248211	0.779999	Not Significant	0.107906
FBpp0309424	0.247348	0.766582	Not Significant	0.115441
CG32075	0.247164	0.806695	Not Significant	0.0932905
CG1092	0.245599	0.750917	Not Significant	0.124408
vtd	0.244179	0.714064	Not Significant	0.146263
br	0.2432	0.724767	Not Significant	0.139802
CG1142	0.242967	0.807207	Not Significant	0.0930149
FBpp0290718	0.241555	0.713067	Not Significant	0.14687
l(1)1Bi	0.241289	0.797437	Not Significant	0.0983036
crn	0.24005	0.754234	Not Significant	0.122494
Sap-r	0.237546	0.748828	Not Significant	0.125618
FBpp0081568	0.23642	0.797824	Not Significant	0.0980931
Dref	0.231335	0.809236	Not Significant	0.0919248
Sirt1	0.229313	0.782954	Not Significant	0.106264
iPLA2-VIA	0.228949	0.796743	Not Significant	0.0986819
Rcd5	0.228867	0.755169	Not Significant	0.121956
gfzf	0.225944	0.757792	Not Significant	0.12045
mip120	0.225157	0.668989	Not Significant	0.174581
RpS3A	0.222914	0.814631	Not Significant	0.0890393
Elp1	0.221867	0.786113	Not Significant	0.104515
atms	0.221359	0.856191	Not Significant	0.0674295
FBpp0311658	0.217598	0.754505	Not Significant	0.122338
Nup75	0.217389	0.797001	Not Significant	0.0985413
ytr	0.216581	0.88511	Not Significant	0.0530026
14-3-3zeta.1	0.215867	0.755937	Not Significant	0.121514
zfh1	0.214562	0.75697	Not Significant	0.120921
CG7845	0.214312	0.79939	Not Significant	0.0972415
CG11583	0.213287	0.872616	Not Significant	0.0591769
FBpp0073267	0.213051	0.731517	Not Significant	0.135776
CG14438	0.210914	0.794965	Not Significant	0.0996522
CG9302	0.209767	0.839913	Not Significant	0.0757659
FBpp0271898	0.209304	0.78457	Not Significant	0.105368
Ack	0.209047	0.827778	Not Significant	0.082086
D19A	0.208348	0.78058	Not Significant	0.107583
Yp2	0.208245	0.81921	Not Significant	0.0866048
l(2)gl	0.206496	0.735916	Not Significant	0.133172
p24-1	0.205371	0.823043	Not Significant	0.0845775
nito	0.205242	0.856689	Not Significant	0.0671769
Arp1	0.203344	0.845887	Not Significant	0.0726877
FBpp0072830	0.202638	0.767473	Not Significant	0.114937
zf30C	0.202478	0.807622	Not Significant	0.0927916
Thiolase	0.202376	0.796393	Not Significant	0.0988726
CG1316	0.20229	0.764385	Not Significant	0.116688
Glut1	0.201304	0.841134	Not Significant	0.0751348
deltaCOP	0.201263	0.758423	Not Significant	0.120088
Vha13	0.199029	0.811046	Not Significant	0.0909547
HIPP1	0.195861	0.791872	Not Significant	0.101345
sip2	0.195628	0.771194	Not Significant	0.112836
Nup44A	0.195286	0.786869	Not Significant	0.104098
Atx2	0.1918	0.795463	Not Significant	0.0993802
FBpp0307989	0.190978	0.806902	Not Significant	0.093179
Mys45A	0.189117	0.811533	Not Significant	0.090694
qkr58E-2	0.184106	0.822805	Not Significant	0.0847029
fl(2)d	0.181777	0.845116	Not Significant	0.0730836
HmgD	0.180726	0.898251	Not Significant	0.0466022
FBpp0308712	0.179821	0.736738	Not Significant	0.132687
blanks	0.179393	0.858247	Not Significant	0.0663876
CG1575	0.178954	0.759284	Not Significant	0.119596
4E-T	0.177547	0.844178	Not Significant	0.073566
meso18E	0.17657	0.82764	Not Significant	0.0821585
pita	0.176236	0.773311	Not Significant	0.111646
FBpp0086747	0.17406	0.819933	Not Significant	0.0862216
RpS5a	0.173447	0.884864	Not Significant	0.0531235
lid	0.172791	0.790345	Not Significant	0.102183
Srp68	0.172108	0.849376	Not Significant	0.0709001
Bap55	0.171168	0.84222	Not Significant	0.0745746
CG6700	0.168083	0.791048	Not Significant	0.101797
Non1	0.166214	0.833318	Not Significant	0.0791892
Pp1-87B	0.165363	0.847525	Not Significant	0.0718473
Rab1	0.16493	0.886601	Not Significant	0.0522716
eIF3-S9	0.164592	0.827637	Not Significant	0.08216
CG4360	0.16449	0.845846	Not Significant	0.0727088
lola.1	0.160937	0.814864	Not Significant	0.0889149
Aac11	0.15661	0.852587	Not Significant	0.0692613
U3-55K	0.155454	0.854986	Not Significant	0.0680408
vlc	0.155035	0.808304	Not Significant	0.0924255
CG14805	0.15309	0.8228	Not Significant	0.0847058
Ulp1	0.149428	0.847214	Not Significant	0.0720067
CG9143	0.14661	0.899596	Not Significant	0.0459524
Non3	0.146185	0.897429	Not Significant	0.0469999
RpII140	0.141957	0.837066	Not Significant	0.0772402
CG7720	0.139617	0.884	Not Significant	0.053548
CG9253	0.139058	0.866844	Not Significant	0.0620589
ocm	0.138987	0.847791	Not Significant	0.0717114
XNP	0.135626	0.84905	Not Significant	0.0710668
CG8611	0.124896	0.888815	Not Significant	0.0511884
Surf6	0.120405	0.913704	Not Significant	0.0391943
dbr	0.118641	0.860744	Not Significant	0.0651258
CG8042	0.115771	0.943419	Not Significant	0.0252955
RpS14b	0.115431	0.908497	Not Significant	0.0416764
HDAC3	0.11375	0.915192	Not Significant	0.0384877
Br140	0.113378	0.852628	Not Significant	0.0692403
His1:CG31617	0.112568	0.909889	Not Significant	0.0410114
cindr	0.111095	0.937704	Not Significant	0.0279344
CG34404	0.108864	0.920004	Not Significant	0.0362102
Rap1	0.108512	0.889339	Not Significant	0.0509328
l(3)72Ab	0.108402	0.865344	Not Significant	0.062811
RpL26	0.108186	0.934424	Not Significant	0.0294561
CG11999	0.106773	0.924229	Not Significant	0.0342205
Hakai	0.104777	0.916904	Not Significant	0.0376762
crp	0.103679	0.884343	Not Significant	0.0533794
Mi-2	0.100652	0.876316	Not Significant	0.0573395
RfC38	0.0962938	0.910447	Not Significant	0.0407454
glu	0.0951962	0.89107	Not Significant	0.0500884
Imp.1	0.0946096	0.918257	Not Significant	0.0370359
eIF-2gamma	0.092116	0.905688	Not Significant	0.0430214
SPARC	0.0920586	0.947287	Not Significant	0.0235183
CG2926	0.0903559	0.908516	Not Significant	0.0416673
CG9915	0.0901165	0.940745	Not Significant	0.0265281
CG8326	0.0875601	0.934352	Not Significant	0.0294894
CG9752	0.086328	0.921136	Not Significant	0.035676
CG33217	0.0848199	0.919701	Not Significant	0.0363533
qkr58E-1	0.0829296	0.93903	Not Significant	0.0273206
FBpp0289830	0.0738511	0.912388	Not Significant	0.0398205
FBpp0291730	0.0602646	0.964332	Not Significant	0.0157736
CG6712	0.057412	0.95053	Not Significant	0.022034
feo	0.054338	0.958056	Not Significant	0.0186089
CG7692	0.0534681	0.949569	Not Significant	0.0224737
CG3527	0.0527651	0.935647	Not Significant	0.0288878
SmB	0.0527044	0.949814	Not Significant	0.0223613
MEP-1	0.050727	0.946645	Not Significant	0.0238129
scra	0.0495924	0.94253	Not Significant	0.025705
FBpp0292404	0.0494331	0.946167	Not Significant	0.0240323
Arf102F	0.0491129	0.945643	Not Significant	0.0242728
Klp10A	0.0486101	0.947791	Not Significant	0.0232875
CG17272	0.0482337	0.96265	Not Significant	0.0165316
Su(var)3-9	0.0470812	0.9593	Not Significant	0.0180454
ps.1	0.0437327	0.951878	Not Significant	0.0214188
FBpp0309168	0.0421473	0.961662	Not Significant	0.0169776
Rs1	0.0405726	0.96991	Not Significant	0.0132688
CG11417	0.0398931	0.963659	Not Significant	0.0160767
Taf6	0.0389447	0.955466	Not Significant	0.0197848
CG42374	0.0380212	0.96364	Not Significant	0.0160853
CG5913	0.0371011	0.950652	Not Significant	0.0219785
Bin1	0.0338814	0.982673	Not Significant	0.00759081
Rab7	0.0338438	0.96336	Not Significant	0.0162113
CG33332	0.0333961	0.974977	Not Significant	0.0110058
clu	0.0323315	0.967789	Not Significant	0.0142195
row	0.0320138	0.960408	Not Significant	0.0175441
betaCOP.1	0.0286749	0.968608	Not Significant	0.0138519
Arc1	0.028656	0.976948	Not Significant	0.0101285
CG3071	0.0258641	0.9751	Not Significant	0.010951
Rab18	0.0155074	0.984791	Not Significant	0.00665593
CG13900	0.00854957	0.98805	Not Significant	0.00522095
FBpp0312466	0.00848389	0.991774	Not Significant	0.0035871
tum	0.00834972	0.989671	Not Significant	0.00450928
pont	0.00524771	0.994341	Not Significant	0.00246473
lic	0.0029579	0.996804	Not Significant	0.00139009
CG42232	4.36932e-05	0.999944	Not Significant	2.42146e-05
lig	-0.000554899	0.999483	Not Significant	0.000224456
TBPH	-0.000596403	0.999598	Not Significant	0.000174824
Hsp27	-0.000637114	0.999646	Not Significant	0.000153679
RpL11	-0.00149488	0.999151	Not Significant	0.000368687
CG7275	-0.00202201	0.998177	Not Significant	0.000792278
MBD-R2	-0.00275341	0.997044	Not Significant	0.00128571
Smr	-0.00453776	0.997085	Not Significant	0.00126795
Ns2	-0.00700978	0.99231	Not Significant	0.00335282
Uch-L5	-0.00742285	0.992197	Not Significant	0.00340206
Frl	-0.00811807	0.992333	Not Significant	0.00334254
CG12499	-0.00948168	0.989224	Not Significant	0.00470526
SRPK	-0.00955783	0.98865	Not Significant	0.00495731
Vsx1	-0.00967061	0.991872	Not Significant	0.00354458
CG4282	-0.00994175	0.986892	Not Significant	0.00573024
FBpp0306778	-0.0106979	0.985866	Not Significant	0.00618218
CG18273	-0.0109647	0.988123	Not Significant	0.00518908
Jafrac1	-0.0182609	0.988033	Not Significant	0.00522851
wal	-0.0182687	0.98439	Not Significant	0.00683299
FBpp0290810	-0.0188362	0.977883	Not Significant	0.00971318
Taf5	-0.0211924	0.97677	Not Significant	0.0102077
Ef1beta	-0.02305	0.981691	Not Significant	0.0080252
CG2982	-0.0253196	0.970211	Not Significant	0.0131336
CG13625	-0.0273556	0.975934	Not Significant	0.0105796
mle	-0.0277646	0.968971	Not Significant	0.0136894
Nopp140	-0.0282099	0.975711	Not Significant	0.0106786
SmF	-0.0288678	0.973994	Not Significant	0.0114435
CG5800	-0.0294843	0.974868	Not Significant	0.0110542
Rpn8	-0.0332068	0.970534	Not Significant	0.0129891
Dpy-30L1	-0.0349276	0.958051	Not Significant	0.0186114
Not1	-0.0355279	0.959208	Not Significant	0.018087
peng	-0.0357428	0.966829	Not Significant	0.0146502
Sb	-0.0357849	0.983046	Not Significant	0.00742603
nsl1	-0.0359509	0.956369	Not Significant	0.0193743
CG9769	-0.036586	0.968446	Not Significant	0.0139245
CG5004	-0.0385214	0.958096	Not Significant	0.018591
Eb1	-0.0390988	0.965942	Not Significant	0.0150489
CG8414	-0.0471666	0.957599	Not Significant	0.0188164
Rpt1	-0.0493579	0.94496	Not Significant	0.0245867
CG34417	-0.0495976	0.94953	Not Significant	0.0224911
Nup133	-0.0499776	0.933116	Not Significant	0.0300642
Vps45	-0.0538651	0.957847	Not Significant	0.0187037
Nop56	-0.0567444	0.955346	Not Significant	0.0198395
Rab5	-0.0618311	0.937497	Not Significant	0.0280303
ncd	-0.0645116	0.959175	Not Significant	0.0181023
Acn	-0.0662577	0.961102	Not Significant	0.0172305
FBpp0072339	-0.0666064	0.96297	Not Significant	0.0163874
TAF1B	-0.0697782	0.914321	Not Significant	0.0389011
Adf1	-0.0736292	0.931455	Not Significant	0.030838
Rpn10	-0.0736883	0.934466	Not Significant	0.0294367
skap	-0.0756805	0.929959	Not Significant	0.031536
Arf79F	-0.076085	0.927117	Not Significant	0.0328653
lost	-0.0765338	0.945562	Not Significant	0.0243102
CG33111	-0.079241	0.956399	Not Significant	0.019361
Prp38	-0.080673	0.927949	Not Significant	0.0324761
kuk	-0.083156	0.920275	Not Significant	0.0360826
Capr	-0.0865841	0.906794	Not Significant	0.0424916
Rbp2	-0.0909503	0.901688	Not Significant	0.0449437
Dlc90F	-0.0913706	0.917616	Not Significant	0.0373389
CG12608	-0.0937416	0.944992	Not Significant	0.0245719
Rpn2	-0.0940116	0.882611	Not Significant	0.0542308
betaTub60D	-0.0942943	0.904839	Not Significant	0.0434287
FBpp0110478	-0.0950204	0.901029	Not Significant	0.0452614
CG4119	-0.0963035	0.921558	Not Significant	0.0354773
wds	-0.0978526	0.885046	Not Significant	0.0530342
blw	-0.0982697	0.919244	Not Significant	0.0365694
kra	-0.100624	0.910506	Not Significant	0.040717
Nup98-96	-0.102586	0.882202	Not Significant	0.0544321
CG30349	-0.104181	0.879988	Not Significant	0.0555235
CG8939	-0.10475	0.928112	Not Significant	0.0323998
bys	-0.105636	0.882209	Not Significant	0.0544285
B52	-0.107229	0.948153	Not Significant	0.0231214
gammaTub23C	-0.107555	0.919212	Not Significant	0.0365842
eIF-2beta	-0.11284	0.865507	Not Significant	0.0627294
Chd1	-0.113735	0.904922	Not Significant	0.0433889
pav	-0.116112	0.858473	Not Significant	0.0662736
CaBP1	-0.116756	0.900637	Not Significant	0.0454501
SF2	-0.117849	0.937524	Not Significant	0.0280178
CG3689	-0.118093	0.93039	Not Significant	0.031335
FBpp0111707	-0.11854	0.888999	Not Significant	0.0510987
Map205	-0.11862	0.893389	Not Significant	0.0489593
Rpn6	-0.119708	0.854863	Not Significant	0.0681036
CG10139	-0.119721	0.924694	Not Significant	0.0340017
snRNP-U1-C	-0.123909	0.893229	Not Significant	0.0490372
sqh	-0.124283	0.92907	Not Significant	0.0319515
Tom70	-0.124654	0.884108	Not Significant	0.0534948
CG7878	-0.124823	0.881669	Not Significant	0.0546942
Clamp	-0.128356	0.882466	Not Significant	0.0543022
vkg	-0.129947	0.880771	Not Significant	0.0551371
Pep	-0.130587	0.890304	Not Significant	0.0504615
FBpp0305164	-0.131808	0.914932	Not Significant	0.0386113
PyK	-0.136514	0.886031	Not Significant	0.052551
brm	-0.14019	0.837304	Not Significant	0.0771171
14-3-3zeta	-0.140636	0.891649	Not Significant	0.0498059
CG3800	-0.141026	0.88681	Not Significant	0.0521695
Prp19	-0.144978	0.899922	Not Significant	0.0457952
FBpp0078383	-0.148797	0.843155	Not Significant	0.0740926
CstF-64	-0.151522	0.842106	Not Significant	0.0746334
CycK	-0.151723	0.885876	Not Significant	0.0526271
SmD3	-0.152316	0.844304	Not Significant	0.073501
FBpp0290003	-0.152418	0.85501	Not Significant	0.0680289
Det	-0.152563	0.859337	Not Significant	0.0658367
Ctf4	-0.155481	0.831111	Not Significant	0.0803409
CG4723	-0.156091	0.827916	Not Significant	0.0820138
CG8368	-0.156672	0.797114	Not Significant	0.0984796
nocte	-0.157337	0.81546	Not Significant	0.0885971
CG4038	-0.16149	0.892544	Not Significant	0.0493705
CG9300	-0.161644	0.871669	Not Significant	0.0596485
Mtpalpha	-0.162504	0.839099	Not Significant	0.0761867
Trx-2	-0.168584	0.896252	Not Significant	0.0475698
U4-U6-60K	-0.168907	0.821068	Not Significant	0.0856207
Klp3A	-0.172665	0.850217	Not Significant	0.0704702
CG30382	-0.175035	0.803741	Not Significant	0.0948837
RpS15Aa	-0.180596	0.872888	Not Significant	0.0590414
polybromo	-0.182713	0.804257	Not Significant	0.0946054
CG34163	-0.183475	0.903472	Not Significant	0.0440851
CG7945	-0.184507	0.82184	Not Significant	0.0852127
Syb	-0.185874	0.882568	Not Significant	0.0542517
fs(1)h	-0.186765	0.834417	Not Significant	0.0786168
CG4866	-0.189231	0.820769	Not Significant	0.0857793
htk	-0.1903	0.806025	Not Significant	0.0936515
mago	-0.192895	0.846081	Not Significant	0.0725881
CG33695.1	-0.194169	0.751174	Not Significant	0.124259
CG9799	-0.19634	0.829865	Not Significant	0.0809924
l(2)35Df	-0.198104	0.725307	Not Significant	0.139478
eIF3-S10	-0.200899	0.774203	Not Significant	0.111145
Nup107	-0.202577	0.74363	Not Significant	0.128643
nop5	-0.203728	0.835785	Not Significant	0.0779054
Cct1	-0.204623	0.759372	Not Significant	0.119546
Rab35	-0.204934	0.780017	Not Significant	0.107896
CG4364	-0.209134	0.805221	Not Significant	0.0940852
ppan	-0.212012	0.86246	Not Significant	0.064261
Sec22	-0.214437	0.784155	Not Significant	0.105598
FBpp0301118	-0.215142	0.76394	Not Significant	0.116941
Pex3	-0.219203	0.788836	Not Significant	0.103013
Myo31DF	-0.220262	0.850838	Not Significant	0.0701532
baf	-0.223696	0.889945	Not Significant	0.050637
CG6724	-0.226439	0.766217	Not Significant	0.115648
sxc	-0.227758	0.801095	Not Significant	0.096316
T-cp1	-0.231061	0.750047	Not Significant	0.124912
JIL-1	-0.233323	0.751274	Not Significant	0.124202
l(3)07882	-0.236435	0.781377	Not Significant	0.107139
Drp1	-0.240548	0.709997	Not Significant	0.148743
CG10306	-0.241971	0.785502	Not Significant	0.104853
Cka	-0.24206	0.740059	Not Significant	0.130733
betaCOP	-0.243759	0.718282	Not Significant	0.143705
fax	-0.248538	0.801325	Not Significant	0.0961912
His2B:CG33910	-0.25067	0.78403	Not Significant	0.105668
RpL7-like	-0.251086	0.793814	Not Significant	0.100281
FBpp0303724	-0.25371	0.804202	Not Significant	0.094635
REG	-0.254624	0.787027	Not Significant	0.104011
nonA	-0.261112	0.786281	Not Significant	0.104422
CG16903	-0.274167	0.777352	Not Significant	0.109382
eIF4G2	-0.277326	0.715448	Not Significant	0.145422
jim	-0.278946	0.686692	Not Significant	0.163238
DMAP1	-0.282596	0.701082	Not Significant	0.154231
Cdc5	-0.283539	0.701828	Not Significant	0.153769
CG7239	-0.284385	0.810769	Not Significant	0.0911027
Vap33	-0.287089	0.757909	Not Significant	0.120383
RpL24-like	-0.300339	0.679654	Not Significant	0.167712
kz	-0.303816	0.675473	Not Significant	0.170392
mdlc	-0.304	0.803927	Not Significant	0.0947833
Hrb98DE	-0.309122	0.75823	Not Significant	0.120199
RpL27A	-0.310792	0.757481	Not Significant	0.120628
CG1234	-0.31495	0.707902	Not Significant	0.150027
CG8010	-0.31511	0.720564	Not Significant	0.142327
Bap60	-0.315566	0.683115	Not Significant	0.165506
CG7903	-0.319024	0.738663	Not Significant	0.131554
CG1677	-0.320709	0.785539	Not Significant	0.104832
Fs(2)Ket	-0.323335	0.702893	Not Significant	0.153111
CG4747	-0.324843	0.79486	Not Significant	0.0997094
CG5010	-0.325744	0.650351	Not Significant	0.186852
RpII33	-0.325922	0.612877	Not Significant	0.212627
Lasp	-0.327534	0.661004	Not Significant	0.179796
CG11920	-0.331819	0.644961	Not Significant	0.190467
CG4936	-0.33476	0.606026	Not Significant	0.217509
Klp61F	-0.336872	0.676806	Not Significant	0.169536
Vha36-1	-0.337656	0.700356	Not Significant	0.154681
Nurf-38	-0.340223	0.654075	Not Significant	0.184372
Rtf1	-0.345269	0.795392	Not Significant	0.0994186
sqd	-0.346469	0.748005	Not Significant	0.126096
CG3817	-0.354676	0.745217	Not Significant	0.127717
CG7946	-0.355752	0.559518	Not Significant	0.252186
TSG101	-0.356889	0.619628	Not Significant	0.207869
FBpp0297366	-0.358698	0.593832	Not Significant	0.226337
Psn	-0.360904	0.727767	Not Significant	0.138007
dmt	-0.36361	0.635243	Not Significant	0.19706
RpS27	-0.369387	0.761984	Not Significant	0.118054
Nplp2	-0.370425	0.739475	Not Significant	0.131077
CG6841	-0.372762	0.545909	Not Significant	0.26288
RpL31	-0.372818	0.710296	Not Significant	0.148561
RpS8	-0.372995	0.762111	Not Significant	0.117982
eIF-3p66	-0.374611	0.569171	Not Significant	0.244757
Dp1	-0.374616	0.667232	Not Significant	0.175723
eIF3-S8	-0.381189	0.636978	Not Significant	0.195876
vig2	-0.389403	0.534926	Not Significant	0.271706
Saf-B	-0.392218	0.65923	Not Significant	0.180963
chb	-0.392764	0.578346	Not Significant	0.237812
CG12301	-0.393493	0.676865	Not Significant	0.169498
Rpn1	-0.395002	0.606197	Not Significant	0.217386
Rpt5	-0.403032	0.492432	Not Significant	0.307654
Hmg-2	-0.408361	0.604835	Not Significant	0.218363
Snr1	-0.409675	0.652919	Not Significant	0.185141
Rtc1	-0.411746	0.533066	Not Significant	0.273219
Rae1	-0.412207	0.650405	Not Significant	0.186816
Rbp1	-0.412252	0.809012	Not Significant	0.0920448
Gr59c	-0.413184	0.785628	Not Significant	0.104783
CG8507	-0.416834	0.654717	Not Significant	0.183946
Prp3	-0.417347	0.656488	Not Significant	0.182773
FBpp0289294	-0.418314	0.549634	Not Significant	0.259926
Arpc2	-0.419234	0.665953	Not Significant	0.176556
FBpp0072422	-0.419506	0.486689	Not Significant	0.312748
Cct5	-0.420177	0.573496	Not Significant	0.241469
hang	-0.426386	0.565623	Not Significant	0.247473
RpII215	-0.428493	0.501543	Not Significant	0.299692
RpL14	-0.431476	0.749871	Not Significant	0.125014
GluProRS	-0.43291	0.547087	Not Significant	0.261944
eIF3ga	-0.434905	0.582026	Not Significant	0.235058
DnaJ-1	-0.436019	0.599076	Not Significant	0.222518
RpS11	-0.438193	0.686707	Not Significant	0.163229
Ssrp	-0.441804	0.767067	Not Significant	0.115167
Caf1-55	-0.444001	0.651401	Not Significant	0.186152
Hsc70-1	-0.444824	0.708949	Not Significant	0.149385
RpL13	-0.453744	0.671258	Not Significant	0.17311
Rpn5	-0.456085	0.48375	Not Significant	0.315379
prod	-0.458683	0.562146	Not Significant	0.250151
Elf	-0.458869	0.597198	Not Significant	0.223882
RpL3	-0.461936	0.588682	Not Significant	0.23012
coil	-0.466821	0.491454	Not Significant	0.308517
CG2807	-0.471194	0.454557	Not Significant	0.342412
CG12288	-0.478339	0.620109	Not Significant	0.207532
vir	-0.479806	0.528866	Not Significant	0.276654
CG8142	-0.483966	0.573807	Not Significant	0.241234
eIF6	-0.483977	0.586842	Not Significant	0.231479
NHP2	-0.488124	0.678369	Not Significant	0.168534
Cbp20	-0.488295	0.62439	Not Significant	0.204544
Pxn	-0.49684	0.462427	Not Significant	0.334957
Rpn13	-0.500085	0.401424	Not Significant	0.396396
snama	-0.500323	0.597314	Not Significant	0.223797
smt3	-0.502765	0.687313	Not Significant	0.162846
FBpp0306772	-0.505768	0.566011	Not Significant	0.247175
CG17002	-0.506082	0.711585	Not Significant	0.147773
YT521-B	-0.506626	0.570142	Not Significant	0.244017
CG10984	-0.509858	0.714734	Not Significant	0.145856
CG14210	-0.511213	0.689133	Not Significant	0.161697
RpS13	-0.520841	0.632221	Not Significant	0.199131
HmgZ	-0.522074	0.769846	Not Significant	0.113596
CG17168	-0.523516	0.678275	Not Significant	0.168594
TAF1C-like	-0.527847	0.46893	Not Significant	0.328892
CG4266	-0.532426	0.418508	Not Significant	0.378296
ergic53	-0.532642	0.551729	Not Significant	0.258274
Prosalpha4	-0.53391	0.450464	Not Significant	0.34634
RpS23	-0.536791	0.576633	Not Significant	0.239101
tmod	-0.537589	0.545658	Not Significant	0.263079
P58IPK	-0.552311	0.434	Not Significant	0.36251
Cat	-0.552361	0.493465	Not Significant	0.306743
eEF1delta	-0.554456	0.434923	Not Significant	0.361588
chic	-0.556477	0.601698	Not Significant	0.220621
CG7137	-0.564128	0.645314	Not Significant	0.190229
RpS2	-0.568005	0.641549	Not Significant	0.19277
Mlf	-0.570962	0.468067	Not Significant	0.329692
Fim	-0.577707	0.504907	Not Significant	0.296789
FBpp0083988	-0.580179	0.429718	Not Significant	0.366817
FBpp0077525	-0.581293	0.469874	Not Significant	0.328019
Nup50	-0.583701	0.419072	Not Significant	0.377711
Nup93-1	-0.590161	0.322623	Not Significant	0.491304
CG11030	-0.591539	0.568076	Not Significant	0.245594
His2A:CG33865	-0.592705	0.547133	Not Significant	0.261907
Ns1	-0.593651	0.511444	Not Significant	0.291202
cpa	-0.596387	0.665493	Not Significant	0.176856
scny	-0.606291	0.445756	Not Significant	0.350903
CG14325	-0.610552	0.510606	Not Significant	0.291914
Cbp80	-0.611204	0.38414	Not Significant	0.41551
CG1542	-0.617729	0.61052	Not Significant	0.2143
Pax	-0.619704	0.448158	Not Significant	0.348568
RpS4	-0.628808	0.57417	Not Significant	0.240959
Adam	-0.634182	0.439451	Not Significant	0.35709
Pitslre	-0.639737	0.472136	Not Significant	0.325933
FBpp0085716	-0.640386	0.646782	Not Significant	0.189242
Non2	-0.641927	0.678636	Not Significant	0.168363
fliI	-0.646435	0.371042	Not Significant	0.430577
glo	-0.648336	0.570623	Not Significant	0.24365
Nup153	-0.651081	0.386244	Not Significant	0.413139
CG7971	-0.653485	0.604987	Not Significant	0.218254
pit	-0.654302	0.458542	Not Significant	0.338621
Usp10	-0.655006	0.349931	Not Significant	0.456018
Rbp1-like	-0.664242	0.714791	Not Significant	0.145821
CG11563	-0.66576	0.464235	Not Significant	0.333262
Pnn	-0.666711	0.636195	Not Significant	0.19641
Ras85D	-0.669305	0.487871	Not Significant	0.311695
koko	-0.673385	0.441353	Not Significant	0.355214
Tcp-1zeta	-0.673788	0.396421	Not Significant	0.401843
cpb	-0.682298	0.579906	Not Significant	0.236643
FBpp0293270	-0.683106	0.366551	Not Significant	0.435866
CG14230	-0.683227	0.334814	Not Significant	0.475196
Tcp-1eta	-0.683425	0.432681	Not Significant	0.363833
FBpp0085697	-0.683768	0.353613	Not Significant	0.451472
CG5525	-0.69319	0.361107	Not Significant	0.442364
Cdk12	-0.69656	0.512252	Not Significant	0.290517
CG2063	-0.697048	0.473868	Not Significant	0.324343
Rpn9	-0.699365	0.402906	Not Significant	0.394796
D1	-0.703196	0.637336	Not Significant	0.195632
rump	-0.706643	0.491177	Not Significant	0.308762
capt	-0.709445	0.409855	Not Significant	0.38737
FBpp0075048	-0.710252	0.316057	Not Significant	0.500234
Cdc37	-0.713447	0.413906	Not Significant	0.383098
RpL10Ab	-0.717052	0.634599	Not Significant	0.197501
FBpp0311184	-0.717118	0.635641	Not Significant	0.196788
scf	-0.718283	0.619222	Not Significant	0.208153
CG14074	-0.718304	0.413972	Not Significant	0.383029
Myo61F	-0.719958	0.556648	Not Significant	0.254419
CG14715	-0.721985	0.516982	Not Significant	0.286525
lark	-0.725156	0.474484	Not Significant	0.323778
RpS26	-0.727208	0.600014	Not Significant	0.221839
lolal	-0.731988	0.346797	Not Significant	0.459924
CG2875	-0.732608	0.337138	Not Significant	0.472192
Cctgamma	-0.737556	0.364352	Not Significant	0.438479
Srp54k	-0.74532	0.323978	Not Significant	0.489485
stwl	-0.750031	0.202086	Not Significant	0.694463
Rip11	-0.753007	0.273821	Not Significant	0.562533
Tdrd3	-0.754919	0.311345	Not Significant	0.506758
RpL29	-0.766624	0.610148	Not Significant	0.214565
CG9004	-0.770599	0.308739	Not Significant	0.510408
dre4	-0.773147	0.616366	Not Significant	0.210161
RpL37A	-0.774804	0.576476	Not Significant	0.239219
CG15019	-0.778591	0.392005	Not Significant	0.406708
CG9213	-0.784192	0.547133	Not Significant	0.261907
AP-1-2beta	-0.790753	0.266324	Not Significant	0.574589
Tango7	-0.793413	0.379924	Not Significant	0.420303
CG13887	-0.798342	0.499494	Not Significant	0.30147
CG4789	-0.800555	0.725596	Not Significant	0.139305
RpS15	-0.803778	0.48577	Not Significant	0.313569
CG7358	-0.804384	0.452911	Not Significant	0.343987
S6k	-0.80519	0.272631	Not Significant	0.564424
Rpb10	-0.808455	0.429115	Not Significant	0.367426
CG34334	-0.825425	0.409039	Not Significant	0.388235
M1BP	-0.826596	0.312368	Not Significant	0.505333
CG11808	-0.834777	0.612923	Not Significant	0.212594
Ars2	-0.83852	0.469555	Not Significant	0.328313
CG14005	-0.84031	0.399951	Not Significant	0.397993
RpS29	-0.84073	0.590759	Not Significant	0.228589
Hsp22	-0.845148	0.427737	Not Significant	0.368823
CG30428	-0.852943	0.56557	Not Significant	0.247514
Pdcd4	-0.853829	0.315908	Not Significant	0.500439
CG1738	-0.856689	0.33971	Not Significant	0.468891
Nab2	-0.857294	0.214781	Not Significant	0.668004
Hlc	-0.860042	0.363683	Not Significant	0.439276
Rbm13	-0.878406	0.350724	Not Significant	0.455034
Rab2	-0.879182	0.329514	Not Significant	0.482126
CG16817	-0.881085	0.509736	Not Significant	0.292655
CG5033	-0.89033	0.203663	Not Significant	0.691088
CG34179	-0.896572	0.386656	Not Significant	0.412675
CG11444	-0.900814	0.62873	Not Significant	0.201536
CG18809	-0.901072	0.387645	Not Significant	0.411566
Cdc2rk	-0.911454	0.365499	Not Significant	0.437113
pic	-0.916688	0.195413	Not Significant	0.709047
CG2260	-0.925539	0.203944	Not Significant	0.69049
Hsp23	-0.931179	0.457905	Not Significant	0.339224
CG31211	-0.932532	0.323928	Not Significant	0.489551
Srp19	-0.940597	0.242414	Not Significant	0.615442
Akap200.1	-0.941539	0.184461	Not Significant	0.734096
aurB	-0.949541	0.300125	Not Significant	0.522698
l(2)k09022	-0.951207	0.242769	Not Significant	0.614806
Rpn11	-0.953915	0.210643	Not Significant	0.676453
RpS24	-0.954472	0.388111	Not Significant	0.411044
CG18178	-0.954518	0.352019	Not Significant	0.453434
RtGEF	-0.955656	0.392024	Not Significant	0.406688
spag	-0.958669	0.438198	Not Significant	0.35833
His2Av	-0.967044	0.535752	Not Significant	0.271036
Ef1gamma	-0.96986	0.378646	Not Significant	0.421766
HP1b	-0.97153	0.176366	Not Significant	0.753586
RpS16	-0.973585	0.458403	Not Significant	0.338753
Ankle2	-0.992757	0.186422	Not Significant	0.729503
FBpp0292385	-0.997677	0.329306	Not Significant	0.4824
l(1)G0004	-0.998087	0.217256	Not Significant	0.663028
CG11929	-1.00259	0.13481	Not Significant	0.870278
l(2)k09913	-1.01584	0.354025	Not Significant	0.450965
RpL9	-1.02095	0.321714	Not Significant	0.492529
CG3605	-1.02183	0.107041	Not Significant	0.970448
Rpt3	-1.02315	0.159636	Not Significant	0.796869
CG4338	-1.0386	0.458293	Not Significant	0.338857
l(2)34Fd	-1.05394	0.229252	Not Significant	0.639686
Rpt6	-1.05488	0.147207	Not Significant	0.832072
Trip1	-1.07622	0.203724	Not Significant	0.690958
CG11577	-1.08379	0.343654	Not Significant	0.463879
Rpt4	-1.08411	0.136461	Not Significant	0.864992
Sas10	-1.08494	0.145707	Not Significant	0.836519
ebi	-1.08662	0.471774	Not Significant	0.326266
CG6621	-1.09649	0.332488	Not Significant	0.478224
Spindly	-1.09926	0.444387	Not Significant	0.352239
abs	-1.09974	0.334854	Not Significant	0.475144
Hrb27C	-1.10989	0.320289	Not Significant	0.494458
FBpp0290528	-1.1123	0.22851	Not Significant	0.641095
FBpp0088478	-1.11254	0.102729	Not Significant	0.988306
Bka	-1.11414	0.154968	Not Significant	0.809758
Act42A	-1.11497	0.330587	Not Significant	0.480714
Mlc-c	-1.14558	0.426799	Not Significant	0.369777
CG13097	-1.14605	0.126095	Not Significant	0.899301
CG12391	-1.1535	0.127204	Not Significant	0.8955
eIF-2alpha	-1.15465	0.18548	Not Significant	0.731702
CG32176	-1.16636	0.178562	Not Significant	0.748211
e(r)	-1.16855	0.442929	Not Significant	0.353666
CG17266	-1.17917	0.120353	Not Significant	0.919545
His4r	-1.18186	0.455461	Not Significant	0.341549
Jra	-1.19398	0.193194	Not Significant	0.714007
Bug22	-1.19997	0.381075	Not Significant	0.418989
Mpp6	-1.20027	0.515607	Not Significant	0.287681
Ubqn	-1.2068	0.129536	Not Significant	0.887609
CG16753	-1.20867	0.399727	Not Significant	0.398236
Hsp70Bc	-1.20976	0.213689	Not Significant	0.670218
CG6686	-1.21268	0.340347	Not Significant	0.468079
RpS30	-1.21622	0.291994	Not Significant	0.534627
FBpp0302987	-1.23154	0.142688	Not Significant	0.845613
CG6961	-1.23902	0.150181	Not Significant	0.823386
mip40	-1.2398	0.181824	Not Significant	0.740349
RpL7A	-1.24121	0.34951	Not Significant	0.456541
Bub3	-1.25039	0.1059	Not Significant	0.975106
alpha-Spec	-1.29751	0.0952777	Not Significant	1.02101
CG13151	-1.29758	0.478205	Not Significant	0.320385
Kap-alpha3	-1.30307	0.397156	Not Significant	0.401039
eIF-4B	-1.3064	0.571142	Not Significant	0.243256
RpS3	-1.3123	0.349776	Not Significant	0.45621
l(2)37Cb	-1.3192	0.435718	Not Significant	0.360794
CG15602	-1.33126	0.309576	Not Significant	0.509233
P32	-1.33387	0.181328	Not Significant	0.741535
Ssb-c31a	-1.33468	0.421977	Not Significant	0.374711
CG1785	-1.34005	0.21464	Not Significant	0.668288
hoip	-1.34176	0.220113	Not Significant	0.657355
CG16865	-1.35009	0.387422	Not Significant	0.411815
RpS6	-1.35978	0.239723	Not Significant	0.62029
RpS9	-1.3617	0.14873	Not Significant	0.8276
pAbp	-1.36416	0.189514	Not Significant	0.722358
Hsp26	-1.3678	0.17794	Not Significant	0.749727
RpL34b	-1.37129	0.227699	Not Significant	0.64264
RpLP0	-1.3841	0.232494	Not Significant	0.633588
Mad1	-1.38625	0.0657728	Not Significant	1.18195
Rack1	-1.39504	0.392925	Not Significant	0.405691
cactin	-1.43657	0.355585	Not Significant	0.449056
Nup43	-1.45251	0.0471228	Not Significant	1.32677
Nacalpha	-1.45851	0.120125	Not Significant	0.920366
Mfap1	-1.4596	0.147539	Not Significant	0.831094
CG31712	-1.49535	0.397996	Not Significant	0.400121
dbe	-1.50271	0.0518975	Not Significant	1.28485
RpS7	-1.50665	0.258736	Not Significant	0.587143
FBpp0305299	-1.5119	0.230877	Not Significant	0.636619
CG7637	-1.51939	0.282669	Not Significant	0.548722
RpL28	-1.52748	0.379865	Not Significant	0.420371
Rrp4	-1.52777	0.439698	Not Significant	0.356845
tra2	-1.54227	0.308022	Not Significant	0.511418
SmE	-1.54745	0.0687664	Not Significant	1.16262
RpL12	-1.55264	0.321815	Not Significant	0.492394
eIF-3p40	-1.55534	0.0899725	Not Significant	1.04589
CG8578	-1.56872	0.0876867	Not Significant	1.05707
RpL5	-1.56922	0.159541	Not Significant	0.797128
RpL36	-1.59277	0.316172	Not Significant	0.500076
apt	-1.59421	0.306475	Not Significant	0.513605
Mtr3	-1.59717	0.394395	Not Significant	0.404068
Csl4	-1.59865	0.4153	Not Significant	0.381639
RpS27A	-1.59969	0.235306	Not Significant	0.628367
CG5808	-1.60856	0.431602	Not Significant	0.364916
RpL18A	-1.62653	0.268542	Not Significant	0.570988
Rrp46	-1.62877	0.396414	Not Significant	0.401851
RpLP2	-1.63368	0.209091	Not Significant	0.679665
RpS17	-1.63474	0.266013	Not Significant	0.575098
CG5174.1	-1.63938	0.0956098	Not Significant	1.0195
RpL7	-1.64519	0.144392	Not Significant	0.840457
CG8461	-1.66428	0.304902	Not Significant	0.515839
His3.3B	-1.66657	0.299125	Not Significant	0.524147
Sgt	-1.70437	0.0764562	Not Significant	1.11659
Rrp45	-1.70593	0.311888	Not Significant	0.506001
CG3918	-1.71524	0.303413	Not Significant	0.517966
SC35	-1.71739	0.372523	Not Significant	0.428846
Rrp42	-1.74907	0.33001	Not Significant	0.481473
Cam	-1.77238	0.223653	Not Significant	0.650425
RpS12	-1.78479	0.214195	Not Significant	0.66919
CG10324	-1.80338	0.293517	Not Significant	0.532367
RpL18	-1.82807	0.247314	Not Significant	0.606751
RpL35A	-1.84529	0.101447	Not Significant	0.993759
ZIPIC	-1.8816	0.0828589	Not Significant	1.08166
Aatf	-1.89991	0.0556196	Not Significant	1.25477
CG3732	-1.90527	0.243537	Not Significant	0.613435
sta	-1.94563	0.236565	Not Significant	0.626049
Rrp47	-1.95061	0.295827	Not Significant	0.528963
x16	-1.95658	0.340458	Not Significant	0.467936
Rrp6	-1.96333	0.298815	Not Significant	0.524597
RpS19a	-1.96391	0.141592	Not Significant	0.84896
RpL8	-1.98782	0.0968059	Not Significant	1.0141
CG6695	-1.99932	0.0877953	Not Significant	1.05653
Ski6	-2.03277	0.333707	Not Significant	0.476634
CG6843	-2.04085	0.18435	Not Significant	0.734358
Dis3	-2.05025	0.280168	Not Significant	0.552581
RpL6	-2.05041	0.112542	Not Significant	0.948684
RpL21	-2.06537	0.179552	Not Significant	0.745809
Rrp40	-2.07074	0.360555	Not Significant	0.443028
RpL4	-2.10765	0.186701	Not Significant	0.728853
RpS18	-2.11586	0.168465	Not Significant	0.773489
RpS10b	-2.14265	0.150289	Not Significant	0.823074
CG7028	-2.20513	0.109243	Not Significant	0.961606
CG15747	-2.21434	0.256371	Not Significant	0.59113
RpLP0-like	-2.23497	0.0198976	Not Significant	1.7012
RpS25	-2.2844	0.193017	Not Significant	0.714405
Cwc25	-2.28926	0.0929115	Not Significant	1.03193
CG2129	-2.31531	0.22501	Not Significant	0.647798
RpL13A	-2.36393	0.0889545	Not Significant	1.05083
RpS28b	-2.37503	0.23684	Not Significant	0.625544
CG8289	-2.47293	0.0102804	Not Significant	1.98799
RpL30	-2.47507	0.0811983	Not Significant	1.09045
Mct1	-2.52527	0.318985	Not Significant	0.49623
RpLP1	-2.55833	0.117969	Not Significant	0.928232
RpL32	-2.5808	0.127423	Not Significant	0.894753
RpL15	-2.71501	0.0746511	Not Significant	1.12696
CG5516	-2.7664	0.186701	Not Significant	0.728854
His3:CG33866	-2.78417	0.165334	Not Significant	0.781638
RpL27	-2.80384	0.0491223	Not Significant	1.30872
RpS20	-3.01097	0.0251132	Not Significant	1.6001
RpS21	-3.13609	0.0723788	Not Significant	1.14039
CG6066	-3.60661	0.00814057	Not Significant	2.08935

## Sheet: LHR
gene.name	log2FC	p-value	categ_Mod	NegLog10pval
Hmr	12.3289	9.91896e-12	Significant	11.0035
CG15439	12.1618	6.75284e-13	Significant	12.1705
Lhr	11.7789	9.37408e-10	Significant	9.02807
CG5098	11.5325	4.97606e-11	Significant	10.3031
Hmg-2	11.3246	1.06689e-11	Significant	10.9719
Mct1	9.76506	0.00500723	Not Significant	2.3004
Nph	9.72652	4.26299e-09	Significant	8.37029
BOH1(CG33213)	9.66706	7.67297e-09	Significant	8.11504
BOH2(CG4788)	9.35676	5.73876e-09	Significant	8.24118
Nlp	8.93996	3.29457e-08	Significant	7.4822
CG8010	8.15453	2.04663e-07	Significant	6.68896
Hsc70-5	7.48578	0.000549137	Significant	3.26032
Spn28Dc	6.64761	0.0148529	Not Significant	1.82819
ctp	6.64473	0.000151313	Significant	3.82012
TFAM	6.49041	0.0128121	Not Significant	1.89238
epsilonCOP	6.43561	2.11899e-05	Significant	4.67387
CG3777	6.22064	0.00388369	Not Significant	2.41076
FBpp0309424	6.01218	4.37595e-06	Significant	5.35893
HP1a	5.68082	1.27009e-05	Significant	4.89617
Sra-1	5.59522	0.00120421	Not Significant	2.9193
CG12560	5.56775	0.0738017	Not Significant	1.13193
CG1665	5.49833	0.00229608	Not Significant	2.63901
SmD1	5.22998	0.0166401	Not Significant	1.77884
RpL37a	5.20494	0.0101594	Not Significant	1.99313
Sb	5.1808	0.016874	Not Significant	1.77278
Sgs3	5.08593	0.00205135	Not Significant	2.68796
Gapdh2	5.01899	0.000195445	Significant	3.70897
Lmpt	5.01756	0.0105643	Not Significant	1.97616
FBpp0110174	4.82738	0.00161273	Not Significant	2.79244
Nop60B	4.81071	0.00264206	Not Significant	2.57806
snRNP-U1-70K	4.79038	0.0184699	Not Significant	1.73354
CG9776	4.62719	0.00184616	Not Significant	2.73373
mTTF	4.60215	0.000153015	Significant	3.81527
CSN1b	4.5251	0.0106237	Not Significant	1.97372
spag	4.49552	0.023044	Not Significant	1.63744
Cenp-C	4.44714	0.000195602	Significant	3.70863
snRNP-U1-C	4.43919	0.00179116	Not Significant	2.74687
CkIIbeta	4.30646	0.0104545	Not Significant	1.9807
mud	4.08723	0.116297	Not Significant	0.934431
NHP2	4.03442	0.0105105	Not Significant	1.97838
CG33111	3.98807	0.0469986	Not Significant	1.32791
CG4038	3.90954	0.00822567	Not Significant	2.08483
CG7637	3.69464	0.0133714	Not Significant	1.87382
CG10265	3.60069	0.0523801	Not Significant	1.28083
FBpp0083670	3.55749	0.00437696	Not Significant	2.35883
Dif	3.49201	0.0151283	Not Significant	1.82021
SmD3	3.36116	0.00891714	Not Significant	2.04977
SmB	3.26857	0.0207268	Not Significant	1.68347
Rif1	3.1848	0.104203	Not Significant	0.98212
CG8026	3.15815	0.0709703	Not Significant	1.14892
CG9775	3.13024	0.0800155	Not Significant	1.09683
CG4789	3.10847	0.312331	Not Significant	0.505385
SmF	3.09799	0.0216809	Not Significant	1.66392
FBpp0084047	3.06719	0.00663262	Not Significant	2.17831
Ran	3.01989	0.0316628	Not Significant	1.49945
Clk	2.99419	0.0141298	Not Significant	1.84987
PH4alphaEFB	2.96553	0.059338	Not Significant	1.22667
Top2	2.94989	0.0911536	Not Significant	1.04023
CG32409	2.93022	0.0103573	Not Significant	1.98475
hfp	2.91611	0.00306261	Not Significant	2.51391
CG3902	2.88541	0.0232141	Not Significant	1.63425
CG5726	2.86805	0.0493252	Not Significant	1.30693
Srp54	2.86096	0.028943	Not Significant	1.53846
CG8042	2.76998	0.175754	Not Significant	0.755095
mAChR-B	2.76751	0.0565892	Not Significant	1.24727
Hsp70Bc	2.74797	0.0309692	Not Significant	1.50907
Ahcy13	2.74395	0.0198886	Not Significant	1.7014
CG7839	2.73456	0.0105716	Not Significant	1.97586
eIF-4a	2.72104	0.0842829	Not Significant	1.07426
Fer1HCH	2.65973	0.140184	Not Significant	0.8533
CkIIalpha	2.63643	0.133674	Not Significant	0.873954
Glut1	2.63287	0.0574581	Not Significant	1.24065
Mcm10	2.61251	0.0138666	Not Significant	1.85803
SmD2	2.58467	0.0567775	Not Significant	1.24582
CG32075	2.54287	0.0444016	Not Significant	1.3526
TAF1C-like	2.50263	0.0132429	Not Significant	1.87802
Rm62	2.48813	0.0818849	Not Significant	1.0868
larp	2.43666	0.0123807	Not Significant	1.90725
CG4294	2.41666	0.0182127	Not Significant	1.73963
Calr	2.41456	0.0261565	Not Significant	1.58242
betaTub85D	2.40627	0.0152729	Not Significant	1.81608
U2af50	2.33794	0.114232	Not Significant	0.942211
Klp61F	2.3293	0.0439747	Not Significant	1.3568
RpL23	2.32625	0.133628	Not Significant	0.874102
l(1)G0156	2.32315	0.123184	Not Significant	0.909445
CG31510	2.32104	0.0481932	Not Significant	1.31701
CG7185	2.31445	0.218193	Not Significant	0.661159
SmE	2.30907	0.103066	Not Significant	0.986886
sel	2.2962	0.276038	Not Significant	0.559031
Hsp68	2.2876	0.170848	Not Significant	0.767389
ana2	2.28067	0.010943	Not Significant	1.96086
l(1)G0045	2.27935	0.0450609	Not Significant	1.3462
26-29-p	2.27649	0.0465118	Not Significant	1.33244
toc	2.25707	0.0605337	Not Significant	1.218
capt	2.25647	0.0594731	Not Significant	1.22568
Cp190	2.2481	0.0349138	Not Significant	1.457
Chd64	2.24323	0.203206	Not Significant	0.692064
Mat89Ba	2.23924	0.0416358	Not Significant	1.38053
CG14074	2.23786	0.115304	Not Significant	0.938157
tsr	2.22922	0.354263	Not Significant	0.450674
AnxB10	2.22772	0.170446	Not Significant	0.768413
Nxt1	2.20994	0.101569	Not Significant	0.993238
FBpp0083926	2.20015	0.0103931	Not Significant	1.98326
CG7006	2.19752	0.080651	Not Significant	1.09339
ari-2	2.19682	0.287763	Not Significant	0.540966
14-3-3epsilon	2.16689	0.134222	Not Significant	0.872175
CG7720	2.16054	0.0835179	Not Significant	1.07822
FBpp0290146	2.15268	0.153703	Not Significant	0.813319
zetaCOP	2.14313	0.0150909	Not Significant	1.82128
CG5835	2.13842	0.333165	Not Significant	0.47734
FBpp0300575	2.131	0.161977	Not Significant	0.790546
ball	2.12176	0.091877	Not Significant	1.03679
Jafrac1	2.11538	0.163844	Not Significant	0.785569
CG3800	2.11516	0.0960957	Not Significant	1.0173
CG11583	2.10772	0.251144	Not Significant	0.600077
blw	2.09836	0.085122	Not Significant	1.06996
Hsc70-3	2.08289	0.0712017	Not Significant	1.14751
CG4747	2.07751	0.159512	Not Significant	0.797207
EF2	2.05924	0.235352	Not Significant	0.628282
MetRS	2.04455	0.0491471	Not Significant	1.3085
ncd	2.02129	0.223181	Not Significant	0.651344
Srp72	2.01323	0.0717725	Not Significant	1.14404
FBpp0300445	2.00688	0.0743882	Not Significant	1.1285
Stat92E	1.99777	0.0604579	Not Significant	1.21855
Gp93	1.99735	0.245045	Not Significant	0.610754
CG4554	1.99146	0.0585768	Not Significant	1.23227
CG2199	1.96607	0.114569	Not Significant	0.940931
smg	1.92801	0.101637	Not Significant	0.992949
bai	1.91939	0.0767042	Not Significant	1.11518
CG4849	1.90196	0.0309099	Not Significant	1.5099
Dpy-30L1	1.90066	0.0508117	Not Significant	1.29404
TAF1B	1.89285	0.0332559	Not Significant	1.47813
FBpp0297204	1.88834	0.0677679	Not Significant	1.16898
Pp2A-29B	1.88101	0.0537233	Not Significant	1.26984
FK506-bp1	1.87612	0.141886	Not Significant	0.848059
alphaCOP	1.86175	0.0869332	Not Significant	1.06081
nito	1.85945	0.194368	Not Significant	0.711375
Pdi	1.85166	0.342817	Not Significant	0.464938
CG3689	1.84309	0.334219	Not Significant	0.475968
CG5728	1.83626	0.152708	Not Significant	0.816137
Fib	1.81885	0.0729335	Not Significant	1.13707
wcd	1.78227	0.0546019	Not Significant	1.26279
Pgam5	1.78204	0.126768	Not Significant	0.89699
jim	1.76375	0.0564116	Not Significant	1.24863
CG10333	1.76118	0.0942705	Not Significant	1.02562
CG5787	1.75355	0.34659	Not Significant	0.460184
Int6	1.74926	0.094359	Not Significant	1.02522
sle	1.74785	0.22357	Not Significant	0.650586
Hex-A	1.74303	0.235709	Not Significant	0.627625
Gfat2	1.74283	0.221024	Not Significant	0.65556
CG14715	1.73543	0.251634	Not Significant	0.59923
vlc	1.73198	0.0618929	Not Significant	1.20836
CG1542	1.72898	0.275329	Not Significant	0.560149
Incenp	1.71637	0.215547	Not Significant	0.666457
Ars2.1	1.71406	0.0890441	Not Significant	1.0504
FBpp0302837	1.69614	0.131198	Not Significant	0.882074
RpL10	1.68611	0.0873498	Not Significant	1.05874
CG17209	1.68421	0.156543	Not Significant	0.805368
RpL17	1.68357	0.0526174	Not Significant	1.27887
JHDM2	1.68321	0.0760967	Not Significant	1.11863
RpL22	1.67986	0.0617194	Not Significant	1.20958
Tudor-SN	1.67213	0.177388	Not Significant	0.751075
CG9246	1.67209	0.156299	Not Significant	0.806045
CG8108	1.67106	0.347897	Not Significant	0.458549
Hrb98DE	1.66713	0.229472	Not Significant	0.63927
FBpp0305320	1.66674	0.176803	Not Significant	0.752511
CG14207	1.66455	0.0759062	Not Significant	1.11972
PAPLA1	1.66403	0.0743499	Not Significant	1.12872
Psc	1.65851	0.07767	Not Significant	1.10975
CG10306	1.65518	0.146318	Not Significant	0.834703
skap	1.65236	0.131453	Not Significant	0.88123
PNPase	1.64899	0.101364	Not Significant	0.994115
Lam	1.64611	0.337411	Not Significant	0.471841
alphaTub84D	1.63831	0.153845	Not Significant	0.812916
RpL24	1.63443	0.201418	Not Significant	0.695902
Non3	1.6336	0.275475	Not Significant	0.559918
FBpp0290695	1.62942	0.0805306	Not Significant	1.09404
Chc	1.62935	0.130137	Not Significant	0.885599
pnr	1.62121	0.0606399	Not Significant	1.21724
FBpp0081568	1.62106	0.179024	Not Significant	0.747089
MAN1	1.60637	0.166081	Not Significant	0.779681
Ime4	1.60376	0.1978	Not Significant	0.703773
Pdcd4	1.58058	0.169212	Not Significant	0.771569
CG8414	1.57732	0.178758	Not Significant	0.747734
FBpp0081184	1.57676	0.113876	Not Significant	0.943568
Ugt37c1	1.5725	0.314315	Not Significant	0.502634
Slu7	1.57023	0.13212	Not Significant	0.879033
tral	1.56652	0.218326	Not Significant	0.660894
dbe	1.54554	0.194212	Not Significant	0.711723
CG1622	1.54343	0.341611	Not Significant	0.466468
FBpp0306981	1.53733	0.153171	Not Significant	0.814824
CG10077	1.53702	0.0834108	Not Significant	1.07878
His2Av	1.5345	0.411608	Not Significant	0.385516
CG7275	1.53274	0.125753	Not Significant	0.90048
achi	1.52916	0.157216	Not Significant	0.803503
FBpp0085156	1.52518	0.220412	Not Significant	0.656765
FBpp0288753	1.52498	0.321953	Not Significant	0.492208
emb	1.52111	0.150438	Not Significant	0.822642
l(1)G0020	1.51963	0.0687836	Not Significant	1.16252
PCID2	1.51731	0.116983	Not Significant	0.931877
eIF4G2	1.506	0.139124	Not Significant	0.856598
Karybeta3	1.50472	0.160622	Not Significant	0.794196
CG8366	1.50408	0.16843	Not Significant	0.773582
FBpp0078383	1.4952	0.125916	Not Significant	0.899919
CG16817	1.4853	0.379395	Not Significant	0.420908
CG4069	1.48166	0.161819	Not Significant	0.790971
FBpp0308807	1.47779	0.103333	Not Significant	0.985763
Srp19	1.47598	0.215486	Not Significant	0.666582
lost	1.4753	0.223055	Not Significant	0.651588
Rab6	1.47147	0.183796	Not Significant	0.735665
Tom70	1.4684	0.176625	Not Significant	0.752948
Pp1-87B	1.46749	0.221103	Not Significant	0.655406
betaCOP.1	1.46164	0.14742	Not Significant	0.831444
N	1.4616	0.127203	Not Significant	0.895502
Vsx1	1.46127	0.234466	Not Significant	0.629921
CG3838	1.45873	0.159463	Not Significant	0.797339
Kdm4A	1.44821	0.133227	Not Significant	0.875408
CG9769	1.44818	0.225368	Not Significant	0.647108
Cand1	1.4453	0.124084	Not Significant	0.906286
fabp	1.44348	0.412101	Not Significant	0.384997
borr	1.43548	0.338692	Not Significant	0.470195
FBpp0087124	1.42824	0.105077	Not Significant	0.978492
FBpp0307989	1.4204	0.175838	Not Significant	0.754887
FBpp0306909	1.41548	0.198192	Not Significant	0.702914
RpL19	1.41469	0.218235	Not Significant	0.661075
FBpp0110411	1.41466	0.195022	Not Significant	0.709916
pav	1.4139	0.129716	Not Significant	0.887006
FBpp0297424	1.41301	0.168647	Not Significant	0.773021
Sym	1.40947	0.202857	Not Significant	0.692809
Klp10A	1.40627	0.116704	Not Significant	0.932913
TER94.1	1.40167	0.23546	Not Significant	0.628083
Sap-r	1.40123	0.161815	Not Significant	0.790982
CG8142	1.40013	0.228254	Not Significant	0.641582
cav	1.39701	0.174435	Not Significant	0.758368
eIF-5A	1.38238	0.41875	Not Significant	0.378045
Zn72D	1.38001	0.125365	Not Significant	0.901825
Su(var)2-HP2	1.3776	0.0940099	Not Significant	1.02683
qkr58E-1	1.3678	0.309335	Not Significant	0.509571
glo	1.3636	0.348388	Not Significant	0.457936
CG9799	1.35518	0.268248	Not Significant	0.571464
Mau2	1.34905	0.172587	Not Significant	0.762993
CdGAPr	1.33967	0.333653	Not Significant	0.476705
mod(mdg4).1	1.33764	0.216937	Not Significant	0.663666
Ibf1	1.33701	0.281369	Not Significant	0.550723
SMC3	1.32585	0.169496	Not Significant	0.770842
SRPK	1.3182	0.173636	Not Significant	0.760359
betaTub60D.1	1.31688	0.410346	Not Significant	0.38685
RpS26	1.31544	0.436429	Not Significant	0.360087
CG11837	1.31199	0.311399	Not Significant	0.506683
CG7903	1.30826	0.318471	Not Significant	0.49693
Rab1	1.29999	0.353213	Not Significant	0.451963
Mkk4	1.29888	0.164421	Not Significant	0.784043
msk	1.29803	0.187429	Not Significant	0.727164
Fim	1.29444	0.295712	Not Significant	0.529131
wal	1.29196	0.335762	Not Significant	0.473968
T-cp1	1.28442	0.251128	Not Significant	0.600104
pgant5	1.27971	0.263116	Not Significant	0.579852
TBPH	1.27434	0.374797	Not Significant	0.426203
Rcd1.1	1.27014	0.15674	Not Significant	0.804821
FBpp0271878	1.25945	0.186159	Not Significant	0.730115
deltaCOP	1.25289	0.160636	Not Significant	0.794157
Rtnl1	1.24922	0.236922	Not Significant	0.625395
HP1c	1.24834	0.256735	Not Significant	0.590515
Pex6	1.24758	0.280452	Not Significant	0.552142
CG14210	1.24712	0.387295	Not Significant	0.411958
Su(var)3-9	1.23321	0.330214	Not Significant	0.481204
nsl1	1.23235	0.161584	Not Significant	0.791602
NSD	1.23193	0.267112	Not Significant	0.573306
FBpp0271898	1.22934	0.236938	Not Significant	0.625366
CG8878	1.22869	0.328067	Not Significant	0.484037
ERp60	1.21929	0.518568	Not Significant	0.285194
Rpn12	1.21895	0.301506	Not Significant	0.520704
step	1.21541	0.276868	Not Significant	0.557728
gammaCOP	1.20701	0.150445	Not Significant	0.822622
smt3	1.20214	0.481322	Not Significant	0.317564
CG3163	1.20211	0.186624	Not Significant	0.729033
Frl	1.19921	0.24485	Not Significant	0.611099
ATPsynbeta	1.19125	0.217825	Not Significant	0.661891
RpS9	1.19052	0.281696	Not Significant	0.550219
CG33217	1.18733	0.266942	Not Significant	0.573583
lig3	1.18638	0.249372	Not Significant	0.603152
CG5913	1.18436	0.16062	Not Significant	0.794201
betaTub56D	1.18335	0.334812	Not Significant	0.475199
Pglym87	1.17802	0.377085	Not Significant	0.423561
fand	1.17727	0.197923	Not Significant	0.703503
RpL9	1.1748	0.284533	Not Significant	0.545867
Hsp27	1.16479	0.493432	Not Significant	0.306772
Nnp-1	1.16324	0.294487	Not Significant	0.530934
Cap-G	1.15687	0.159519	Not Significant	0.797188
ocm	1.15497	0.232207	Not Significant	0.634124
HIPP1	1.15339	0.223837	Not Significant	0.650068
CG7845	1.15173	0.321079	Not Significant	0.493389
Rpn5	1.14863	0.200527	Not Significant	0.697828
Su(var)3-7	1.14342	0.322476	Not Significant	0.491502
lva	1.14285	0.175831	Not Significant	0.754903
Nup44A	1.14199	0.232077	Not Significant	0.634369
RpL11	1.14071	0.538735	Not Significant	0.268625
RfC3	1.13904	0.296604	Not Significant	0.527823
CG14651	1.12977	0.267245	Not Significant	0.573091
SF1	1.12934	0.380483	Not Significant	0.419664
PyK	1.12692	0.34515	Not Significant	0.461991
Elp1	1.12621	0.255827	Not Significant	0.592053
tws	1.1231	0.290934	Not Significant	0.536205
FBpp0087330	1.12308	0.192871	Not Significant	0.714733
cana	1.12266	0.276496	Not Significant	0.55831
AGO2	1.11801	0.313486	Not Significant	0.503782
stwl	1.1174	0.188147	Not Significant	0.725504
CG7065	1.11729	0.304609	Not Significant	0.516257
RpL31	1.1152	0.321475	Not Significant	0.492853
CG12404	1.115	0.289924	Not Significant	0.537716
Jwa	1.11486	0.344551	Not Significant	0.462747
FBpp0072539	1.10962	0.280528	Not Significant	0.552024
Atac3	1.10866	0.297343	Not Significant	0.526743
Hel25E	1.10461	0.473619	Not Significant	0.324571
Non1	1.1023	0.312655	Not Significant	0.504935
MBD-R2	1.09997	0.190946	Not Significant	0.71909
Drp1	1.09627	0.188049	Not Significant	0.725729
Pih1D1.1	1.09461	0.52357	Not Significant	0.281025
Mlf	1.0905	0.290087	Not Significant	0.537472
CG5122	1.08919	0.313469	Not Significant	0.503805
CG31002	1.08568	0.338434	Not Significant	0.470526
Hsc70-1	1.08418	0.459156	Not Significant	0.33804
l(3)72Dn	1.07586	0.252022	Not Significant	0.598562
l(1)1Bi	1.07223	0.399381	Not Significant	0.398613
CG42232	1.07097	0.173264	Not Significant	0.761292
wds	1.06996	0.304483	Not Significant	0.516438
RpL27A	1.06898	0.304654	Not Significant	0.516192
Dgp-1	1.06496	0.306939	Not Significant	0.512948
Hcf	1.06374	0.184903	Not Significant	0.733056
CG14215	1.06202	0.18987	Not Significant	0.721543
FBpp0073267	1.06092	0.215054	Not Significant	0.667453
unk	1.05542	0.316571	Not Significant	0.499528
Klp68D	1.05248	0.251159	Not Significant	0.600052
Pxn	1.05169	0.210167	Not Significant	0.677436
CG13096	1.05047	0.338406	Not Significant	0.470562
D19A	1.04091	0.261944	Not Significant	0.581791
CG8569	1.03741	0.256455	Not Significant	0.590989
ergic53	1.02882	0.387612	Not Significant	0.411603
CG11857	1.02516	0.251908	Not Significant	0.598759
Rab7	1.0201	0.294738	Not Significant	0.530563
FBpp0292404	1.01902	0.298012	Not Significant	0.525767
shv	1.01093	0.503649	Not Significant	0.297872
U2af38	0.999547	0.494525	Not Significant	0.305811
Nup358	0.994451	0.273022	Not Significant	0.563802
Hsp83	0.99305	0.583448	Not Significant	0.233998
mor	0.992189	0.251844	Not Significant	0.598868
CG14438	0.983076	0.378455	Not Significant	0.421986
FBpp0290810	0.982214	0.205361	Not Significant	0.687483
JIL-1	0.971201	0.309932	Not Significant	0.508734
Nurf-38	0.961747	0.353099	Not Significant	0.452104
CG5639	0.958008	0.385437	Not Significant	0.414046
FBpp0306961	0.957473	0.271633	Not Significant	0.566017
La	0.957343	0.456714	Not Significant	0.340355
Bap55	0.950476	0.411076	Not Significant	0.386077
Pep	0.948595	0.400322	Not Significant	0.39759
RpL36A	0.946126	0.592965	Not Significant	0.226971
14-3-3zeta	0.945917	0.44361	Not Significant	0.352998
mago	0.944232	0.495387	Not Significant	0.305055
CG3226	0.943368	0.445826	Not Significant	0.350834
CG1671	0.941554	0.326896	Not Significant	0.485591
Saf-B	0.941471	0.403804	Not Significant	0.39383
CG12050	0.936602	0.376132	Not Significant	0.42466
chb	0.935492	0.311475	Not Significant	0.506577
CG1737	0.934391	0.289955	Not Significant	0.53767
RhoGDI	0.933499	0.355505	Not Significant	0.449154
Rab10	0.931302	0.400896	Not Significant	0.396969
Spt6	0.931134	0.390025	Not Significant	0.408907
CG7878	0.92015	0.413306	Not Significant	0.383728
Hsc70-4	0.919129	0.265246	Not Significant	0.576351
FBpp0111707	0.915943	0.412142	Not Significant	0.384953
RpS30	0.915	0.561372	Not Significant	0.250749
porin	0.910655	0.382691	Not Significant	0.417152
Orc3	0.909793	0.288376	Not Significant	0.540041
RagC-D	0.899519	0.3326	Not Significant	0.478078
eIF-2gamma	0.893931	0.401525	Not Significant	0.396288
CG1354	0.886358	0.448095	Not Significant	0.34863
CG1092	0.884318	0.310088	Not Significant	0.508515
Klp3A	0.881906	0.431953	Not Significant	0.364564
FBpp0087947	0.879908	0.332939	Not Significant	0.477635
dbr	0.87793	0.288056	Not Significant	0.540523
Nopp140.2	0.87352	0.606189	Not Significant	0.217392
Br140	0.873301	0.284309	Not Significant	0.54621
CG11123	0.871398	0.433109	Not Significant	0.363403
CG4806	0.870547	0.570538	Not Significant	0.243716
FBpp0075945	0.870347	0.366507	Not Significant	0.435918
RpS8	0.868442	0.589438	Not Significant	0.229562
CG8545	0.868012	0.553759	Not Significant	0.256679
blanks	0.867499	0.466438	Not Significant	0.331206
CG4622	0.858173	0.36233	Not Significant	0.440896
Dlic	0.856684	0.340378	Not Significant	0.468038
sxc	0.856532	0.435822	Not Significant	0.360691
Mi-2	0.855431	0.317092	Not Significant	0.498814
Rnp4F	0.853809	0.377038	Not Significant	0.423615
RpL3	0.848255	0.311932	Not Significant	0.50594
qkr58E-2	0.847664	0.473783	Not Significant	0.324421
DCP1	0.846939	0.401006	Not Significant	0.396849
Hrb87F	0.839491	0.389877	Not Significant	0.409072
icln	0.835611	0.416498	Not Significant	0.380387
Nap1	0.832786	0.586314	Not Significant	0.23187
pzg	0.831495	0.471134	Not Significant	0.326856
crol	0.829933	0.424699	Not Significant	0.371919
FBpp0352251	0.822751	0.465671	Not Significant	0.331921
Act5C	0.820635	0.545096	Not Significant	0.263527
FBpp0079819	0.819787	0.436926	Not Significant	0.359592
exu	0.81784	0.393406	Not Significant	0.405159
Hsf	0.814122	0.364156	Not Significant	0.438713
alphaTub85E	0.813015	0.445023	Not Significant	0.351617
vkg	0.810129	0.481849	Not Significant	0.317089
Jra	0.809511	0.512998	Not Significant	0.289884
Cp1	0.80924	0.55177	Not Significant	0.258242
sip1	0.805501	0.399771	Not Significant	0.398188
Nopp140	0.801132	0.521866	Not Significant	0.282441
cup	0.798692	0.496582	Not Significant	0.304009
HP5	0.797376	0.44544	Not Significant	0.351211
row	0.794435	0.312576	Not Significant	0.505045
CG9715	0.792672	0.401664	Not Significant	0.396137
Rab35	0.792469	0.419437	Not Significant	0.377333
FBpp0291030	0.790773	0.509169	Not Significant	0.293138
Nop56	0.79038	0.503915	Not Significant	0.297643
Su(var)2-10	0.789906	0.380121	Not Significant	0.420078
ttk	0.788781	0.353238	Not Significant	0.451933
SPARC	0.787742	0.643887	Not Significant	0.19119
Cct1	0.785658	0.404972	Not Significant	0.392575
grau	0.778995	0.456706	Not Significant	0.340363
Cul4	0.778125	0.439972	Not Significant	0.356575
tum	0.777143	0.373837	Not Significant	0.427318
l(1)G0193	0.77669	0.457634	Not Significant	0.339481
wek	0.775237	0.399125	Not Significant	0.398891
CG7357	0.774895	0.41771	Not Significant	0.379126
Hsp60A	0.763759	0.394765	Not Significant	0.403662
EndoA	0.762675	0.309856	Not Significant	0.50884
clu	0.756989	0.472826	Not Significant	0.325299
hang	0.750576	0.447962	Not Significant	0.348759
tmod	0.749694	0.504947	Not Significant	0.296754
CG8478	0.747357	0.419658	Not Significant	0.377105
Pgk	0.743554	0.559586	Not Significant	0.252133
CG3065	0.741702	0.42586	Not Significant	0.370733
Gnf1	0.738282	0.51906	Not Significant	0.284782
CG5010	0.7365	0.37829	Not Significant	0.422175
CG9641	0.733039	0.620355	Not Significant	0.207359
Vha13	0.722682	0.49766	Not Significant	0.303067
CG5958	0.713025	0.604555	Not Significant	0.218564
CG8611	0.711544	0.530825	Not Significant	0.275048
CG2982	0.709644	0.415934	Not Significant	0.380976
GCS2alpha	0.70746	0.498645	Not Significant	0.302209
Vps45	0.7039	0.602287	Not Significant	0.220197
Imp.1	0.699359	0.579498	Not Significant	0.236948
l(2)k09022	0.697615	0.483416	Not Significant	0.315679
barr	0.695148	0.459226	Not Significant	0.337974
CG5033	0.687275	0.438847	Not Significant	0.357687
CG1785	0.683424	0.577886	Not Significant	0.238158
CG12288	0.678026	0.638802	Not Significant	0.194634
Alh	0.676795	0.461168	Not Significant	0.336141
Taf6	0.676288	0.463642	Not Significant	0.333817
CG9302	0.675916	0.612095	Not Significant	0.213181
Sec22	0.675397	0.519091	Not Significant	0.284756
Yp2	0.674469	0.479919	Not Significant	0.318832
mle	0.673478	0.441311	Not Significant	0.355255
Phf7	0.671292	0.508699	Not Significant	0.29354
Orc5	0.669862	0.518133	Not Significant	0.285559
l(1)G0004	0.667692	0.513651	Not Significant	0.289332
lds	0.660214	0.449466	Not Significant	0.347303
CG8578	0.659569	0.610146	Not Significant	0.214566
CG3335	0.657008	0.478575	Not Significant	0.32005
l(3)72Ab	0.64879	0.473722	Not Significant	0.324477
CG4360	0.648185	0.593669	Not Significant	0.226456
FBpp0073313	0.64255	0.515577	Not Significant	0.287706
CG5028	0.635623	0.5222	Not Significant	0.282163
FBpp0306778	0.633979	0.413881	Not Significant	0.383125
CG14325	0.631641	0.605469	Not Significant	0.217908
RfC4	0.631308	0.5817	Not Significant	0.235301
Rab18	0.628533	0.558272	Not Significant	0.253154
Rcd5	0.627822	0.520335	Not Significant	0.283717
CG42374	0.625602	0.548052	Not Significant	0.261178
Sec61alpha	0.624846	0.547935	Not Significant	0.261271
E(var)3-9	0.621281	0.440783	Not Significant	0.355775
Cdk12	0.619444	0.623518	Not Significant	0.205151
CG10576	0.61865	0.679427	Not Significant	0.167857
Arf102F	0.616601	0.514171	Not Significant	0.288892
His1:CG31617	0.611408	0.623867	Not Significant	0.204908
Not1	0.611193	0.486595	Not Significant	0.312833
CG4282	0.606309	0.456255	Not Significant	0.340792
Mtor	0.60381	0.498229	Not Significant	0.302571
Adam	0.598701	0.586413	Not Significant	0.231797
FBpp0290718	0.59026	0.486567	Not Significant	0.312857
Taf4	0.584997	0.572186	Not Significant	0.242462
CG30382	0.583711	0.537987	Not Significant	0.269228
FBpp0297366	0.577543	0.514127	Not Significant	0.288929
FBpp0290003	0.574927	0.618958	Not Significant	0.208338
Ctf4	0.570576	0.521979	Not Significant	0.282347
CG9300	0.56601	0.668641	Not Significant	0.174807
Ref1	0.563481	0.746966	Not Significant	0.126699
Tig	0.556788	0.592827	Not Significant	0.227072
meso18E	0.553349	0.591929	Not Significant	0.22773
HP4	0.552922	0.593242	Not Significant	0.226768
CG1575	0.551204	0.473843	Not Significant	0.324366
gfzf	0.545796	0.60783	Not Significant	0.216218
chic	0.544616	0.711177	Not Significant	0.148022
CG13313	0.543009	0.57204	Not Significant	0.242573
SA	0.540498	0.626702	Not Significant	0.202939
Vta1	0.538712	0.629735	Not Significant	0.200842
DCTN1-p150	0.536321	0.520839	Not Significant	0.283297
Rs1	0.53313	0.726492	Not Significant	0.138769
Arf79F	0.532644	0.625478	Not Significant	0.203788
brm	0.528135	0.554254	Not Significant	0.256291
CG16972	0.525796	0.629352	Not Significant	0.201106
FBpp0306772	0.524193	0.628328	Not Significant	0.201814
Past1	0.523703	0.676779	Not Significant	0.169553
CG8258	0.520157	0.624884	Not Significant	0.2042
FBpp0304352	0.518331	0.56704	Not Significant	0.246386
eEF1delta	0.506538	0.59621	Not Significant	0.2246
coil	0.505278	0.581677	Not Significant	0.235318
CG30349	0.501241	0.568925	Not Significant	0.244945
Moe	0.497044	0.637078	Not Significant	0.195807
Nsf2	0.495439	0.511557	Not Significant	0.291106
CG32708	0.495026	0.673698	Not Significant	0.171535
dgt1	0.494833	0.588275	Not Significant	0.23042
pic	0.494521	0.657499	Not Significant	0.182105
CG12909	0.491205	0.529975	Not Significant	0.275745
CG4723	0.488858	0.60509	Not Significant	0.21818
Sfmbt	0.487121	0.595945	Not Significant	0.224794
fliI	0.487034	0.611241	Not Significant	0.213787
MEP-1	0.47683	0.611261	Not Significant	0.213773
sqh	0.472736	0.796535	Not Significant	0.0987953
CG3071	0.465345	0.655075	Not Significant	0.183709
CG14200	0.464643	0.653178	Not Significant	0.184968
CG12391	0.459802	0.588373	Not Significant	0.230347
bys	0.453003	0.623071	Not Significant	0.205463
betaCOP	0.447892	0.615891	Not Significant	0.210496
Thiolase	0.447291	0.689293	Not Significant	0.161596
lola.1	0.444871	0.589807	Not Significant	0.22929
Akap200.1	0.437573	0.660452	Not Significant	0.180158
RpS3A	0.436428	0.750298	Not Significant	0.124766
FBpp0071528	0.436047	0.712042	Not Significant	0.147495
BtbVII	0.435035	0.647671	Not Significant	0.188646
FBpp0311205	0.434054	0.6566	Not Significant	0.182699
FBpp0289294	0.430087	0.633028	Not Significant	0.198577
FBpp0078775	0.428592	0.660424	Not Significant	0.180177
l(3)j2D3	0.42789	0.699242	Not Significant	0.155372
RpL23A	0.424317	0.725802	Not Significant	0.139182
CG31974	0.42395	0.757463	Not Significant	0.120639
CG2807	0.420542	0.579078	Not Significant	0.237263
RpS15Aa	0.420239	0.785613	Not Significant	0.104791
4E-T	0.41669	0.716709	Not Significant	0.144657
CG13900	0.414155	0.616529	Not Significant	0.210047
noi	0.401079	0.625854	Not Significant	0.203527
qkr58E-3	0.394044	0.673661	Not Significant	0.171559
FASN1	0.392539	0.692499	Not Significant	0.159581
Rpn13	0.392121	0.607708	Not Significant	0.216305
CG12499	0.388333	0.673692	Not Significant	0.171539
p47	0.38607	0.634175	Not Significant	0.197791
Acf	0.385482	0.852939	Not Significant	0.069082
Chro	0.377294	0.75167	Not Significant	0.123973
Map60	0.37595	0.724727	Not Significant	0.139826
RpL38	0.37516	0.83728	Not Significant	0.0771291
Trn	0.37513	0.728437	Not Significant	0.137608
Rpn7	0.374293	0.694237	Not Significant	0.158492
Tcp-1eta	0.373945	0.756902	Not Significant	0.12096
htk	0.373365	0.716269	Not Significant	0.144924
Deaf1	0.370946	0.780121	Not Significant	0.107838
Neb-cGP	0.370458	0.823792	Not Significant	0.0841824
FBpp0312466	0.369694	0.720894	Not Significant	0.142129
CG7137	0.367702	0.824591	Not Significant	0.0837615
CkIalpha	0.367446	0.715928	Not Significant	0.145131
Kr-h2	0.359007	0.757166	Not Significant	0.120809
vig	0.35632	0.700367	Not Significant	0.154674
CG5004	0.355263	0.717708	Not Significant	0.144052
Trip1	0.35485	0.754183	Not Significant	0.122523
Ack	0.35195	0.778847	Not Significant	0.108548
CG6568	0.348	0.740359	Not Significant	0.130557
Rtc1	0.346138	0.683592	Not Significant	0.165203
Aac11	0.342323	0.766771	Not Significant	0.115334
RpLP0	0.341937	0.808735	Not Significant	0.0921938
RtcB	0.339518	0.777844	Not Significant	0.109107
CG2926	0.338979	0.74735	Not Significant	0.126476
RPA2	0.337304	0.74915	Not Significant	0.125431
Dhx15	0.337226	0.696937	Not Significant	0.156806
CG1142	0.33581	0.760734	Not Significant	0.118767
RpS2	0.334294	0.85134	Not Significant	0.069897
Ef1beta	0.32712	0.797823	Not Significant	0.0980937
chif	0.325606	0.726794	Not Significant	0.138589
betaTub97EF	0.32088	0.852777	Not Significant	0.0691647
ps	0.319126	0.763107	Not Significant	0.117415
CG13887	0.318198	0.839129	Not Significant	0.0761713
Ef1alpha48D	0.318093	0.731714	Not Significant	0.135658
Det	0.317725	0.768454	Not Significant	0.114382
PH4alphaSG1	0.316534	0.80793	Not Significant	0.0926262
Sry-delta	0.315881	0.750992	Not Significant	0.124365
pit	0.307481	0.784417	Not Significant	0.105453
GlyS	0.304508	0.759603	Not Significant	0.119413
Rae1	0.301272	0.791075	Not Significant	0.101783
Cka	0.300729	0.756569	Not Significant	0.121151
CG18273	0.300491	0.73415	Not Significant	0.134215
thoc5	0.298716	0.781028	Not Significant	0.107333
RpS14b	0.298617	0.822981	Not Significant	0.0846101
Eb1	0.294045	0.808621	Not Significant	0.092255
Iswi	0.29002	0.728001	Not Significant	0.137868
p24-1	0.289922	0.793189	Not Significant	0.100623
Arpc2	0.289582	0.819706	Not Significant	0.0863419
bel	0.287297	0.819012	Not Significant	0.0867096
nonA	0.286519	0.832451	Not Significant	0.0796414
eIF3ga	0.284786	0.790027	Not Significant	0.102358
jigr1	0.281682	0.754051	Not Significant	0.122599
Pax	0.274497	0.794168	Not Significant	0.100088
RpII140	0.272169	0.761703	Not Significant	0.118215
Ef1gamma	0.271231	0.840804	Not Significant	0.0753053
Moca-cyp	0.267726	0.854918	Not Significant	0.0680757
SRm160	0.266237	0.862305	Not Significant	0.0643393
Cct5	0.262376	0.794875	Not Significant	0.0997011
mip130	0.260223	0.747583	Not Significant	0.126341
mof	0.259651	0.794092	Not Significant	0.100129
Nup133	0.255188	0.722884	Not Significant	0.140931
fax	0.251964	0.838261	Not Significant	0.0766206
su(Hw)	0.251648	0.753197	Not Significant	0.123091
Hsp23	0.249396	0.881504	Not Significant	0.0547759
CG2260	0.247779	0.817004	Not Significant	0.0877758
FBpp0291730	0.24407	0.893519	Not Significant	0.0488963
CG4951	0.233603	0.862446	Not Significant	0.0642681
dmt	0.23039	0.808247	Not Significant	0.0924561
yps	0.230248	0.863976	Not Significant	0.0634984
scf	0.225426	0.905372	Not Significant	0.0431731
Vap33	0.221374	0.852111	Not Significant	0.0695036
CG5525	0.221288	0.830265	Not Significant	0.0807833
Srp54k	0.214505	0.831992	Not Significant	0.0798806
RpL34a	0.213608	0.881987	Not Significant	0.0545376
CG34404	0.210684	0.878886	Not Significant	0.0560676
prod	0.208191	0.845231	Not Significant	0.0730243
Bka	0.202394	0.840315	Not Significant	0.0755581
CG34417	0.201503	0.851235	Not Significant	0.0699505
Npl4	0.20048	0.837164	Not Significant	0.0771892
alpha-Est7	0.197482	0.840201	Not Significant	0.0756167
His2B:CG33910	0.196032	0.866519	Not Significant	0.062222
nclb	0.189998	0.902463	Not Significant	0.0445706
CG14805	0.189476	0.835699	Not Significant	0.0779502
U3-55K	0.187671	0.841464	Not Significant	0.0749643
Rpn8	0.185871	0.875762	Not Significant	0.0576141
ken	0.185694	0.831287	Not Significant	0.0802489
CycK	0.175844	0.899736	Not Significant	0.0458849
CG15923	0.170706	0.930124	Not Significant	0.0314593
Rpb11	0.170593	0.839474	Not Significant	0.075993
eIF-2beta	0.169558	0.86095	Not Significant	0.0650221
CG7564	0.169122	0.884968	Not Significant	0.0530722
FBpp0075048	0.161722	0.840984	Not Significant	0.0752123
scra	0.16161	0.85581	Not Significant	0.0676225
Usp10	0.155859	0.860257	Not Significant	0.0653717
CG16812	0.15422	0.853061	Not Significant	0.0690201
Map205	0.153378	0.894938	Not Significant	0.0482072
eIF3-S9	0.151141	0.882563	Not Significant	0.0542544
CG9281	0.147485	0.885584	Not Significant	0.0527704
CG1888	0.146619	0.889882	Not Significant	0.0506674
Trl	0.14556	0.885687	Not Significant	0.0527195
CG3542	0.145431	0.910261	Not Significant	0.040834
snama	0.145268	0.899027	Not Significant	0.0462271
CG6724	0.140806	0.89296	Not Significant	0.049168
zf30C	0.133592	0.898408	Not Significant	0.0465264
FBpp0290514	0.133055	0.872083	Not Significant	0.0594423
nesd	0.129171	0.894704	Not Significant	0.0483208
crn	0.12845	0.896962	Not Significant	0.047226
Ibf2	0.126524	0.917035	Not Significant	0.0376142
aurB	0.124234	0.921743	Not Significant	0.0353902
Prp31	0.123638	0.898631	Not Significant	0.0464187
P58IPK	0.122278	0.89645	Not Significant	0.047474
Dp1	0.121843	0.909085	Not Significant	0.0413957
RAF2	0.113673	0.899718	Not Significant	0.0458936
fru	0.111313	0.894233	Not Significant	0.0485492
CstF-64	0.111288	0.892764	Not Significant	0.0492634
Prp19	0.108627	0.939643	Not Significant	0.0270371
Dlc90F	0.101739	0.92404	Not Significant	0.0343092
FBpp0288458	0.100646	0.92063	Not Significant	0.0359149
Rpn6	0.0977352	0.907569	Not Significant	0.0421202
FBpp0085697	0.0976566	0.931782	Not Significant	0.0306858
CG4266	0.0969145	0.910729	Not Significant	0.0406111
Myb	0.0897436	0.917317	Not Significant	0.0374803
RpL7-like	0.085989	0.949387	Not Significant	0.0225568
FBpp0292385	0.0851616	0.946707	Not Significant	0.0237844
CG17272	0.0816128	0.942302	Not Significant	0.0258097
Rab5	0.0808257	0.940719	Not Significant	0.0265402
Ulp1	0.0796052	0.939575	Not Significant	0.0270684
Snr1	0.0738696	0.949678	Not Significant	0.0224234
Arp1	0.0713338	0.951976	Not Significant	0.0213741
SkpA	0.0685243	0.944487	Not Significant	0.0248042
kermit	0.0653803	0.963805	Not Significant	0.016011
sqd	0.0587379	0.968523	Not Significant	0.0138903
CG11417	0.0583201	0.954413	Not Significant	0.0202636
FBpp0074568	0.0569761	0.945155	Not Significant	0.0244971
Cat	0.0566049	0.958871	Not Significant	0.0182396
rump	0.0564195	0.962467	Not Significant	0.0166141
FBpp0086747	0.0514292	0.955521	Not Significant	0.0197598
RpII215	0.0512335	0.951914	Not Significant	0.0214023
RpL24-like	0.0477008	0.95616	Not Significant	0.0194692
Taf5	0.0462186	0.960795	Not Significant	0.0173692
Bap60	0.0456523	0.962098	Not Significant	0.0167806
RpS16	0.0455579	0.979682	Not Significant	0.00891488
FBpp0308712	0.0435119	0.951032	Not Significant	0.021805
Uba2	0.0423925	0.954326	Not Significant	0.0203032
CG33722	0.0345085	0.974382	Not Significant	0.0112709
CG11563	0.0338849	0.978369	Not Significant	0.00949741
Nup153	0.0302615	0.972661	Not Significant	0.0120384
HmgD	0.029264	0.985984	Not Significant	0.00613017
Trx-2	0.0275336	0.986204	Not Significant	0.00603345
CG6700	0.0248196	0.975982	Not Significant	0.0105583
FBpp0085810	0.0229686	0.981209	Not Significant	0.00823847
mbo	0.0136437	0.989129	Not Significant	0.00474721
CG6712	0.0101755	0.993415	Not Significant	0.00286947
scny	0.00490482	0.996155	Not Significant	0.00167305
RpII33	0.00130934	0.998751	Not Significant	0.000542908
Srp68	-0.00126397	0.999236	Not Significant	0.00033188
l(2)gl	-0.00250081	0.99757	Not Significant	0.00105643
FBpp0311658	-0.00422249	0.996329	Not Significant	0.00159721
sip2	-0.00451742	0.995917	Not Significant	0.00177693
GluProRS	-0.00505247	0.995536	Not Significant	0.0019432
TER94	-0.00525034	0.997265	Not Significant	0.00118962
su(w[a])	-0.00924564	0.993803	Not Significant	0.0026995
Adf1	-0.0148412	0.987197	Not Significant	0.00559628
Surf6	-0.0151773	0.991599	Not Significant	0.00366398
Sec31	-0.0161317	0.985955	Not Significant	0.0061431
RpS23	-0.0170013	0.990625	Not Significant	0.0040909
CG5589	-0.0175462	0.983318	Not Significant	0.00730618
CG6664	-0.0251123	0.990759	Not Significant	0.00403209
polybromo	-0.032132	0.968212	Not Significant	0.0140295
RpS5a	-0.0370226	0.983903	Not Significant	0.00704784
CG40045	-0.0375575	0.981466	Not Significant	0.00812478
Bacc	-0.0475409	0.973302	Not Significant	0.0117525
pea	-0.0517903	0.963528	Not Significant	0.0161356
FBpp0310208	-0.055707	0.946995	Not Significant	0.0236521
TSG101	-0.0558677	0.950362	Not Significant	0.0221111
rept	-0.0587855	0.952302	Not Significant	0.0212253
mip120	-0.0676361	0.920924	Not Significant	0.0357763
Mtpalpha	-0.0688673	0.948124	Not Significant	0.0231348
Rip11	-0.0699688	0.939736	Not Significant	0.0269942
FBpp0293270	-0.0706659	0.941836	Not Significant	0.0260247
l(3)07882	-0.0742666	0.947349	Not Significant	0.0234902
CG4936	-0.0821968	0.924985	Not Significant	0.0338653
vig2	-0.0832996	0.92839	Not Significant	0.0322696
CG3527	-0.0890635	0.914793	Not Significant	0.0386771
RanGAP	-0.090103	0.926212	Not Significant	0.0332895
GCS2beta	-0.0945474	0.944117	Not Significant	0.0249743
His2A:CG33865	-0.0950349	0.937914	Not Significant	0.0278369
CG9630	-0.0974398	0.936005	Not Significant	0.0287217
glu	-0.100714	0.918187	Not Significant	0.0370687
Elf	-0.101535	0.932542	Not Significant	0.0303317
kra	-0.101849	0.928857	Not Significant	0.0320512
Hlc	-0.105478	0.926864	Not Significant	0.0329841
CG1316	-0.107469	0.898932	Not Significant	0.0462731
me31B	-0.107641	0.928149	Not Significant	0.0323824
CG4848	-0.109203	0.920644	Not Significant	0.0359082
M1BP	-0.112216	0.914405	Not Significant	0.0388615
Rab2	-0.113885	0.921131	Not Significant	0.0356785
CG8929	-0.114748	0.950889	Not Significant	0.02187
CG9253	-0.122872	0.89728	Not Significant	0.047072
CG1965	-0.122975	0.905113	Not Significant	0.0432973
Blm	-0.134262	0.898721	Not Significant	0.046375
CG8368	-0.134588	0.875059	Not Significant	0.0579627
XNP	-0.139174	0.884243	Not Significant	0.0534283
lid	-0.140212	0.87535	Not Significant	0.0578183
CG5800	-0.144088	0.903717	Not Significant	0.0439677
Pex3	-0.148261	0.893671	Not Significant	0.0488225
Ras85D	-0.149375	0.904949	Not Significant	0.0433761
CG33695.1	-0.150071	0.853281	Not Significant	0.068908
rin	-0.158923	0.85346	Not Significant	0.0688166
feo	-0.162247	0.907054	Not Significant	0.0423669
CG4452	-0.162594	0.941027	Not Significant	0.0263978
CG6841	-0.167421	0.834144	Not Significant	0.0787592
eIF3-S10	-0.169457	0.854895	Not Significant	0.0680873
Rpn11	-0.173209	0.842488	Not Significant	0.0744365
Tango7	-0.175954	0.874279	Not Significant	0.0583502
Tdrd3	-0.185435	0.822813	Not Significant	0.0846989
CG7728	-0.188784	0.842636	Not Significant	0.0743601
Mys45A	-0.189948	0.856028	Not Significant	0.0675119
Atu	-0.190549	0.887904	Not Significant	0.0516341
HDAC1	-0.199429	0.824153	Not Significant	0.083992
FBpp0072830	-0.201536	0.805397	Not Significant	0.0939899
CG8507	-0.203895	0.849222	Not Significant	0.070979
FBpp0083988	-0.205329	0.82793	Not Significant	0.0820063
mod	-0.206593	0.885569	Not Significant	0.0527776
Caper	-0.214356	0.895024	Not Significant	0.0481652
Gale	-0.215181	0.821004	Not Significant	0.0856549
Nup214	-0.225502	0.828598	Not Significant	0.0816562
ps.1	-0.22638	0.810872	Not Significant	0.0910475
FBpp0309168	-0.227281	0.842279	Not Significant	0.0745439
RpS7	-0.239198	0.895157	Not Significant	0.0481007
FBpp0077525	-0.2397	0.819559	Not Significant	0.0864197
FBpp0110478	-0.244124	0.81782	Not Significant	0.087342
REG	-0.247825	0.837963	Not Significant	0.0767751
Dref	-0.253377	0.835768	Not Significant	0.0779141
e(r)	-0.253616	0.898587	Not Significant	0.04644
eIF-3p66	-0.255604	0.779229	Not Significant	0.108335
RpS29	-0.257977	0.911486	Not Significant	0.04025
hoip	-0.274928	0.829401	Not Significant	0.0812355
CG3548	-0.284105	0.869892	Not Significant	0.0605349
Rpn1	-0.284141	0.745932	Not Significant	0.127301
Torsin	-0.288441	0.810604	Not Significant	0.091191
kz	-0.290545	0.760683	Not Significant	0.118796
Mes2	-0.29441	0.796108	Not Significant	0.0990281
l(2)k09913	-0.294906	0.818662	Not Significant	0.0868952
CG4364	-0.295844	0.800974	Not Significant	0.0963815
Syb	-0.298265	0.858063	Not Significant	0.0664807
HDAC3	-0.301514	0.829364	Not Significant	0.081255
Hexim	-0.304067	0.824245	Not Significant	0.0839439
Cdc37	-0.309343	0.781692	Not Significant	0.106964
ADD1	-0.312068	0.763907	Not Significant	0.116959
FBpp0289030	-0.314329	0.862411	Not Significant	0.0642859
CG7945	-0.318301	0.756774	Not Significant	0.121034
pita	-0.32815	0.695691	Not Significant	0.157583
CG7745	-0.332224	0.827223	Not Significant	0.0823777
AP-1-2beta	-0.335723	0.704503	Not Significant	0.152117
Rpt5	-0.336685	0.650008	Not Significant	0.187081
vtd	-0.340013	0.71329	Not Significant	0.146734
Rpn3	-0.349819	0.699479	Not Significant	0.155226
Top1	-0.358981	0.69141	Not Significant	0.160264
SelD	-0.360678	0.742516	Not Significant	0.129294
CG9004	-0.364959	0.722078	Not Significant	0.141416
Cdc5	-0.383629	0.663917	Not Significant	0.177886
Chd1	-0.38497	0.737151	Not Significant	0.132444
RpS27A	-0.391265	0.819602	Not Significant	0.086397
Hsp22	-0.394387	0.770864	Not Significant	0.113022
Uch-L5	-0.394862	0.691856	Not Significant	0.159984
CG1024	-0.4028	0.671658	Not Significant	0.172852
mip40	-0.405084	0.700018	Not Significant	0.154891
Rap1	-0.412064	0.686018	Not Significant	0.163664
CG15561	-0.415912	0.733044	Not Significant	0.13487
mbm	-0.423191	0.725258	Not Significant	0.139508
CG32176	-0.425556	0.714768	Not Significant	0.145835
DnaJ-1	-0.429779	0.686995	Not Significant	0.163046
DMAP1	-0.436615	0.653596	Not Significant	0.184691
l(2)35Df	-0.450274	0.559936	Not Significant	0.251862
Nup75	-0.46348	0.625516	Not Significant	0.203761
Psn	-0.465132	0.731301	Not Significant	0.135904
Rpb8	-0.472959	0.646607	Not Significant	0.18936
FBpp0301118	-0.477912	0.620224	Not Significant	0.207452
RtGEF	-0.47932	0.739819	Not Significant	0.130874
CG16903	-0.487579	0.699904	Not Significant	0.154962
CG7033	-0.490336	0.670803	Not Significant	0.173405
CG1749	-0.491718	0.6064	Not Significant	0.217241
CG33332	-0.492235	0.721047	Not Significant	0.142037
RpS6	-0.496939	0.754474	Not Significant	0.122355
Rpb10	-0.500547	0.681714	Not Significant	0.166398
ppan	-0.500667	0.743286	Not Significant	0.128844
P32	-0.503733	0.705716	Not Significant	0.15137
br	-0.512062	0.59634	Not Significant	0.224506
nocte	-0.512761	0.53378	Not Significant	0.272638
Lasp	-0.512936	0.599406	Not Significant	0.222279
CG14712	-0.514845	0.52146	Not Significant	0.282779
14-3-3zeta.1	-0.515843	0.546411	Not Significant	0.262481
Bub3	-0.51626	0.570462	Not Significant	0.243773
RfC38	-0.521833	0.653716	Not Significant	0.184611
pont	-0.5242	0.6117	Not Significant	0.213462
l(2)34Fd	-0.527581	0.629409	Not Significant	0.201067
CG9752	-0.530167	0.60357	Not Significant	0.219272
kuk	-0.53797	0.60601	Not Significant	0.21752
SMC2	-0.538532	0.537738	Not Significant	0.269429
RpS15	-0.538752	0.716219	Not Significant	0.144954
iPLA2-VIA	-0.540494	0.607143	Not Significant	0.216709
CG2063	-0.541571	0.674957	Not Significant	0.170724
eIF4AIII	-0.541688	0.660771	Not Significant	0.179949
Rpn2	-0.547651	0.535352	Not Significant	0.271361
CG3995	-0.548099	0.504163	Not Significant	0.297429
enok	-0.548395	0.632315	Not Significant	0.199067
RpL35	-0.549003	0.664026	Not Significant	0.177815
Rpb5	-0.559557	0.584227	Not Significant	0.233419
Sas10	-0.561517	0.589457	Not Significant	0.229548
kay	-0.567058	0.673406	Not Significant	0.171723
Xe7	-0.56863	0.666281	Not Significant	0.176342
FBpp0289830	-0.571636	0.533191	Not Significant	0.273118
Rpn9	-0.578477	0.579285	Not Significant	0.237108
CG5645	-0.58139	0.543377	Not Significant	0.264898
CG32344	-0.583607	0.647481	Not Significant	0.188773
Pen	-0.586779	0.579645	Not Significant	0.236838
Prp38	-0.594748	0.606449	Not Significant	0.217205
CG14230	-0.595285	0.523583	Not Significant	0.281014
Nup98-96	-0.604382	0.513828	Not Significant	0.289182
CG2875	-0.605918	0.574564	Not Significant	0.240661
FBpp0072422	-0.608825	0.432208	Not Significant	0.364307
Rpn10	-0.616888	0.581976	Not Significant	0.235095
TfIIFbeta	-0.618191	0.510821	Not Significant	0.291731
ytr	-0.625022	0.733707	Not Significant	0.134478
Ns1	-0.627484	0.580748	Not Significant	0.236013
CG10139	-0.646995	0.703563	Not Significant	0.152697
Rpt1	-0.649214	0.504946	Not Significant	0.296755
RpS19a	-0.650749	0.740725	Not Significant	0.130343
CG2469	-0.654599	0.680482	Not Significant	0.167184
CG4119	-0.667595	0.567735	Not Significant	0.245854
RpL12	-0.678279	0.744123	Not Significant	0.128355
Rbm13	-0.680064	0.624348	Not Significant	0.204573
RpS4	-0.681815	0.665179	Not Significant	0.177062
Pglym78	-0.68821	0.54324	Not Significant	0.265008
ncm	-0.689505	0.659424	Not Significant	0.180835
eIF-2alpha	-0.691234	0.52693	Not Significant	0.278247
Arc1	-0.695397	0.560312	Not Significant	0.25157
RpL18A	-0.698067	0.699874	Not Significant	0.15498
FBpp0302987	-0.69849	0.508648	Not Significant	0.293582
lic	-0.722167	0.414452	Not Significant	0.382526
AspRS-m	-0.730957	0.442079	Not Significant	0.354501
RpL29	-0.737232	0.690137	Not Significant	0.161065
RpL15	-0.743012	0.681361	Not Significant	0.166623
Atx2	-0.753089	0.449167	Not Significant	0.347592
zfh1	-0.753294	0.402254	Not Significant	0.3955
RpL5	-0.759272	0.532457	Not Significant	0.273715
RpLP2	-0.77027	0.65903	Not Significant	0.181095
CG6621	-0.784351	0.59147	Not Significant	0.228068
peng	-0.786835	0.472839	Not Significant	0.325287
CG6937	-0.78905	0.506981	Not Significant	0.295008
CG5955	-0.789812	0.694156	Not Significant	0.158543
CG3909	-0.791516	0.654674	Not Significant	0.183975
RpS18	-0.794074	0.725177	Not Significant	0.139556
Nup93-1	-0.812234	0.321762	Not Significant	0.492466
smid	-0.820285	0.505042	Not Significant	0.296673
nop5	-0.825406	0.537221	Not Significant	0.269847
Myo31DF	-0.834657	0.594205	Not Significant	0.226064
eIF6	-0.840773	0.479463	Not Significant	0.319245
CG11999	-0.860016	0.601989	Not Significant	0.220412
betaTub60D	-0.862211	0.396201	Not Significant	0.402084
CG7946	-0.869527	0.310456	Not Significant	0.508
CG11920	-0.873523	0.377572	Not Significant	0.423
Ankle2	-0.876708	0.357633	Not Significant	0.446562
Nup50	-0.878327	0.330416	Not Significant	0.480939
CG15784	-0.889841	0.599636	Not Significant	0.222112
S6k	-0.9087	0.312095	Not Significant	0.505713
CG3605	-0.921377	0.266383	Not Significant	0.574493
RpS17	-0.925289	0.646464	Not Significant	0.189455
CG17266	-0.946397	0.3152	Not Significant	0.501414
Prosalpha4	-0.9605	0.299522	Not Significant	0.523572
RpS10b	-0.963551	0.648808	Not Significant	0.187884
Prp3	-0.964313	0.32982	Not Significant	0.481723
RpL18	-0.966985	0.642339	Not Significant	0.192236
Rack1	-0.96791	0.671825	Not Significant	0.172744
Cctgamma	-0.978569	0.369737	Not Significant	0.432108
CG13625	-0.97912	0.383118	Not Significant	0.416667
Rpt2	-0.985066	0.301159	Not Significant	0.521204
Nup62	-0.99693	0.251797	Not Significant	0.598949
Hakai	-0.997833	0.443026	Not Significant	0.353571
CG34163	-1.00048	0.62915	Not Significant	0.201246
Cam	-1.00947	0.605744	Not Significant	0.217711
CG13097	-1.00983	0.324386	Not Significant	0.488938
CaBP1	-1.01058	0.467368	Not Significant	0.330341
Pitslre	-1.01135	0.378788	Not Significant	0.421604
CG34179	-1.01926	0.453498	Not Significant	0.343425
Ip259	-1.02216	0.371504	Not Significant	0.430037
Sec13	-1.02525	0.436636	Not Significant	0.35988
alpha-Spec	-1.02974	0.3017	Not Significant	0.520425
CG7692	-1.03003	0.350291	Not Significant	0.455571
Rbp1	-1.03119	0.646783	Not Significant	0.189242
RpS20	-1.03185	0.587146	Not Significant	0.231254
CG7824	-1.0325	0.47099	Not Significant	0.326989
RpS12	-1.03586	0.623861	Not Significant	0.204913
cpa	-1.036	0.563448	Not Significant	0.249146
mad2	-1.03862	0.278465	Not Significant	0.55523
crp	-1.03959	0.238469	Not Significant	0.622568
Nup43	-1.05046	0.274521	Not Significant	0.561424
Hrb27C	-1.06993	0.435603	Not Significant	0.36091
Vha26	-1.07375	0.5391	Not Significant	0.26833
HP1b	-1.07566	0.263721	Not Significant	0.578855
Sirt1	-1.07857	0.357304	Not Significant	0.446962
Myo61F	-1.11239	0.511398	Not Significant	0.291241
Fs(2)Ket	-1.12227	0.307995	Not Significant	0.511457
TfIIFalpha	-1.12847	0.232449	Not Significant	0.633672
CG17168	-1.13107	0.472502	Not Significant	0.325596
RpL37A	-1.13849	0.527983	Not Significant	0.27738
CG1234	-1.14059	0.30685	Not Significant	0.513073
RpL7	-1.14326	0.431552	Not Significant	0.364967
Nab2	-1.15228	0.19564	Not Significant	0.708542
lig	-1.1569	0.280647	Not Significant	0.55184
RpS11	-1.17277	0.506157	Not Significant	0.295715
RpL27	-1.17565	0.439017	Not Significant	0.357519
Rpt4	-1.18191	0.194422	Not Significant	0.711254
YT521-B	-1.1858	0.270508	Not Significant	0.56782
Mad1	-1.19846	0.230172	Not Significant	0.637947
FBpp0088478	-1.20047	0.192794	Not Significant	0.714907
gammaTub23C	-1.22464	0.360741	Not Significant	0.442804
FBpp0303724	-1.22724	0.337432	Not Significant	0.471813
Rbp2	-1.23254	0.226095	Not Significant	0.645708
CG14005	-1.24228	0.350475	Not Significant	0.455343
Vha36-1	-1.2447	0.287808	Not Significant	0.540898
lolal	-1.24787	0.176814	Not Significant	0.752482
Capr	-1.25537	0.222038	Not Significant	0.653574
RpL10Ab	-1.25766	0.526802	Not Significant	0.278353
His4r	-1.25857	0.520437	Not Significant	0.283632
Bug22	-1.26673	0.452981	Not Significant	0.34392
Ubqn	-1.26935	0.205563	Not Significant	0.687055
Rab11	-1.27024	0.402051	Not Significant	0.395719
FBpp0305299	-1.27953	0.418799	Not Significant	0.377994
srp	-1.28062	0.202495	Not Significant	0.693586
PSR	-1.28256	0.328296	Not Significant	0.483734
FBpp0088303	-1.29232	0.217094	Not Significant	0.663352
cindr	-1.29805	0.4887	Not Significant	0.310958
Cbp80	-1.30356	0.173096	Not Significant	0.761712
CG4338	-1.30576	0.462472	Not Significant	0.334915
HmgZ	-1.35411	0.486891	Not Significant	0.312568
CG11929	-1.36645	0.121832	Not Significant	0.91424
CG6961	-1.36711	0.183501	Not Significant	0.736362
CG11030	-1.3672	0.290595	Not Significant	0.536712
eIF-4E	-1.37239	0.139772	Not Significant	0.854578
Cbp20	-1.38247	0.290838	Not Significant	0.536348
fl(2)d	-1.39394	0.2437	Not Significant	0.613145
HnRNP-K	-1.39531	0.123567	Not Significant	0.908097
koko	-1.39828	0.148399	Not Significant	0.828568
Ars2	-1.40043	0.340669	Not Significant	0.467668
CG11577	-1.41939	0.363489	Not Significant	0.439509
CG15019	-1.42433	0.235169	Not Significant	0.628619
mdlc	-1.42574	0.370289	Not Significant	0.431459
eIF3-S8	-1.43497	0.192567	Not Significant	0.715419
RpS28b	-1.44846	0.587454	Not Significant	0.231026
CG8326	-1.44933	0.234313	Not Significant	0.630203
RpS25	-1.45685	0.5418	Not Significant	0.266161
Droj2	-1.48696	0.26137	Not Significant	0.582744
CG4866	-1.49102	0.144683	Not Significant	0.839583
BEAF-32.1	-1.49251	0.433072	Not Significant	0.36344
CG3817	-1.49525	0.281117	Not Significant	0.551113
SF2	-1.49617	0.462246	Not Significant	0.335127
Act57B	-1.51063	0.394626	Not Significant	0.403815
RpL34b	-1.52006	0.305502	Not Significant	0.514986
RnpS1	-1.52189	0.376132	Not Significant	0.42466
RpL13A	-1.54571	0.425874	Not Significant	0.370719
RpS27	-1.55202	0.37146	Not Significant	0.430088
Slbp	-1.55436	0.322428	Not Significant	0.491567
RpL28	-1.5959	0.497592	Not Significant	0.303127
CG34334	-1.61254	0.240221	Not Significant	0.619388
Nup107	-1.6194	0.0566086	Not Significant	1.24712
CG18178	-1.62059	0.162794	Not Significant	0.788362
Aatf	-1.63534	0.140888	Not Significant	0.851125
Hsp26	-1.6688	0.210562	Not Significant	0.676621
FBpp0290528	-1.68823	0.149975	Not Significant	0.823982
Ns2	-1.68961	0.084356	Not Significant	1.07388
dre4	-1.70065	0.397373	Not Significant	0.400802
CG12301	-1.70727	0.203907	Not Significant	0.690567
Act42A	-1.71336	0.255817	Not Significant	0.59207
CG9143	-1.72298	0.246528	Not Significant	0.608134
RpL13	-1.72536	0.217116	Not Significant	0.663308
RpLP0-like	-1.73216	0.200489	Not Significant	0.697909
sta	-1.73364	0.44134	Not Significant	0.355226
U4-U6-60K	-1.73684	0.0844446	Not Significant	1.07343
Rpt6	-1.74528	0.0919846	Not Significant	1.03628
RpS21	-1.74542	0.462001	Not Significant	0.335358
RpS13	-1.7882	0.281749	Not Significant	0.550137
His3:CG33866	-1.80012	0.445489	Not Significant	0.351163
Gr59c	-1.8026	0.3735	Not Significant	0.42771
Caf1-55	-1.82024	0.175518	Not Significant	0.755678
Nacalpha	-1.84594	0.138678	Not Significant	0.857993
Smr	-1.85553	0.240894	Not Significant	0.618173
tra2	-1.86208	0.340852	Not Significant	0.467434
CG17002	-1.86535	0.261015	Not Significant	0.583334
ZIPIC	-1.86887	0.179566	Not Significant	0.745775
CG6695	-1.86938	0.192844	Not Significant	0.714795
vir	-1.87079	0.050666	Not Significant	1.29528
lark	-1.87183	0.23195	Not Significant	0.634606
Tcp-1zeta	-1.90623	0.0808724	Not Significant	1.0922
SC35	-1.90743	0.413002	Not Significant	0.384048
CG8939	-1.92239	0.213507	Not Significant	0.670588
RpS3	-1.94984	0.345054	Not Significant	0.462113
hyx	-1.95042	0.274011	Not Significant	0.562232
Rtf1	-1.95079	0.224959	Not Significant	0.647897
RpL21	-1.95553	0.346471	Not Significant	0.460334
Mlc-c	-1.98183	0.297032	Not Significant	0.527197
Ssrp	-1.98906	0.332878	Not Significant	0.477715
Nplp2	-1.98938	0.155581	Not Significant	0.808045
Clamp	-1.99306	0.082494	Not Significant	1.08358
FBpp0305164	-2.00094	0.187194	Not Significant	0.727708
RpS24	-2.08333	0.190909	Not Significant	0.719173
cpb	-2.10019	0.212927	Not Significant	0.67177
RpL32	-2.14013	0.307955	Not Significant	0.511513
RpLP1	-2.15127	0.27978	Not Significant	0.553183
D1	-2.16228	0.228628	Not Significant	0.640871
CG5174.1	-2.16444	0.0781053	Not Significant	1.10732
spt4	-2.18982	0.247833	Not Significant	0.60584
CG31211	-2.22623	0.0597881	Not Significant	1.22339
CG9915	-2.23843	0.12579	Not Significant	0.900355
RpL36	-2.26753	0.266299	Not Significant	0.57463
atms	-2.27204	0.19656	Not Significant	0.706504
RpL8	-2.31229	0.140072	Not Significant	0.853648
pAbp	-2.39625	0.0510438	Not Significant	1.29206
Acn	-2.41184	0.218645	Not Significant	0.66026
Kap-alpha3	-2.42325	0.186888	Not Significant	0.72842
CG7971	-2.43089	0.119428	Not Significant	0.922892
CG1738	-2.43314	0.0235447	Not Significant	1.62811
RpL4	-2.4615	0.235953	Not Significant	0.627175
Cdc2rk	-2.48896	0.0548357	Not Significant	1.26094
Sgt	-2.49522	0.0497995	Not Significant	1.30278
Rpt3	-2.50954	0.00767303	Not Significant	2.11503
CG12608	-2.62886	0.111895	Not Significant	0.951187
Mfap1	-2.64656	0.0388126	Not Significant	1.41103
CG7239	-2.71986	0.0878913	Not Significant	1.05605
CG16753	-2.74119	0.0872124	Not Significant	1.05942
RpL35A	-2.76154	0.0687622	Not Significant	1.16265
RpL6	-2.76876	0.0818037	Not Significant	1.08723
RpL26	-2.78123	0.10561	Not Significant	0.976296
CG18809	-2.8134	0.0344783	Not Significant	1.46245
CG8289	-2.86536	0.0194926	Not Significant	1.71013
Bin1	-2.89379	0.178488	Not Significant	0.748391
CG6686	-2.94373	0.0500225	Not Significant	1.30083
eIF-3p40	-2.98809	0.0240039	Not Significant	1.61972
Pnn	-2.98905	0.109822	Not Significant	0.959312
FBpp0072339	-3.01084	0.0889527	Not Significant	1.05084
His3.3B	-3.07159	0.107959	Not Significant	0.96674
CG10984	-3.10478	0.0888488	Not Significant	1.05135
fs(1)h	-3.10483	0.00441993	Not Significant	2.35458
CG7358	-3.12126	0.0230312	Not Significant	1.63768
CG15602	-3.13622	0.0701346	Not Significant	1.15407
CG1677	-3.16118	0.069141	Not Significant	1.16026
Rbp1-like	-3.20787	0.182652	Not Significant	0.738375
RpL30	-3.23599	0.0868849	Not Significant	1.06106
RpL7A	-3.28115	0.0856341	Not Significant	1.06735
Cwc25	-3.29499	0.0576555	Not Significant	1.23916
Spindly	-3.29616	0.071771	Not Significant	1.14405
CG30428	-3.3264	0.0714833	Not Significant	1.1458
abs	-3.33295	0.0369125	Not Significant	1.43283
CG11808	-3.33672	0.114286	Not Significant	0.942008
baf	-3.33806	0.107699	Not Significant	0.967788
CG11444	-3.38684	0.143799	Not Significant	0.842243
CG9213	-3.47305	0.0314175	Not Significant	1.50283
Mpp6	-3.48537	0.12966	Not Significant	0.887193
CG8461	-3.56905	0.0755513	Not Significant	1.12176
RpL14	-3.58767	0.0576033	Not Significant	1.23955
Ssb-c31a	-3.60323	0.0841371	Not Significant	1.07501
apt	-3.60374	0.0615203	Not Significant	1.21098
FBpp0311184	-3.64383	0.0672026	Not Significant	1.17261
CG7028	-3.65224	0.0244923	Not Significant	1.61097
cactin	-3.69087	0.0572858	Not Significant	1.24195
FBpp0085716	-3.70509	0.0317297	Not Significant	1.49853
Rrp45	-3.79789	0.0687085	Not Significant	1.16299
Non2	-3.94419	0.0354549	Not Significant	1.45032
Mtr3	-3.98805	0.0881076	Not Significant	1.05499
CG13151	-4.00882	0.0840839	Not Significant	1.07529
CG3918	-4.01334	0.056254	Not Significant	1.24985
B52	-4.0239	0.102605	Not Significant	0.98883
l(2)37Cb	-4.08149	0.0583671	Not Significant	1.23383
x16	-4.14365	0.118724	Not Significant	0.92546
Rrp6	-4.24348	0.068615	Not Significant	1.16358
ebi	-4.35329	0.0207084	Not Significant	1.68385
CG31712	-4.46076	0.0532258	Not Significant	1.27388
CG3732	-4.47737	0.033998	Not Significant	1.46855
CG6843	-4.49976	0.0128734	Not Significant	1.89031
CG6066	-4.76619	0.00604294	Not Significant	2.21875
Csl4	-4.83538	0.0495618	Not Significant	1.30485
Rrp42	-5.15051	0.0208855	Not Significant	1.68016
Dis3	-5.23058	0.0252453	Not Significant	1.59782
CG10324	-5.29363	0.0160984	Not Significant	1.79322
CG16865	-5.3003	0.00818173	Not Significant	2.08715
CG5808	-5.31006	0.0415969	Not Significant	1.38094
CG15747	-5.34086	0.0283486	Not Significant	1.54747
Rrp40	-5.38505	0.0496671	Not Significant	1.30393
eIF-4B	-5.53726	0.0449251	Not Significant	1.34751
Rrp4	-5.55104	0.0281475	Not Significant	1.55056
CG5516	-5.64195	0.0287034	Not Significant	1.54207
CG2129	-5.65277	0.0126386	Not Significant	1.8983
Rrp46	-5.85847	0.0165931	Not Significant	1.78007
Rrp47	-6.17095	0.00939165	Not Significant	2.02726
Ski6	-6.17952	0.0183563	Not Significant	1.73621

## Sheet: BOH1(CG33213)
gene.name	log2FC	p-value	categ_Mod	NegLog10pval
BOH1(CG33213)	13.1543	2.09781e-11	Significant	10.6782
Nlp	11.3688	1.90096e-10	Significant	9.72103
Nph	11.1512	1.87011e-10	Significant	9.72813
BOH2(CG4788)	9.27055	4.01358e-09	Significant	8.39647
Hmr	9.22759	2.22174e-09	Significant	8.65331
alphaCOP	8.99655	1.00813e-08	Significant	7.99648
Lhr	8.87548	1.265e-07	Significant	6.89791
ctp	8.49991	6.30005e-06	Significant	5.20066
betaCOP.1	7.54618	5.8852e-08	Significant	7.23024
epsilonCOP	7.53267	7.47905e-07	Significant	6.12615
eIF-4B	7.50609	0.00713853	Not Significant	2.14639
Psn	6.43387	7.58938e-05	Significant	4.11979
FBpp0072339	6.29137	0.00106528	Significant	2.97254
RpS29	5.89869	0.00422753	Not Significant	2.37391
HmgD	5.73709	0.00230232	Significant	2.63783
Ssb-c31a	5.69282	0.00800515	Not Significant	2.09663
CG11444	5.55108	0.0189525	Not Significant	1.72233
baf	5.33937	0.0113887	Not Significant	1.94353
CG31974	5.29025	0.00248053	Significant	2.60546
RpL28	5.28539	0.0180308	Not Significant	1.74398
msk	5.26205	1.79084e-05	Significant	4.74694
RpL36	5.2613	0.00847426	Not Significant	2.0719
His3:CG33866	5.22917	0.0222978	Not Significant	1.65174
Slbp	5.22789	0.00242482	Significant	2.61532
CG5808	5.19996	0.0410307	Not Significant	1.38689
RpL12	5.14566	0.0101162	Not Significant	1.99498
Rrp40	5.1263	0.0539179	Not Significant	1.26827
gammaCOP	5.09148	6.02257e-06	Significant	5.22022
HmgZ	5.07845	0.0159363	Not Significant	1.79761
RpL10Ab	5.04444	0.0102858	Not Significant	1.98776
CG7239	5.0125	0.00261481	Significant	2.58256
Bug22	4.95123	0.00530535	Not Significant	2.27529
zetaCOP	4.87945	0.000197598	Significant	3.70422
RpS28b	4.86424	0.0451264	Not Significant	1.34557
CG14005	4.80398	0.00102895	Significant	2.98761
HP1b	4.79815	2.97909e-05	Significant	4.52592
CG16972	4.78051	0.000194177	Significant	3.7118
x16	4.76973	0.0520345	Not Significant	1.28371
sta	4.76444	0.0197293	Not Significant	1.70489
CG11808	4.75324	0.0248267	Not Significant	1.60508
CG15747	4.69789	0.0461034	Not Significant	1.33627
Mtr3	4.68191	0.041599	Not Significant	1.38092
wek	4.65997	0.00068413	Significant	3.16486
Ski6	4.64245	0.0611503	Not Significant	1.2136
RpL4	4.62773	0.0169602	Not Significant	1.77057
CG13151	4.62044	0.0438795	Not Significant	1.35774
Rbp1-like	4.54449	0.0325497	Not Significant	1.48745
CG6695	4.54135	0.00312764	Significant	2.50478
eIF3ga	4.51634	0.00758597	Not Significant	2.11999
RpL21	4.47929	0.0187113	Not Significant	1.7279
CG6621	4.47308	0.00276274	Significant	2.55866
RpS18	4.46134	0.0218141	Not Significant	1.66126
Rack1	4.45349	0.0331919	Not Significant	1.47897
Rrp4	4.44183	0.0667004	Not Significant	1.17587
RpL18	4.40146	0.0263871	Not Significant	1.57861
Csl4	4.39511	0.064837	Not Significant	1.18818
CG31712	4.39458	0.0473316	Not Significant	1.32485
l(2)37Cb	4.35015	0.0409525	Not Significant	1.38772
CG12608	4.33712	0.0116394	Not Significant	1.93407
CG7692	4.30405	0.000616205	Significant	3.21027
Rbp1	4.3012	0.0424216	Not Significant	1.37241
Ack	4.28307	0.00653452	Not Significant	2.18479
RpS21	4.27738	0.0438139	Not Significant	1.35839
Rrp46	4.27509	0.0663486	Not Significant	1.17817
Dis3	4.26978	0.0544429	Not Significant	1.26406
Rrp6	4.26917	0.0572453	Not Significant	1.24226
RpL32	4.23221	0.0337601	Not Significant	1.4716
RpS25	4.22449	0.0384373	Not Significant	1.41525
deltaCOP	4.22095	0.00195987	Significant	2.70777
CG31002	4.18681	0.000918196	Significant	3.03706
CG2129	4.17361	0.0526201	Not Significant	1.27885
betaCOP	4.14909	0.000402934	Significant	3.39477
CG10324	4.13625	0.0498808	Not Significant	1.30207
B52	4.13285	0.0403531	Not Significant	1.39412
Mpp6	4.12902	0.0689158	Not Significant	1.16168
Bap55	4.12578	0.00118815	Significant	2.92513
CG34179	4.11886	0.00479423	Not Significant	2.31928
CG16865	4.11068	0.0320596	Not Significant	1.49404
mdlc	4.09936	0.0148801	Not Significant	1.82739
His4r	4.08992	0.0332118	Not Significant	1.47871
RpL13A	4.07896	0.0234241	Not Significant	1.63034
tra2	4.06076	0.0334636	Not Significant	1.47543
SC35	4.0567	0.0696587	Not Significant	1.15702
Rrp47	4.05611	0.066813	Not Significant	1.17514
CkIalpha	4.01112	0.000454894	Significant	3.34209
CG6712	4.00389	0.00309696	Significant	2.50906
RpL37a	3.95884	0.0393175	Not Significant	1.40541
RpL15	3.94248	0.0212833	Not Significant	1.67196
RpL30	3.9311	0.0173389	Not Significant	1.76098
CG34404	3.92405	0.00822247	Not Significant	2.085
RpS10b	3.91793	0.0319411	Not Significant	1.49565
Rrp42	3.91783	0.0654104	Not Significant	1.18435
koko	3.9147	0.000580798	Significant	3.23598
cactin	3.89976	0.0415072	Not Significant	1.38188
Non2	3.88525	0.0338294	Not Significant	1.47071
RpL18A	3.87758	0.0232712	Not Significant	1.63318
lola.1	3.84841	6.94577e-05	Significant	4.15828
RpL14	3.75476	0.0284436	Not Significant	1.54602
CG8461	3.73432	0.0580432	Not Significant	1.23625
FBpp0085716	3.7241	0.032574	Not Significant	1.48713
FBpp0290003	3.67761	0.00787725	Not Significant	2.10363
RpS2	3.64764	0.015999	Not Significant	1.79591
HP1c	3.62913	0.00171759	Significant	2.76508
Rpn7	3.6258	0.000994343	Significant	3.00246
Rrp45	3.6241	0.0745779	Not Significant	1.12739
SF2	3.62318	0.0488979	Not Significant	1.31071
l(2)k09913	3.60449	0.00913044	Not Significant	2.03951
CG7028	3.5909	0.0194176	Not Significant	1.7118
RpL7A	3.55222	0.033922	Not Significant	1.46952
RpS3	3.54164	0.0340322	Not Significant	1.46811
dre4	3.53875	0.0633816	Not Significant	1.19804
Ssrp	3.52991	0.0606365	Not Significant	1.21727
RpL11	3.50731	0.0483787	Not Significant	1.31535
M1BP	3.48341	0.00106565	Significant	2.97239
RpL7	3.47394	0.0140463	Not Significant	1.85244
mod(mdg4).1	3.46654	0.00166686	Significant	2.7781
CG18178	3.40838	0.00848717	Not Significant	2.07124
Rab11	3.38583	0.0230942	Not Significant	1.6365
RpL6	3.3599	0.0243985	Not Significant	1.61264
Spindly	3.3503	0.0758225	Not Significant	1.1202
RpLP1	3.34761	0.0615813	Not Significant	1.21055
CG15602	3.31347	0.0544395	Not Significant	1.26409
mor	3.28337	0.000945183	Significant	3.02448
Cdk12	3.27676	0.0155111	Not Significant	1.80936
Vsx1	3.26763	0.0143932	Not Significant	1.84184
Rtf1	3.21809	0.0503464	Not Significant	1.29803
blanks	3.20344	0.00680091	Not Significant	2.16743
Cp190	3.16539	0.00224304	Significant	2.64916
YT521-B	3.16308	0.00541926	Not Significant	2.26606
fax	3.16237	0.0184636	Not Significant	1.73368
RAF2	3.16064	0.00236315	Significant	2.62651
Mi-2	3.1523	0.00116703	Significant	2.93292
ytr	3.11757	0.0852229	Not Significant	1.06944
D1	3.11251	0.0832597	Not Significant	1.07957
CG4338	3.09409	0.0890844	Not Significant	1.0502
His2Av	3.09132	0.0990952	Not Significant	1.00395
RpS19a	3.08482	0.0533902	Not Significant	1.27254
Rpn8	3.05743	0.0143016	Not Significant	1.84462
RpL26	3.05596	0.0511874	Not Significant	1.29084
CG6686	3.05494	0.0375666	Not Significant	1.4252
MEP-1	3.05009	0.00415069	Not Significant	2.38188
ppan	3.04141	0.0387118	Not Significant	1.41216
CG17168	3.02501	0.0642048	Not Significant	1.19243
CG3817	3.01277	0.0223106	Not Significant	1.65149
FBpp0305164	2.97199	0.0604657	Not Significant	1.21849
RpL8	2.95471	0.0239094	Not Significant	1.62143
CG8929	2.95397	0.0773701	Not Significant	1.11143
Prp19	2.93951	0.0354399	Not Significant	1.45051
HP1a	2.89876	0.0110392	Not Significant	1.95706
Kap-alpha3	2.89857	0.103111	Not Significant	0.986695
RpS20	2.87775	0.054326	Not Significant	1.26499
Rab2	2.86115	0.0358024	Not Significant	1.44609
RpLP2	2.84577	0.0763874	Not Significant	1.11698
Non3	2.82994	0.0564862	Not Significant	1.24806
Cdc2rk	2.82991	0.027068	Not Significant	1.56754
P32	2.82262	0.0402803	Not Significant	1.39491
RpLP0	2.82103	0.0381107	Not Significant	1.41895
FBpp0305299	2.7911	0.0936802	Not Significant	1.02835
Cwc25	2.78779	0.0852344	Not Significant	1.06939
RpS17	2.7754	0.0791383	Not Significant	1.10161
RpS27A	2.77331	0.0866801	Not Significant	1.06208
RpL34a	2.76062	0.0777025	Not Significant	1.10957
Rpt1	2.75263	0.00927246	Not Significant	2.0328
RpS7	2.75109	0.0742918	Not Significant	1.12906
CG3732	2.74987	0.182421	Not Significant	0.738925
Nap1	2.74826	0.0490108	Not Significant	1.30971
FBpp0303724	2.73719	0.0354641	Not Significant	1.45021
RpL37A	2.71301	0.0931966	Not Significant	1.0306
row	2.70908	0.00487717	Not Significant	2.31183
CG16903	2.69864	0.0402537	Not Significant	1.39519
RpL27	2.68514	0.0503759	Not Significant	1.29778
CycK	2.6807	0.0669875	Not Significant	1.17401
RpS16	2.67765	0.0751895	Not Significant	1.12384
His2A:CG33865	2.6727	0.0352713	Not Significant	1.45258
Hsp60A	2.64556	0.024097	Not Significant	1.61804
spt4	2.63553	0.217627	Not Significant	0.662287
RpS15	2.63489	0.0378804	Not Significant	1.42159
CG5174.1	2.63318	0.0810497	Not Significant	1.09125
Int6	2.62147	0.0249208	Not Significant	1.60344
RpL35A	2.61902	0.0527112	Not Significant	1.2781
Rab10	2.60227	0.0282948	Not Significant	1.54829
RpS11	2.59183	0.0518977	Not Significant	1.28485
Rpt3	2.56762	0.00930575	Not Significant	2.03125
RpL38	2.55093	0.129529	Not Significant	0.887634
RpS6	2.5411	0.0421789	Not Significant	1.37491
Rab6	2.53484	0.026537	Not Significant	1.57615
ZIPIC	2.53336	0.142212	Not Significant	0.847064
Sry-delta	2.5243	0.0164977	Not Significant	1.78258
His2B:CG33910	2.51373	0.0400307	Not Significant	1.39761
cindr	2.51016	0.173741	Not Significant	0.760097
pont	2.49859	0.0195305	Not Significant	1.70929
RpS5a	2.49535	0.0953056	Not Significant	1.02088
RpS26	2.49472	0.117165	Not Significant	0.931202
CG4364	2.48819	0.0434673	Not Significant	1.36184
Rpn12	2.47955	0.0444017	Not Significant	1.3526
RpS23	2.47154	0.0518881	Not Significant	1.28493
CG6843	2.45811	0.142724	Not Significant	0.845504
RpS8	2.41646	0.103159	Not Significant	0.986491
Vap33	2.4005	0.091047	Not Significant	1.04073
zf30C	2.38248	0.0308866	Not Significant	1.51023
ebi	2.37995	0.178277	Not Significant	0.748905
Fs(2)Ket	2.37077	0.0401791	Not Significant	1.396
CG13887	2.35998	0.164226	Not Significant	0.784557
Glut1	2.35479	0.110593	Not Significant	0.956272
RpS27	2.34673	0.111169	Not Significant	0.954016
Rpn10	2.33016	0.0474981	Not Significant	1.32332
RpL13	2.32689	0.052033	Not Significant	1.28372
ATPsynbeta	2.31173	0.0288165	Not Significant	1.54036
CG18809	2.30352	0.0761917	Not Significant	1.11809
snama	2.30146	0.0344113	Not Significant	1.4633
FBpp0290528	2.29202	0.0992403	Not Significant	1.00331
smid	2.2767	0.0615597	Not Significant	1.2107
CG30349	2.27568	0.0375014	Not Significant	1.42595
Pdcd4	2.26795	0.0366632	Not Significant	1.43577
RpL5	2.25961	0.0321298	Not Significant	1.49309
CG9915	2.22312	0.120217	Not Significant	0.920036
Caf1-55	2.22034	0.0729914	Not Significant	1.13673
CG9143	2.21524	0.111256	Not Significant	0.953677
Sec13	2.21222	0.0802277	Not Significant	1.09568
RpLP0-like	2.20851	0.0765428	Not Significant	1.1161
Rpt6	2.20645	0.0249732	Not Significant	1.60253
gfzf	2.18787	0.0241406	Not Significant	1.61725
RpS24	2.18589	0.0675459	Not Significant	1.1704
CG15019	2.17578	0.0782591	Not Significant	1.10647
FBpp0306778	2.16635	0.0205544	Not Significant	1.68709
Thiolase	2.16102	0.0712267	Not Significant	1.14736
Acn	2.15879	0.205646	Not Significant	0.686879
CG32176	2.14367	0.0600745	Not Significant	1.22131
CG34163	2.13397	0.255934	Not Significant	0.591872
RpL35	2.13384	0.0562131	Not Significant	1.25016
CG30428	2.13377	0.232057	Not Significant	0.634405
Bin1	2.12442	0.264522	Not Significant	0.577538
lig	2.1217	0.0648972	Not Significant	1.18777
pzg	2.11803	0.0560336	Not Significant	1.25155
CG2063	2.09937	0.0990322	Not Significant	1.00422
ncm	2.09651	0.157022	Not Significant	0.80404
brm	2.08027	0.0318169	Not Significant	1.49734
RpS3A	2.07015	0.113165	Not Significant	0.946288
thoc5	2.06266	0.074892	Not Significant	1.12556
CG14805	2.03031	0.0483144	Not Significant	1.31592
Uch-L5	2.02944	0.059811	Not Significant	1.22322
Jwa	2.02913	0.119167	Not Significant	0.923843
Ctf4	2.02907	0.035155	Not Significant	1.45401
FBpp0081568	2.0156	0.105491	Not Significant	0.976783
CG5516	2.00859	0.414561	Not Significant	0.382412
lds	2.00691	0.0377897	Not Significant	1.42263
CG8545	1.98619	0.127793	Not Significant	0.893492
RpS13	1.9848	0.103853	Not Significant	0.983581
CG11417	1.95886	0.0957572	Not Significant	1.01883
vir	1.95368	0.0490885	Not Significant	1.30902
RpL34b	1.9488	0.119177	Not Significant	0.923807
crp	1.94703	0.0378102	Not Significant	1.42239
Mtor	1.94062	0.0492019	Not Significant	1.30802
mip40	1.93928	0.0636461	Not Significant	1.19623
HDAC1	1.93087	0.0618538	Not Significant	1.20863
CG7971	1.92992	0.177764	Not Significant	0.750156
CG4789	1.91135	0.532287	Not Significant	0.273854
Xe7	1.90834	0.120053	Not Significant	0.920625
RpS15Aa	1.90497	0.1494	Not Significant	0.82565
fl(2)d	1.89894	0.113302	Not Significant	0.945763
wds	1.88311	0.0671783	Not Significant	1.17277
Su(var)3-7	1.87931	0.102036	Not Significant	0.991246
mof	1.87219	0.0613611	Not Significant	1.21211
Rpt2	1.85911	0.0474099	Not Significant	1.32413
RpS4	1.85301	0.144445	Not Significant	0.840298
CG7358	1.82401	0.161209	Not Significant	0.792611
CG31211	1.82143	0.123225	Not Significant	0.909303
Pp2A-29B	1.81954	0.0670801	Not Significant	1.17341
CG13097	1.80765	0.0835451	Not Significant	1.07808
l(2)k09022	1.79741	0.0788859	Not Significant	1.103
PSR	1.78771	0.195154	Not Significant	0.709623
Pen	1.78396	0.110357	Not Significant	0.9572
CG32409	1.78266	0.142349	Not Significant	0.846644
Pitslre	1.77965	0.0893745	Not Significant	1.04879
Chro	1.77578	0.0924666	Not Significant	1.03402
FBpp0308712	1.77473	0.0288516	Not Significant	1.53983
CG10984	1.77418	0.314233	Not Significant	0.502748
Hsc70-4	1.76633	0.0515202	Not Significant	1.28802
RpS14b	1.76522	0.15402	Not Significant	0.812423
CG3163	1.76228	0.0644525	Not Significant	1.19076
RnpS1	1.76059	0.282559	Not Significant	0.548891
RpII140	1.74081	0.086574	Not Significant	1.06261
RpL36A	1.73395	0.265983	Not Significant	0.575146
CG1785	1.72872	0.14584	Not Significant	0.836125
Rpt4	1.72341	0.0957855	Not Significant	1.0187
Ubqn	1.72163	0.0905205	Not Significant	1.04325
RpII33	1.72016	0.0735222	Not Significant	1.13358
CG1677	1.70738	0.239047	Not Significant	0.621517
Rpn11	1.70736	0.12836	Not Significant	0.89157
nclb	1.70736	0.271356	Not Significant	0.566461
Rpn5	1.69494	0.0850447	Not Significant	1.07035
nop5	1.6695	0.161721	Not Significant	0.791232
CG3071	1.66373	0.118031	Not Significant	0.928004
eIF-3p40	1.66139	0.206561	Not Significant	0.684953
hyx	1.66119	0.249776	Not Significant	0.60245
CG9213	1.65537	0.290768	Not Significant	0.536453
yps	1.64535	0.259352	Not Significant	0.58611
eIF3-S10	1.64209	0.118034	Not Significant	0.927993
Ibf1	1.63619	0.147432	Not Significant	0.83141
FBpp0289030	1.63215	0.295447	Not Significant	0.529521
FBpp0302837	1.63074	0.153606	Not Significant	0.813591
Mfap1	1.62375	0.201117	Not Significant	0.696551
MBD-R2	1.61738	0.0859233	Not Significant	1.06589
Prp38	1.61588	0.160598	Not Significant	0.79426
Pax	1.61496	0.149047	Not Significant	0.826678
betaTub60D	1.60393	0.126326	Not Significant	0.898508
Moca-cyp	1.58485	0.248145	Not Significant	0.605295
Cctgamma	1.57901	0.194785	Not Significant	0.710444
CG4747	1.57869	0.265174	Not Significant	0.576469
CG6724	1.57286	0.146102	Not Significant	0.835343
pic	1.57155	0.182359	Not Significant	0.739072
Nopp140.2	1.56928	0.286061	Not Significant	0.543542
CG14325	1.54399	0.238959	Not Significant	0.621677
CG12909	1.54341	0.114037	Not Significant	0.942954
CG9253	1.54255	0.119039	Not Significant	0.924311
D19A	1.53612	0.101538	Not Significant	0.993371
U2af38	1.52731	0.246887	Not Significant	0.607502
RpL9	1.5192	0.161218	Not Significant	0.792586
Caper	1.50944	0.309243	Not Significant	0.5097
CG10139	1.50299	0.330967	Not Significant	0.480215
CG1738	1.49195	0.164728	Not Significant	0.783232
Kdm4A	1.49175	0.14035	Not Significant	0.852786
Rab1	1.49134	0.311625	Not Significant	0.506367
CG4806	1.48709	0.266969	Not Significant	0.573539
betaTub56D	1.47737	0.25976	Not Significant	0.585427
Cct5	1.47257	0.169179	Not Significant	0.771655
RpL27A	1.4692	0.164722	Not Significant	0.783247
RpS12	1.45863	0.462066	Not Significant	0.335296
CG11030	1.45854	0.272321	Not Significant	0.564919
CG13625	1.44024	0.205155	Not Significant	0.687917
TfIIFbeta	1.43586	0.21263	Not Significant	0.672376
eIF3-S9	1.43555	0.206999	Not Significant	0.684032
Ef1beta	1.4349	0.225024	Not Significant	0.647772
CG2469	1.43254	0.297031	Not Significant	0.527199
T-cp1	1.42718	0.201922	Not Significant	0.694816
Ibf2	1.41855	0.248596	Not Significant	0.604506
Ars2	1.40286	0.320174	Not Significant	0.494614
Tango7	1.40126	0.229497	Not Significant	0.639223
atms	1.39487	0.342258	Not Significant	0.465647
Gr59c	1.38922	0.507232	Not Significant	0.294793
Fim	1.37908	0.266772	Not Significant	0.57386
Hcf	1.36857	0.106921	Not Significant	0.970935
RanGAP	1.36216	0.200691	Not Significant	0.697472
FBpp0079819	1.35781	0.213164	Not Significant	0.671286
Cdc5	1.33853	0.135935	Not Significant	0.866669
Rpn1	1.33292	0.157075	Not Significant	0.803892
Hsc70-1	1.32952	0.401787	Not Significant	0.396004
Arc1	1.32118	0.339886	Not Significant	0.468666
RpL23A	1.31736	0.274993	Not Significant	0.560679
CG32075	1.30914	0.25516	Not Significant	0.593187
eIF3-S8	1.30335	0.258737	Not Significant	0.587141
RpL31	1.29854	0.239265	Not Significant	0.62112
RpS9	1.2813	0.190077	Not Significant	0.72107
CG7878	1.27792	0.325842	Not Significant	0.486993
CG32708	1.26974	0.329126	Not Significant	0.482638
tum	1.26918	0.140595	Not Significant	0.85203
Chd1	1.26608	0.276584	Not Significant	0.558173
Rtnl1	1.26092	0.25686	Not Significant	0.590303
CG7033	1.26087	0.296432	Not Significant	0.528074
CG11857	1.25424	0.255716	Not Significant	0.592243
Gale	1.25282	0.209129	Not Significant	0.679585
l(2)gl	1.24362	0.162787	Not Significant	0.78838
pit	1.23127	0.258418	Not Significant	0.587678
Rcd1.1	1.20796	0.21294	Not Significant	0.671743
noi	1.20414	0.182655	Not Significant	0.738367
Hakai	1.19411	0.412187	Not Significant	0.384906
Atu	1.19346	0.341426	Not Significant	0.466704
His3.3B	1.18277	0.578281	Not Significant	0.237861
Syb	1.17792	0.510784	Not Significant	0.291763
alphaTub84D	1.17066	0.333773	Not Significant	0.476548
N	1.16621	0.220309	Not Significant	0.656968
CG3909	1.16585	0.455408	Not Significant	0.341599
apt	1.16256	0.523934	Not Significant	0.280724
HP5	1.14251	0.284079	Not Significant	0.546561
rin	1.14075	0.222426	Not Significant	0.652814
CG12050	1.1313	0.317783	Not Significant	0.497869
rept	1.1297	0.327592	Not Significant	0.484667
Rpb10	1.12427	0.427776	Not Significant	0.368784
Non1	1.11507	0.331809	Not Significant	0.479112
hoip	1.11231	0.287889	Not Significant	0.540776
RpL3	1.10455	0.207751	Not Significant	0.682458
Mtpalpha	1.10162	0.314052	Not Significant	0.502998
RpL29	1.09535	0.574341	Not Significant	0.24083
CG6937	1.09307	0.333461	Not Significant	0.476954
RpL23	1.09259	0.458225	Not Significant	0.338922
CG11583	1.08816	0.493548	Not Significant	0.306671
CG6841	1.08234	0.208017	Not Significant	0.681902
14-3-3zeta	1.07861	0.344872	Not Significant	0.462342
CG3800	1.06333	0.435569	Not Significant	0.360944
Rpn6	1.05956	0.255428	Not Significant	0.592731
U3-55K	1.05731	0.266741	Not Significant	0.57391
CG9776	1.05047	0.424753	Not Significant	0.371863
CG12391	1.04693	0.309794	Not Significant	0.508927
emb	1.04402	0.341624	Not Significant	0.466452
XNP	1.0274	0.326599	Not Significant	0.485986
Kr-h2	1.01905	0.398569	Not Significant	0.399497
porin	1.01359	0.422266	Not Significant	0.374414
CkIIalpha	1.01116	0.527543	Not Significant	0.277742
Trip1	0.995262	0.423297	Not Significant	0.373355
CG10306	0.98982	0.384864	Not Significant	0.414693
FBpp0300445	0.979943	0.375388	Not Significant	0.425519
SRm160	0.975911	0.510697	Not Significant	0.291837
Snr1	0.972969	0.45285	Not Significant	0.344046
eIF6	0.97162	0.448732	Not Significant	0.348013
FBpp0311205	0.960379	0.366197	Not Significant	0.436285
Taf6	0.951746	0.3416	Not Significant	0.466483
Pnn	0.951456	0.57981	Not Significant	0.236715
Karybeta3	0.946838	0.406242	Not Significant	0.391215
BEAF-32.1	0.943234	0.603774	Not Significant	0.219125
kuk	0.942632	0.403151	Not Significant	0.394532
Sym	0.937433	0.389981	Not Significant	0.408957
Srp54	0.919923	0.450863	Not Significant	0.345955
CG1142	0.912984	0.460665	Not Significant	0.336614
Nop56	0.910807	0.426348	Not Significant	0.370236
Cul4	0.906817	0.367763	Not Significant	0.434433
CG8108	0.888182	0.573452	Not Significant	0.241503
FBpp0297424	0.87781	0.414576	Not Significant	0.382395
RpL22	0.865339	0.317844	Not Significant	0.497786
Gfat2	0.858538	0.503199	Not Significant	0.298261
Hsp68	0.852837	0.532364	Not Significant	0.273791
Npl4	0.850697	0.423443	Not Significant	0.373205
bai	0.847179	0.461444	Not Significant	0.335881
CG4069	0.846382	0.408632	Not Significant	0.388668
Nurf-38	0.836382	0.493101	Not Significant	0.307064
CG2875	0.831063	0.430126	Not Significant	0.366404
betaTub60D.1	0.822354	0.621309	Not Significant	0.206693
blw	0.819703	0.466962	Not Significant	0.330718
Dif	0.81316	0.482084	Not Significant	0.316877
Dpy-30L1	0.811363	0.406554	Not Significant	0.390882
Droj2	0.802836	0.479155	Not Significant	0.319524
His1:CG31617	0.795743	0.493053	Not Significant	0.307106
RpL19	0.794073	0.487826	Not Significant	0.311735
FBpp0308807	0.791556	0.405371	Not Significant	0.392147
CG17002	0.780721	0.638273	Not Significant	0.194993
CG5525	0.768563	0.448098	Not Significant	0.348627
RpL17	0.763781	0.386667	Not Significant	0.412663
CG34417	0.746558	0.483622	Not Significant	0.315494
Sec61alpha	0.746327	0.496049	Not Significant	0.304476
E(var)3-9	0.745983	0.420701	Not Significant	0.376026
mbm	0.739049	0.482722	Not Significant	0.316303
Surf6	0.732989	0.600462	Not Significant	0.221514
Sec22	0.727734	0.505929	Not Significant	0.29591
CG11920	0.716253	0.491484	Not Significant	0.308491
l(3)07882	0.712647	0.546774	Not Significant	0.262192
jigr1	0.706728	0.502331	Not Significant	0.29901
Iswi	0.704993	0.421426	Not Significant	0.375279
CG9769	0.683092	0.553764	Not Significant	0.256676
Pgam5	0.678667	0.553416	Not Significant	0.256948
CG7006	0.674661	0.606666	Not Significant	0.21705
CG5122	0.673602	0.531403	Not Significant	0.274576
Mlf	0.657012	0.595965	Not Significant	0.224779
e(r)	0.653304	0.689098	Not Significant	0.161719
Rab18	0.646517	0.563281	Not Significant	0.249275
FK506-bp1	0.640566	0.569126	Not Significant	0.244792
Nup50	0.632576	0.524618	Not Significant	0.280157
tws	0.628214	0.571398	Not Significant	0.243061
fand	0.62416	0.500912	Not Significant	0.300238
CG1671	0.618688	0.54719	Not Significant	0.261862
stwl	0.617725	0.488691	Not Significant	0.310966
FBpp0300575	0.612253	0.653635	Not Significant	0.184665
Smr	0.61066	0.691924	Not Significant	0.159942
Sec31	0.609149	0.514575	Not Significant	0.288552
CG6568	0.605373	0.569489	Not Significant	0.244515
pAbp	0.603589	0.587005	Not Significant	0.231358
CSN1b	0.59953	0.672305	Not Significant	0.172434
CG7845	0.598172	0.62847	Not Significant	0.201715
mbo	0.596451	0.565145	Not Significant	0.24784
CG2807	0.586412	0.456327	Not Significant	0.340724
CG4936	0.57417	0.539513	Not Significant	0.267998
CG5033	0.571981	0.527976	Not Significant	0.277386
CG4119	0.570382	0.605601	Not Significant	0.217813
CG8289	0.563011	0.671584	Not Significant	0.1729
Su(var)2-HP2	0.562012	0.499677	Not Significant	0.301311
CG7137	0.557497	0.683392	Not Significant	0.16533
Fib	0.548959	0.557317	Not Significant	0.253898
Bka	0.542449	0.638952	Not Significant	0.194532
Ns2	0.535565	0.588094	Not Significant	0.230553
CG7637	0.530833	0.694391	Not Significant	0.158396
alpha-Est7	0.526648	0.600711	Not Significant	0.221334
wcd	0.522394	0.56274	Not Significant	0.249692
Rae1	0.518208	0.65568	Not Significant	0.183308
FBpp0352251	0.51305	0.64249	Not Significant	0.192134
GCS2alpha	0.501749	0.640686	Not Significant	0.193355
FBpp0074568	0.500661	0.597459	Not Significant	0.223692
CG3995	0.499543	0.553512	Not Significant	0.256873
ADD1	0.493263	0.637659	Not Significant	0.195412
CG5098	0.493008	0.667257	Not Significant	0.175707
dgt1	0.492988	0.578447	Not Significant	0.237736
CG5010	0.49175	0.593414	Not Significant	0.226642
Rab7	0.484342	0.612567	Not Significant	0.212846
kz	0.482371	0.621627	Not Significant	0.20647
CG1234	0.479876	0.662648	Not Significant	0.178717
polybromo	0.473401	0.590807	Not Significant	0.228554
Sirt1	0.467686	0.716271	Not Significant	0.144923
CG2199	0.458303	0.707773	Not Significant	0.150106
su(Hw)	0.456667	0.625068	Not Significant	0.204073
Mkk4	0.455245	0.642382	Not Significant	0.192207
TfIIFalpha	0.439458	0.680291	Not Significant	0.167305
eIF4AIII	0.437361	0.719752	Not Significant	0.142817
mip120	0.430839	0.582509	Not Significant	0.234697
Rpn3	0.412341	0.665917	Not Significant	0.17658
Jafrac1	0.407323	0.784813	Not Significant	0.105234
Arf79F	0.406406	0.734755	Not Significant	0.133858
CG12404	0.40579	0.693931	Not Significant	0.158684
Klp10A	0.404173	0.661474	Not Significant	0.179487
FBpp0087947	0.403986	0.645042	Not Significant	0.190412
Dgp-1	0.401957	0.70095	Not Significant	0.154313
sle	0.4013	0.755814	Not Significant	0.121585
ttk	0.398804	0.672836	Not Significant	0.172091
Pp1-87B	0.392936	0.712191	Not Significant	0.147403
Vps45	0.392354	0.771121	Not Significant	0.112877
FBpp0292385	0.388002	0.76447	Not Significant	0.11664
CG8478	0.383722	0.667902	Not Significant	0.175287
l(1)G0004	0.372108	0.722366	Not Significant	0.141243
Rs1	0.368857	0.774788	Not Significant	0.110817
abs	0.361942	0.790104	Not Significant	0.102315
FBpp0077525	0.353708	0.752626	Not Significant	0.123421
FBpp0306961	0.344533	0.695246	Not Significant	0.157862
FBpp0072422	0.344417	0.672049	Not Significant	0.172599
Rpn13	0.338392	0.710085	Not Significant	0.14869
FBpp0110411	0.315597	0.76979	Not Significant	0.113628
CG1024	0.302801	0.74817	Not Significant	0.126
Vha13	0.296944	0.793835	Not Significant	0.10027
lva	0.294538	0.726914	Not Significant	0.138517
pgant5	0.285612	0.812933	Not Significant	0.0899451
CG8258	0.283749	0.793565	Not Significant	0.100418
CG6066	0.277464	0.849306	Not Significant	0.0709356
Nup153	0.274643	0.767597	Not Significant	0.114866
Tom70	0.2653	0.803723	Not Significant	0.0948936
Sas10	0.264877	0.811448	Not Significant	0.0907394
FBpp0083670	0.26371	0.807046	Not Significant	0.0931018
eEF1delta	0.261881	0.80107	Not Significant	0.0963298
FBpp0297204	0.257102	0.809233	Not Significant	0.0919264
Rpn2	0.250714	0.781079	Not Significant	0.107305
PNPase	0.228052	0.821275	Not Significant	0.0855111
Rtc1	0.221263	0.818882	Not Significant	0.0867787
Nup358	0.220902	0.838779	Not Significant	0.0763527
Nup93-1	0.220672	0.820299	Not Significant	0.086028
Ulp1	0.211189	0.83706	Not Significant	0.0772435
RpL24	0.204969	0.867792	Not Significant	0.0615845
Hmg-2	0.202255	0.835354	Not Significant	0.0781293
Phf7	0.201381	0.844384	Not Significant	0.0734601
CG1665	0.196527	0.87889	Not Significant	0.0560653
FBpp0293270	0.184768	0.854612	Not Significant	0.0682312
Dref	0.181499	0.883059	Not Significant	0.0540101
lid	0.177	0.853242	Not Significant	0.0689276
betaTub85D	0.170275	0.854847	Not Significant	0.0681117
JHDM2	0.169042	0.86837	Not Significant	0.0612951
CG30382	0.166398	0.865001	Not Significant	0.0629832
RpL24-like	0.164912	0.880366	Not Significant	0.0553368
Chd64	0.161327	0.928383	Not Significant	0.0322728
Nup214	0.155133	0.891351	Not Significant	0.0499513
FBpp0088303	0.14585	0.896629	Not Significant	0.0473874
Bap60	0.144937	0.890561	Not Significant	0.0503365
SRPK	0.143892	0.874711	Not Significant	0.0581352
Rnp4F	0.12966	0.896788	Not Significant	0.04731
CG3918	0.123699	0.954094	Not Significant	0.0204087
smg	0.123448	0.911709	Not Significant	0.0401439
SmE	0.123356	0.908372	Not Significant	0.0417362
Ef1alpha48D	0.120068	0.898389	Not Significant	0.0465356
l(1)G0045	0.119712	0.91389	Not Significant	0.0391063
CG9300	0.115845	0.932692	Not Significant	0.030262
FBpp0110478	0.111722	0.9163	Not Significant	0.0379625
Nnp-1	0.108496	0.92296	Not Significant	0.0348172
Usp10	0.107622	0.904537	Not Significant	0.0435738
Nup75	0.0959756	0.920385	Not Significant	0.0360307
l(3)72Ab	0.0910538	0.910496	Not Significant	0.0407221
Chc	0.090789	0.931481	Not Significant	0.0308261
cav	0.0885096	0.934775	Not Significant	0.0292927
CG3838	0.0877356	0.933168	Not Significant	0.0300404
Hsp23	0.0871971	0.951747	Not Significant	0.0214783
Rpt5	0.0826164	0.926303	Not Significant	0.033247
Top2	0.0795306	0.957829	Not Significant	0.0187122
Pex3	0.0784673	0.943587	Not Significant	0.025218
CG4294	0.0721506	0.947141	Not Significant	0.0235855
scra	0.0701485	0.939617	Not Significant	0.027049
Act57B	0.0651768	0.966958	Not Significant	0.0145923
CG14215	0.0606729	0.94634	Not Significant	0.0239528
CG14230	0.0604068	0.953564	Not Significant	0.0206501
Tcp-1eta	0.0601107	0.95756	Not Significant	0.0188341
sqh	0.0434433	0.979123	Not Significant	0.00916279
FBpp0087124	0.0407599	0.963586	Not Significant	0.0161096
RhoGDI	0.0385931	0.969205	Not Significant	0.0135842
jim	0.0306126	0.973744	Not Significant	0.011555
CG7357	0.0223566	0.981504	Not Significant	0.00810808
CG14074	0.00371424	0.997594	Not Significant	0.001046
su(w[a])	-0.00313175	0.997999	Not Significant	0.000870002
Imp.1	-0.00422688	0.99725	Not Significant	0.00119588
mTTF	-0.0116947	0.990079	Not Significant	0.00433034
CG4849	-0.0130607	0.98848	Not Significant	0.00503231
GCS2beta	-0.0134378	0.992437	Not Significant	0.00329702
CG1737	-0.0163439	0.984517	Not Significant	0.00677666
Su(var)2-10	-0.0189127	0.983182	Not Significant	0.00736621
TER94.1	-0.0207139	0.98585	Not Significant	0.00618926
CG31510	-0.0262685	0.980011	Not Significant	0.00876918
CG2260	-0.0265114	0.979245	Not Significant	0.00910854
Trn	-0.0297439	0.97823	Not Significant	0.00955903
Map60	-0.0350788	0.975912	Not Significant	0.0105893
Gapdh2	-0.0359503	0.977956	Not Significant	0.00968088
Rpb11	-0.0495306	0.955576	Not Significant	0.0197349
cana	-0.0510747	0.961246	Not Significant	0.0171656
Pex6	-0.0516566	0.963493	Not Significant	0.0161514
eIF4G2	-0.0522097	0.958144	Not Significant	0.0185691
CG17209	-0.0541181	0.960475	Not Significant	0.017514
CG8326	-0.0553686	0.963843	Not Significant	0.0159938
Ip259	-0.0577862	0.959587	Not Significant	0.0179157
CG2926	-0.0587684	0.957318	Not Significant	0.0189437
Orc3	-0.0638123	0.946567	Not Significant	0.0238485
CG12499	-0.0677091	0.940538	Not Significant	0.0266235
CG8414	-0.076856	0.947209	Not Significant	0.0235542
FBpp0078775	-0.0796961	0.936772	Not Significant	0.0283659
FBpp0292404	-0.0830349	0.93331	Not Significant	0.0299739
CG33722	-0.0830516	0.940176	Not Significant	0.0267908
MetRS	-0.0895417	0.931467	Not Significant	0.0308326
nito	-0.0900281	0.944137	Not Significant	0.024965
toc	-0.0921508	0.927306	Not Significant	0.032777
CG10333	-0.0930818	0.924659	Not Significant	0.0340183
Dhx15	-0.0940336	0.914644	Not Significant	0.038748
CG8010	-0.0991616	0.929001	Not Significant	0.0319838
CG8939	-0.0997449	0.94592	Not Significant	0.0241457
step	-0.102679	0.925999	Not Significant	0.0333897
Mcm10	-0.106134	0.917802	Not Significant	0.0372509
CG14651	-0.116792	0.911109	Not Significant	0.0404298
nesd	-0.116909	0.908894	Not Significant	0.0414868
CG18273	-0.117384	0.901221	Not Significant	0.0451685
Alh	-0.11921	0.897943	Not Significant	0.0467514
CG5728	-0.1253	0.914932	Not Significant	0.0386114
Drp1	-0.13135	0.878917	Not Significant	0.0560521
CG4038	-0.138777	0.916798	Not Significant	0.0377264
Mys45A	-0.142964	0.896434	Not Significant	0.0474817
FBpp0290695	-0.145673	0.873379	Not Significant	0.0587973
SkpA	-0.147776	0.902263	Not Significant	0.044667
l(1)G0193	-0.148995	0.889049	Not Significant	0.0510744
CG16753	-0.15527	0.933718	Not Significant	0.0297843
Mad1	-0.167167	0.863855	Not Significant	0.0635593
FBpp0085156	-0.167823	0.8912	Not Significant	0.0500248
Not1	-0.16908	0.855928	Not Significant	0.067563
Su(var)3-9	-0.173271	0.893465	Not Significant	0.0489223
alphaTub85E	-0.179776	0.867257	Not Significant	0.061852
lost	-0.180556	0.879452	Not Significant	0.0557879
Map205	-0.184745	0.875586	Not Significant	0.057701
CG7728	-0.187745	0.861758	Not Significant	0.0646148
CG3335	-0.192547	0.838303	Not Significant	0.0765988
RfC3	-0.197452	0.855739	Not Significant	0.0676589
CG5639	-0.2013	0.85845	Not Significant	0.0662849
larp	-0.208861	0.823651	Not Significant	0.0842567
CG3542	-0.212366	0.859856	Not Significant	0.0655741
Sfmbt	-0.216273	0.816998	Not Significant	0.087779
CG7275	-0.217568	0.84646	Not Significant	0.0723937
nsl1	-0.226596	0.800599	Not Significant	0.0965847
sxc	-0.228564	0.834911	Not Significant	0.07836
U4-U6-60K	-0.231384	0.826054	Not Significant	0.0829918
CG7720	-0.239586	0.840497	Not Significant	0.0754637
CG8569	-0.244786	0.798601	Not Significant	0.09767
FBpp0304352	-0.249825	0.782089	Not Significant	0.106744
enok	-0.253236	0.829513	Not Significant	0.0811767
Dlic	-0.256804	0.788799	Not Significant	0.103033
iPLA2-VIA	-0.260705	0.821207	Not Significant	0.0855474
FBpp0289830	-0.267159	0.775904	Not Significant	0.110192
CG9246	-0.269506	0.803206	Not Significant	0.0951731
FBpp0305320	-0.272089	0.828933	Not Significant	0.0814805
qkr58E-3	-0.278761	0.75706	Not Significant	0.120869
CG8366	-0.288321	0.797865	Not Significant	0.0980704
Mau2	-0.288864	0.767836	Not Significant	0.114732
FBpp0271878	-0.295999	0.767491	Not Significant	0.114927
Clk	-0.296404	0.789507	Not Significant	0.102644
FBpp0288458	-0.29842	0.771317	Not Significant	0.112767
mAChR-B	-0.303246	0.819268	Not Significant	0.0865738
Cand1	-0.305921	0.74551	Not Significant	0.127547
CG1888	-0.307647	0.776135	Not Significant	0.110063
Sra-1	-0.30765	0.773948	Not Significant	0.111288
Stat92E	-0.308165	0.754502	Not Significant	0.122339
Hexim	-0.308974	0.829669	Not Significant	0.0810951
tmod	-0.317543	0.780892	Not Significant	0.107409
CG1749	-0.320106	0.749003	Not Significant	0.125517
eIF-2beta	-0.324679	0.733418	Not Significant	0.134648
mod	-0.330946	0.779719	Not Significant	0.108062
Nup98-96	-0.332786	0.73697	Not Significant	0.13255
rump	-0.332805	0.77952	Not Significant	0.108173
CG42374	-0.338681	0.759706	Not Significant	0.119354
DMAP1	-0.339712	0.728466	Not Significant	0.137591
Cka	-0.344974	0.719423	Not Significant	0.143016
Frl	-0.346322	0.735698	Not Significant	0.1333
Yp2	-0.348213	0.732458	Not Significant	0.135217
barr	-0.355492	0.714478	Not Significant	0.146011
Rap1	-0.355775	0.740317	Not Significant	0.130582
CG5913	-0.357502	0.712301	Not Significant	0.147336
FBpp0087330	-0.360767	0.685563	Not Significant	0.163953
CG33217	-0.363555	0.737929	Not Significant	0.131985
Ime4	-0.365753	0.76844	Not Significant	0.11439
FBpp0306909	-0.366813	0.729046	Not Significant	0.137245
CG5028	-0.367015	0.722664	Not Significant	0.141064
CG8611	-0.367621	0.748106	Not Significant	0.126037
Taf4	-0.372169	0.728063	Not Significant	0.137831
crol	-0.376417	0.708072	Not Significant	0.149922
Hsp26	-0.379804	0.745646	Not Significant	0.127468
FBpp0071528	-0.381563	0.744967	Not Significant	0.127863
ergic53	-0.384895	0.744743	Not Significant	0.127993
Rab5	-0.385166	0.724119	Not Significant	0.14019
CG4723	-0.385919	0.69171	Not Significant	0.160076
MAN1	-0.386378	0.73397	Not Significant	0.134322
CG3605	-0.403108	0.657028	Not Significant	0.182416
FBpp0075945	-0.403447	0.67945	Not Significant	0.167842
NSD	-0.407029	0.711066	Not Significant	0.14809
FBpp0085810	-0.410733	0.693639	Not Significant	0.158866
chb	-0.422922	0.654073	Not Significant	0.184374
Rab35	-0.424233	0.677834	Not Significant	0.168877
Mlc-c	-0.424255	0.79324	Not Significant	0.100595
CG3689	-0.424637	0.783522	Not Significant	0.105949
SA	-0.425316	0.707083	Not Significant	0.15053
eIF-3p66	-0.426555	0.648078	Not Significant	0.188373
Elp1	-0.436857	0.663806	Not Significant	0.177959
ana2	-0.43783	0.615062	Not Significant	0.211081
FBpp0306981	-0.444011	0.687675	Not Significant	0.162617
coil	-0.450905	0.620655	Not Significant	0.20715
mip130	-0.455628	0.581179	Not Significant	0.23569
Ahcy13	-0.463379	0.657149	Not Significant	0.182336
hfp	-0.465926	0.618568	Not Significant	0.208612
RagC-D	-0.468179	0.629523	Not Significant	0.200988
Gnf1	-0.474952	0.659065	Not Significant	0.181072
RfC4	-0.480791	0.659408	Not Significant	0.180846
icln	-0.481158	0.654908	Not Significant	0.183819
glu	-0.482826	0.61364	Not Significant	0.212086
Aatf	-0.486281	0.649965	Not Significant	0.18711
EndoA	-0.487759	0.519287	Not Significant	0.284593
FBpp0291030	-0.490603	0.68905	Not Significant	0.16175
CG4554	-0.493288	0.629519	Not Significant	0.200991
CG7745	-0.494288	0.750691	Not Significant	0.124539
l(3)72Dn	-0.496935	0.625752	Not Significant	0.203597
CG14207	-0.497243	0.63498	Not Significant	0.19724
CG42232	-0.498258	0.537393	Not Significant	0.269708
ocm	-0.498385	0.616157	Not Significant	0.210308
CG1575	-0.500923	0.563497	Not Significant	0.249108
CG13313	-0.501895	0.621336	Not Significant	0.206673
CG4866	-0.504321	0.629706	Not Significant	0.200862
chif	-0.504891	0.592385	Not Significant	0.227396
CG1622	-0.505129	0.729118	Not Significant	0.137202
Atac3	-0.509254	0.631605	Not Significant	0.199554
dbr	-0.522629	0.529889	Not Significant	0.275815
ken	-0.527841	0.545234	Not Significant	0.263417
crn	-0.539835	0.603708	Not Significant	0.219173
HIPP1	-0.543493	0.560457	Not Significant	0.251457
Ugt37c1	-0.546851	0.690724	Not Significant	0.160696
PCID2	-0.553521	0.590883	Not Significant	0.228499
RpII215	-0.556689	0.586519	Not Significant	0.231718
FBpp0078383	-0.564965	0.55864	Not Significant	0.252868
Srp68	-0.577828	0.641809	Not Significant	0.192594
SmD2	-0.578802	0.608019	Not Significant	0.216083
Prp3	-0.580718	0.578182	Not Significant	0.237936
FBpp0290514	-0.601108	0.471488	Not Significant	0.32653
Hex-A	-0.601571	0.638724	Not Significant	0.194687
sip1	-0.6067	0.55424	Not Significant	0.256302
JIL-1	-0.612925	0.527022	Not Significant	0.278171
GluProRS	-0.620402	0.509723	Not Significant	0.292666
Vta1	-0.624075	0.584173	Not Significant	0.233458
Uba2	-0.62587	0.464641	Not Significant	0.332883
Atx2	-0.62763	0.558592	Not Significant	0.252905
Neb-cGP	-0.627755	0.736941	Not Significant	0.132567
FBpp0081184	-0.631055	0.506538	Not Significant	0.295388
Psc	-0.631357	0.53161	Not Significant	0.274407
FBpp0310208	-0.634251	0.474825	Not Significant	0.323466
CG9004	-0.642393	0.538029	Not Significant	0.269194
SmB	-0.642964	0.570961	Not Significant	0.243394
pita	-0.643753	0.48405	Not Significant	0.31511
CdGAPr	-0.646375	0.626941	Not Significant	0.202774
CG11837	-0.64816	0.591546	Not Significant	0.228012
PH4alphaSG1	-0.654083	0.612107	Not Significant	0.213173
Slu7	-0.655314	0.502287	Not Significant	0.299048
Nsf2	-0.655963	0.412413	Not Significant	0.384667
AnxB10	-0.656998	0.672141	Not Significant	0.17254
exu	-0.659939	0.489597	Not Significant	0.310161
FBpp0301118	-0.662635	0.502981	Not Significant	0.298449
achi	-0.669865	0.530689	Not Significant	0.27516
14-3-3epsilon	-0.670487	0.636675	Not Significant	0.196082
alpha-Spec	-0.675482	0.498948	Not Significant	0.301945
14-3-3zeta.1	-0.676656	0.449945	Not Significant	0.346841
pav	-0.68301	0.469108	Not Significant	0.328727
FBpp0072539	-0.683026	0.513222	Not Significant	0.289695
l(1)1Bi	-0.69223	0.579495	Not Significant	0.23695
CG14438	-0.699318	0.536158	Not Significant	0.270707
FBpp0111707	-0.705559	0.506943	Not Significant	0.29504
CG9775	-0.707437	0.676375	Not Significant	0.169812
peng	-0.709276	0.498924	Not Significant	0.301966
HP4	-0.709421	0.485765	Not Significant	0.313574
CG15439	-0.710026	0.4826	Not Significant	0.316413
Pglym87	-0.710977	0.588979	Not Significant	0.2299
SMC2	-0.715698	0.419185	Not Significant	0.377595
CG11563	-0.718012	0.549623	Not Significant	0.259935
CG9799	-0.72313	0.549591	Not Significant	0.25996
Rcd5	-0.725385	0.456252	Not Significant	0.340795
Nup44A	-0.725522	0.468751	Not Significant	0.329057
CG8368	-0.728577	0.427147	Not Significant	0.369423
Arpc2	-0.728874	0.577102	Not Significant	0.238748
unk	-0.731245	0.492762	Not Significant	0.307363
bys	-0.733473	0.438717	Not Significant	0.357816
DCP1	-0.738387	0.466871	Not Significant	0.330803
CstF-64	-0.739592	0.41952	Not Significant	0.377247
Akap200.1	-0.744031	0.424286	Not Significant	0.372342
FBpp0271898	-0.7463	0.478195	Not Significant	0.320395
clu	-0.750851	0.490605	Not Significant	0.309268
Rif1	-0.753804	0.611142	Not Significant	0.213858
FBpp0291730	-0.758812	0.632643	Not Significant	0.198841
htk	-0.759872	0.474684	Not Significant	0.323595
wal	-0.760716	0.534004	Not Significant	0.272456
CG33695.1	-0.778708	0.456758	Not Significant	0.340314
bel	-0.778899	0.525811	Not Significant	0.27917
FBpp0302987	-0.783553	0.50509	Not Significant	0.296631
Hsp83	-0.785964	0.607671	Not Significant	0.216331
Tig	-0.788745	0.460147	Not Significant	0.337103
p47	-0.801152	0.360167	Not Significant	0.443496
Zn72D	-0.801775	0.410772	Not Significant	0.386399
CG3527	-0.801788	0.42579	Not Significant	0.370805
CG1542	-0.80403	0.592464	Not Significant	0.227338
Rpb5	-0.806592	0.4827	Not Significant	0.316323
CG14712	-0.81146	0.380917	Not Significant	0.41917
CG2982	-0.823884	0.38207	Not Significant	0.417857
vtd	-0.828184	0.387572	Not Significant	0.411648
Nup107	-0.828905	0.39737	Not Significant	0.400805
FBpp0083926	-0.831147	0.341793	Not Significant	0.466237
Hsf	-0.831984	0.348959	Not Significant	0.457225
gammaTub23C	-0.83634	0.558627	Not Significant	0.252878
Nup43	-0.841659	0.417038	Not Significant	0.379825
Cap-G	-0.844916	0.335276	Not Significant	0.474597
Sgs3	-0.848647	0.482426	Not Significant	0.31657
FBpp0290810	-0.855035	0.287307	Not Significant	0.541654
CG12301	-0.856821	0.483473	Not Significant	0.315628
l(2)34Fd	-0.859831	0.424643	Not Significant	0.371976
Myb	-0.865416	0.347862	Not Significant	0.458594
FBpp0084047	-0.865518	0.365779	Not Significant	0.436781
CG33332	-0.870575	0.552253	Not Significant	0.257862
Srp54k	-0.876672	0.399257	Not Significant	0.398748
Nup133	-0.878127	0.263079	Not Significant	0.579913
CG4622	-0.878343	0.357126	Not Significant	0.447178
SMC3	-0.885596	0.363007	Not Significant	0.440085
FBpp0073313	-0.887079	0.387701	Not Significant	0.411504
CG7946	-0.888812	0.319239	Not Significant	0.495883
Nxt1	-0.889656	0.358293	Not Significant	0.445762
Rbp2	-0.890608	0.396389	Not Significant	0.401879
CG14200	-0.903228	0.397055	Not Significant	0.401149
Hrb27C	-0.903759	0.501964	Not Significant	0.299327
FBpp0073267	-0.91224	0.319086	Not Significant	0.496092
FBpp0297366	-0.918788	0.336065	Not Significant	0.473576
CG5645	-0.921742	0.359465	Not Significant	0.444344
CG10077	-0.922512	0.304529	Not Significant	0.516371
Tcp-1zeta	-0.923059	0.432583	Not Significant	0.36393
TAF1B	-0.92443	0.267451	Not Significant	0.572756
SmF	-0.925547	0.430284	Not Significant	0.366245
PAPLA1	-0.928751	0.310972	Not Significant	0.507279
scny	-0.934066	0.368321	Not Significant	0.433774
FBpp0307989	-0.934632	0.385626	Not Significant	0.413833
BtbVII	-0.939625	0.327964	Not Significant	0.484174
lig3	-0.945892	0.354223	Not Significant	0.450723
nocte	-0.948887	0.290149	Not Significant	0.537378
Br140	-0.94958	0.25905	Not Significant	0.586616
AP-1-2beta	-0.952526	0.332014	Not Significant	0.478844
Taf5	-0.95755	0.364153	Not Significant	0.438716
tsr	-0.959491	0.665424	Not Significant	0.176902
Cdc37	-0.96178	0.405044	Not Significant	0.392498
FBpp0086747	-0.962081	0.31389	Not Significant	0.503222
qkr58E-1	-0.967111	0.448882	Not Significant	0.347868
RPA2	-0.979013	0.333926	Not Significant	0.476349
FBpp0290146	-0.980213	0.465767	Not Significant	0.331831
pea	-0.990027	0.429935	Not Significant	0.366597
FBpp0085697	-0.993495	0.330505	Not Significant	0.480821
Lasp	-1.00185	0.315029	Not Significant	0.501649
TSG101	-1.00874	0.257646	Not Significant	0.588976
FBpp0290718	-1.01389	0.241401	Not Significant	0.61726
RtcB	-1.01575	0.386592	Not Significant	0.412747
CG5800	-1.01863	0.403358	Not Significant	0.394309
CG9715	-1.01965	0.275302	Not Significant	0.560191
RpS30	-1.02131	0.48044	Not Significant	0.318361
Prp31	-1.023	0.304358	Not Significant	0.516615
CG13096	-1.02481	0.32361	Not Significant	0.489978
snRNP-U1-C	-1.02672	0.365058	Not Significant	0.437638
TER94	-1.03654	0.484589	Not Significant	0.314627
CG13900	-1.03659	0.217592	Not Significant	0.662357
26-29-p	-1.03816	0.33651	Not Significant	0.473002
CG7564	-1.04675	0.425286	Not Significant	0.371319
REG	-1.04761	0.413369	Not Significant	0.383662
FBpp0309168	-1.04935	0.377445	Not Significant	0.423146
Calr	-1.05201	0.308326	Not Significant	0.510989
spag	-1.05353	0.516996	Not Significant	0.286513
Pglym78	-1.06058	0.345151	Not Significant	0.461991
U2af50	-1.06062	0.487787	Not Significant	0.31177
Cp1	-1.07014	0.404277	Not Significant	0.393321
CG5726	-1.0865	0.437138	Not Significant	0.359381
Srp72	-1.08921	0.320856	Not Significant	0.49369
Vha36-1	-1.09177	0.404239	Not Significant	0.393362
Rm62	-1.09606	0.406453	Not Significant	0.390989
Hsp27	-1.09875	0.470809	Not Significant	0.327155
vlc	-1.10557	0.241719	Not Significant	0.616688
CG17266	-1.1134	0.292641	Not Significant	0.533664
FBpp0289294	-1.11501	0.236095	Not Significant	0.626913
CG4282	-1.11643	0.202195	Not Significant	0.69423
pnr	-1.122	0.198471	Not Significant	0.702303
CG6700	-1.132	0.216357	Not Significant	0.664828
CG11929	-1.13243	0.285679	Not Significant	0.544122
Act5C	-1.13283	0.396749	Not Significant	0.401485
CG4266	-1.13891	0.212539	Not Significant	0.672562
Elf	-1.1416	0.341487	Not Significant	0.466626
CG3065	-1.1631	0.221803	Not Significant	0.654032
FBpp0312466	-1.16447	0.284282	Not Significant	0.546251
eIF-2alpha	-1.16531	0.260903	Not Significant	0.583521
ps	-1.17132	0.286261	Not Significant	0.543238
Sap-r	-1.17531	0.281395	Not Significant	0.550683
Ars2.1	-1.17535	0.264925	Not Significant	0.576877
Cat	-1.17623	0.356362	Not Significant	0.448109
mle	-1.17796	0.238665	Not Significant	0.622211
CG5004	-1.17937	0.252416	Not Significant	0.597883
Klp61F	-1.18014	0.286188	Not Significant	0.543348
vig2	-1.18033	0.243578	Not Significant	0.613363
CG15923	-1.18159	0.534855	Not Significant	0.271764
ncd	-1.18255	0.410784	Not Significant	0.386386
CG32344	-1.18779	0.327258	Not Significant	0.48511
p24-1	-1.18839	0.285162	Not Significant	0.544908
Klp3A	-1.18876	0.294497	Not Significant	0.530919
eIF-4E	-1.19279	0.262517	Not Significant	0.580843
Clamp	-1.19574	0.307118	Not Significant	0.512694
eIF-2gamma	-1.19997	0.262224	Not Significant	0.581328
Orc5	-1.21096	0.258784	Not Significant	0.587063
CG9281	-1.21191	0.252476	Not Significant	0.59778
AspRS-m	-1.21353	0.253286	Not Significant	0.59639
Acf	-1.21892	0.553645	Not Significant	0.256769
fru	-1.22768	0.169151	Not Significant	0.771726
Ran	-1.23193	0.373798	Not Significant	0.427363
Cbp20	-1.23883	0.359107	Not Significant	0.444776
Cam	-1.24341	0.507705	Not Significant	0.294389
Klp68D	-1.24776	0.203979	Not Significant	0.690415
Tudor-SN	-1.25777	0.278034	Not Significant	0.555903
DCTN1-p150	-1.2617	0.172166	Not Significant	0.764054
meso18E	-1.27703	0.233768	Not Significant	0.631214
DnaJ-1	-1.27747	0.246637	Not Significant	0.607941
Tdrd3	-1.28526	0.166505	Not Significant	0.778574
Nup62	-1.28534	0.240587	Not Significant	0.618728
Rip11	-1.28756	0.239505	Not Significant	0.620685
CG17272	-1.29092	0.257182	Not Significant	0.58976
S6k	-1.29267	0.23291	Not Significant	0.632813
Hsc70-5	-1.29458	0.486341	Not Significant	0.313059
HDAC3	-1.29563	0.366408	Not Significant	0.436035
CG1092	-1.29684	0.158041	Not Significant	0.80123
CG9630	-1.29724	0.296885	Not Significant	0.527412
CG16812	-1.3008	0.121858	Not Significant	0.914148
FBpp0309424	-1.30474	0.173144	Not Significant	0.761593
cpa	-1.30962	0.462428	Not Significant	0.334955
CG8142	-1.31236	0.249746	Not Significant	0.602502
Adam	-1.31816	0.24337	Not Significant	0.613732
fliI	-1.32122	0.182559	Not Significant	0.738597
SmD1	-1.32209	0.513108	Not Significant	0.289791
Nop60B	-1.32347	0.364489	Not Significant	0.438315
CG3902	-1.32901	0.271379	Not Significant	0.566423
hang	-1.34065	0.182614	Not Significant	0.738465
Jra	-1.34414	0.261971	Not Significant	0.581746
Pep	-1.34685	0.2255	Not Significant	0.646854
CG3777	-1.35459	0.438942	Not Significant	0.357593
TBPH	-1.35858	0.300286	Not Significant	0.522465
cup	-1.36199	0.260492	Not Significant	0.584205
Blm	-1.36454	0.190668	Not Significant	0.719723
CG11123	-1.36557	0.210959	Not Significant	0.675802
PyK	-1.37748	0.227146	Not Significant	0.643695
FBpp0110174	-1.38968	0.263651	Not Significant	0.57897
kermit	-1.39504	0.325639	Not Significant	0.487263
mad2	-1.3965	0.193149	Not Significant	0.714108
CG8026	-1.40325	0.291748	Not Significant	0.534992
Pxn	-1.40487	0.118485	Not Significant	0.926336
CG15561	-1.4051	0.25954	Not Significant	0.585796
Hrb87F	-1.40572	0.181732	Not Significant	0.74057
RpL10	-1.41117	0.29667	Not Significant	0.527726
CG15784	-1.41276	0.36203	Not Significant	0.441256
P58IPK	-1.41541	0.163609	Not Significant	0.786194
CkIIbeta	-1.43049	0.401427	Not Significant	0.396393
grau	-1.43383	0.168289	Not Significant	0.773945
4E-T	-1.44115	0.217307	Not Significant	0.662926
CG5589	-1.44775	0.0998574	Not Significant	1.00062
AGO2	-1.44912	0.147508	Not Significant	0.831185
Adf1	-1.45335	0.134111	Not Significant	0.872537
CG3226	-1.45466	0.24015	Not Significant	0.619518
Cbp80	-1.46166	0.157478	Not Significant	0.802779
Bacc	-1.48076	0.294671	Not Significant	0.530662
CG1354	-1.48279	0.184888	Not Significant	0.733092
dmt	-1.48756	0.127387	Not Significant	0.894876
lolal	-1.50402	0.161456	Not Significant	0.791946
srp	-1.51225	0.169043	Not Significant	0.772003
CG5955	-1.51494	0.440587	Not Significant	0.355968
Vha26	-1.51659	0.382131	Not Significant	0.417788
CG7839	-1.52088	0.130911	Not Significant	0.883023
Srp19	-1.52397	0.174318	Not Significant	0.758659
Ef1gamma	-1.53158	0.229769	Not Significant	0.638709
Dp1	-1.53701	0.154056	Not Significant	0.812322
CG4848	-1.54387	0.192569	Not Significant	0.715414
lic	-1.54708	0.108969	Not Significant	0.962697
Cct1	-1.56156	0.084556	Not Significant	1.07286
Rpb8	-1.57173	0.146014	Not Significant	0.835605
capt	-1.57216	0.16019	Not Significant	0.795365
Bub3	-1.5747	0.160454	Not Significant	0.794648
Nab2	-1.57762	0.0863791	Not Significant	1.06359
br	-1.58456	0.105049	Not Significant	0.978608
Cenp-C	-1.58832	0.112588	Not Significant	0.948506
dbe	-1.59035	0.11622	Not Significant	0.934718
CG7065	-1.60267	0.153902	Not Significant	0.812754
CG3548	-1.62125	0.341546	Not Significant	0.46655
Mes2	-1.6223	0.179391	Not Significant	0.746199
GlyS	-1.62424	0.11749	Not Significant	0.93
qkr58E-2	-1.62462	0.137791	Not Significant	0.860778
TAF1C-like	-1.6334	0.0928476	Not Significant	1.03223
Pgk	-1.65193	0.203588	Not Significant	0.691249
CG9752	-1.65657	0.110052	Not Significant	0.958402
FASN1	-1.66014	0.100397	Not Significant	0.998279
CG8042	-1.66162	0.358082	Not Significant	0.446017
l(1)G0020	-1.67323	0.0453191	Not Significant	1.34372
Incenp	-1.67506	0.205267	Not Significant	0.687681
Nacalpha	-1.68253	0.224618	Not Significant	0.648554
Trl	-1.70358	0.100955	Not Significant	0.995871
Det	-1.70413	0.119736	Not Significant	0.921774
Arf102F	-1.71964	0.0662168	Not Significant	1.17903
l(2)35Df	-1.72251	0.0452723	Not Significant	1.34417
CG1316	-1.72452	0.053438	Not Significant	1.27215
CG8878	-1.75334	0.150812	Not Significant	0.821564
CG14210	-1.7534	0.256719	Not Significant	0.590543
Mat89Ba	-1.76059	0.0956505	Not Significant	1.01931
FBpp0311658	-1.76616	0.0684839	Not Significant	1.16441
scf	-1.76948	0.321645	Not Significant	0.492623
Hsc70-3	-1.79136	0.106212	Not Significant	0.973828
prod	-1.80988	0.0773458	Not Significant	1.11156
Top1	-1.81369	0.0609566	Not Significant	1.21498
SmD3	-1.82683	0.072079	Not Significant	1.14219
SelD	-1.83129	0.112622	Not Significant	0.948376
sip2	-1.83316	0.0560676	Not Significant	1.25129
FBpp0075048	-1.8476	0.0382434	Not Significant	1.41744
Ras85D	-1.88339	0.141339	Not Significant	0.849737
FBpp0288753	-1.88712	0.199386	Not Significant	0.700304
FBpp0083988	-1.88982	0.0609649	Not Significant	1.21492
vig	-1.89505	0.0539355	Not Significant	1.26813
CG4360	-1.90042	0.113863	Not Significant	0.943619
me31B	-1.90894	0.0812369	Not Significant	1.09025
Sgt	-1.91225	0.178072	Not Significant	0.749404
CG1965	-1.92423	0.0765544	Not Significant	1.11603
vkg	-1.92788	0.0996881	Not Significant	1.00136
CG5835	-1.94729	0.328321	Not Significant	0.483701
CaBP1	-1.96298	0.0985665	Not Significant	1.00627
Hsp22	-1.96603	0.121898	Not Significant	0.914002
RtGEF	-1.9743	0.170633	Not Significant	0.767937
Ankle2	-1.99908	0.044528	Not Significant	1.35137
Nopp140	-2.01647	0.101168	Not Significant	0.994958
l(1)G0156	-2.0376	0.147196	Not Significant	0.832103
kra	-2.06287	0.0680467	Not Significant	1.16719
TFAM	-2.0791	0.359014	Not Significant	0.444889
shv	-2.07959	0.167932	Not Significant	0.774865
CG9302	-2.0968	0.119936	Not Significant	0.921049
CG4452	-2.14116	0.324006	Not Significant	0.489448
skap	-2.15174	0.0683807	Not Significant	1.16507
ari-2	-2.15956	0.264849	Not Significant	0.577001
Prosalpha4	-2.16236	0.0260371	Not Significant	1.58441
CG6664	-2.16527	0.310889	Not Significant	0.507394
mago	-2.18064	0.100339	Not Significant	0.998529
Deaf1	-2.18649	0.117915	Not Significant	0.928431
Past1	-2.19226	0.0742645	Not Significant	1.12922
Rpn9	-2.20002	0.0592504	Not Significant	1.22731
zfh1	-2.22438	0.0277786	Not Significant	1.55629
feo	-2.23982	0.0805922	Not Significant	1.09371
ps.1	-2.25412	0.0325898	Not Significant	1.48692
La	-2.26548	0.0760523	Not Significant	1.11889
HnRNP-K	-2.27191	0.0214807	Not Significant	1.66795
Arp1	-2.27753	0.0653613	Not Significant	1.18468
borr	-2.2842	0.0788342	Not Significant	1.10329
NHP2	-2.29034	0.136216	Not Significant	0.865773
l(3)j2D3	-2.29722	0.0246119	Not Significant	1.60885
CG10265	-2.30425	0.137872	Not Significant	0.860525
CG5958	-2.30831	0.0790423	Not Significant	1.10214
chic	-2.31237	0.104483	Not Significant	0.980956
Dlc90F	-2.32249	0.0238171	Not Significant	1.62311
FBpp0072830	-2.33153	0.0112416	Not Significant	1.94917
sel	-2.36735	0.184252	Not Significant	0.734588
Aac11	-2.36891	0.0249368	Not Significant	1.60316
Fer1HCH	-2.37277	0.158477	Not Significant	0.800034
lark	-2.39196	0.089229	Not Significant	1.04949
CG11999	-2.39888	0.116498	Not Significant	0.933682
CG7185	-2.42727	0.111465	Not Significant	0.95286
Hlc	-2.42962	0.04497	Not Significant	1.34708
Myo31DF	-2.46734	0.120073	Not Significant	0.920556
CG33111	-2.47088	0.16119	Not Significant	0.792662
kay	-2.4713	0.049584	Not Significant	1.30466
CG12288	-2.48876	0.0591353	Not Significant	1.22815
CG7903	-2.48939	0.0557942	Not Significant	1.25341
CG12560	-2.4921	0.292888	Not Significant	0.533298
CG4951	-2.49706	0.0400136	Not Significant	1.39779
snRNP-U1-70K	-2.50382	0.135249	Not Significant	0.868866
eIF-5A	-2.52587	0.10213	Not Significant	0.990845
CG8507	-2.53165	0.0249899	Not Significant	1.60224
CG10576	-2.57135	0.0719181	Not Significant	1.14316
fs(1)h	-2.60278	0.0196858	Not Significant	1.70585
Ns1	-2.6565	0.0230918	Not Significant	1.63654
CG8578	-2.65913	0.0271089	Not Significant	1.56689
ball	-2.67297	0.0240211	Not Significant	1.61941
nonA	-2.67955	0.0328192	Not Significant	1.48387
Saf-B	-2.68276	0.0150386	Not Significant	1.82279
SF1	-2.70894	0.0525513	Not Significant	1.27942
smt3	-2.71845	0.105732	Not Significant	0.975792
FBpp0088478	-2.73737	0.00634529	Not Significant	2.19755
CG7824	-2.74274	0.0648869	Not Significant	1.18784
Myo61F	-2.77528	0.0887517	Not Significant	1.05182
Rbm13	-2.7922	0.0405216	Not Significant	1.39231
CG7945	-2.80831	0.00922299	Not Significant	2.03513
Sb	-2.80866	0.138162	Not Significant	0.859612
aurB	-2.81644	0.0225158	Not Significant	1.64751
Ref1	-2.82617	0.0586133	Not Significant	1.232
CG9641	-2.8468	0.0440241	Not Significant	1.35631
Spt6	-2.85539	0.0110413	Not Significant	1.95698
CG40045	-2.90273	0.0573145	Not Significant	1.24174
Moe	-2.92418	0.00348029	Not Significant	2.45838
RfC38	-2.96287	0.00896662	Not Significant	2.04737
Eb1	-2.96534	0.0190612	Not Significant	1.71985
Capr	-2.96957	0.00679752	Not Significant	2.16765
mud	-2.99532	0.176927	Not Significant	0.752205
Hrb98DE	-3.00435	0.0234403	Not Significant	1.63004
Torsin	-3.01027	0.020884	Not Significant	1.68019
Nplp2	-3.0326	0.0348171	Not Significant	1.45821
sqd	-3.03315	0.0301313	Not Significant	1.52098
cpb	-3.05581	0.0620214	Not Significant	1.20746
Spn28Dc	-3.06873	0.220212	Not Significant	0.657158
betaTub97EF	-3.09839	0.0719563	Not Significant	1.14293
glo	-3.14432	0.0301328	Not Significant	1.52096
Pih1D1.1	-3.15588	0.0341778	Not Significant	1.46626
CG14715	-3.17372	0.0221811	Not Significant	1.65402
Lmpt	-3.19917	0.0807506	Not Significant	1.09285
FBpp0306772	-3.29577	0.00438583	Not Significant	2.35795
fabp	-3.30718	0.0440821	Not Significant	1.35574
eIF-4a	-3.319	0.0365963	Not Significant	1.43656
Hel25E	-3.44947	0.0390757	Not Significant	1.40809
RpL7-like	-3.67321	0.00974017	Not Significant	2.01143
Hsp70Bc	-3.70133	0.00299997	Not Significant	2.52288
Lam	-3.70253	0.029449	Not Significant	1.53093
CG11577	-3.76696	0.00995796	Not Significant	2.00183
tral	-3.84442	0.00436141	Not Significant	2.36037
Gp93	-4.00161	0.0128479	Not Significant	1.89117
ERp60	-4.03958	0.0200066	Not Significant	1.69883
Trx-2	-4.04771	0.00960222	Not Significant	2.01763
CG34334	-4.09072	0.00659866	Not Significant	2.18054
CG6961	-4.17117	0.000594162	Not Significant	3.2261
EF2	-4.22498	0.0118573	Not Significant	1.92601
CG16817	-4.23982	0.0105321	Not Significant	1.97748
FBpp0311184	-4.30969	0.0302051	Not Significant	1.51992
PH4alphaEFB	-4.39774	0.00499519	Not Significant	2.30145
CG5787	-4.50283	0.0108266	Not Significant	1.96551
Act42A	-4.68512	0.00322204	Not Significant	2.49187
Mct1	-4.77771	0.131952	Not Significant	0.879584
Pdi	-5.32181	0.00425444	Not Significant	2.37116
SPARC	-6.68053	0.000159697	Not Significant	3.7967

## Sheet: BOH2(CG4788)
gene.name	log2FC	p-value	categ_Mod	NegLog10pval
BOH2(CG4788)	11.8241	2.33443e-10	Significant	9.63182
Su(var)2-HP2	6.476	1.06574e-06	Significant	5.97235
E(var)3-9	6.18191	1.86397e-06	Significant	5.72956
Nlp	6.13659	4.51339e-05	Significant	4.3455
Hmr	5.78669	0.000124772	Significant	3.90388
Nph	5.45307	0.000329595	Significant	3.48202
BOH1(CG33213)	5.01599	0.000513192	Significant	3.28972
Lhr	4.7604	0.00296779	Significant	2.52757
alphaCOP	4.51837	5.3546e-05	Significant	4.27127
CG32409	4.18539	0.000103985	Significant	3.98303
RpS29	4.11999	0.0264416	Not Significant	1.57771
eIF-4B	3.52451	0.151714	Not Significant	0.818974
RpL12	3.49011	0.053677	Not Significant	1.27021
Hsp60A	3.36803	0.0115074	Significant	1.93902
ATPsynbeta	3.3212	0.00528092	Significant	2.27729
RpL36	3.29859	0.0709688	Not Significant	1.14893
CG11857	3.21884	0.0060283	Significant	2.21981
RpL29	3.19675	0.0551085	Not Significant	1.25878
RpL10Ab	3.17269	0.0704273	Not Significant	1.15226
Vap33	3.1076	0.0219403	Not Significant	1.65876
Non3	3.09743	0.0222452	Not Significant	1.65276
RpL28	3.09737	0.125665	Not Significant	0.900785
Rab11	3.08857	0.0247822	Not Significant	1.60586
RpS28b	3.07017	0.165858	Not Significant	0.780264
Bap55	3.02722	0.0057361	Significant	2.24138
bai	2.93167	0.0114728	Significant	1.94033
pont	2.88929	0.0026735	Significant	2.57292
Rab2	2.84055	0.0133517	Significant	1.87446
RpL32	2.83996	0.116281	Not Significant	0.934493
Pen	2.83157	0.00598907	Significant	2.22264
betaCOP.1	2.82601	0.00285207	Significant	2.54484
RpL4	2.81681	0.107671	Not Significant	0.967901
blanks	2.81093	0.00785757	Significant	2.10471
RpL18	2.80993	0.116418	Not Significant	0.933978
Nup358	2.80331	0.00115426	Significant	2.9377
CG13887	2.79948	0.0904017	Not Significant	1.04382
FBpp0072339	2.7852	0.105812	Not Significant	0.975463
rept	2.77174	0.00418668	Significant	2.37813
CG14325	2.74411	0.0157872	Significant	1.8017
Nurf-38	2.73789	0.00461608	Significant	2.33573
HP1b	2.73303	0.00938877	Significant	2.02739
His3:CG33866	2.7305	0.189333	Not Significant	0.722774
Rack1	2.6964	0.152865	Not Significant	0.815693
CG14805	2.67566	0.00295278	Significant	2.52977
Rab10	2.64988	0.0168077	Significant	1.77449
Jwa	2.64745	0.0313145	Not Significant	1.50425
CG12404	2.62797	0.0286252	Not Significant	1.54325
sta	2.60357	0.155346	Not Significant	0.8087
Nup107	2.5791	0.0232009	Not Significant	1.63449
mod(mdg4).1	2.57871	0.00713738	Significant	2.14646
RanGAP	2.57747	0.00617101	Significant	2.20964
baf	2.53286	0.183502	Not Significant	0.736359
Gfat2	2.53007	0.0290784	Not Significant	1.53643
koko	2.45463	0.0153042	Not Significant	1.81519
Rab18	2.44249	0.026036	Not Significant	1.58443
CG5010	2.44216	0.00417547	Not Significant	2.37929
row	2.44157	0.00219895	Not Significant	2.65778
l(3)07882	2.41374	0.0217783	Not Significant	1.66198
kuk	2.40857	0.0151705	Not Significant	1.819
mbo	2.38736	0.0132871	Not Significant	1.87657
Prp19	2.38335	0.0550123	Not Significant	1.25954
ctp	2.3528	0.112497	Not Significant	0.94886
Cdc5	2.3446	0.00611372	Not Significant	2.21369
Chro	2.34037	0.0153899	Not Significant	1.81276
RAF2	2.33016	0.00862946	Not Significant	2.06402
CG11920	2.31349	0.0139247	Not Significant	1.85621
epsilonCOP	2.30521	0.0322058	Not Significant	1.49207
Rab1	2.30252	0.0755753	Not Significant	1.12162
Rab6	2.29726	0.0177836	Not Significant	1.74998
RpL21	2.27469	0.194256	Not Significant	0.711625
jigr1	2.27082	0.0165927	Not Significant	1.78008
RpS18	2.26012	0.200951	Not Significant	0.69691
Syb	2.2482	0.16861	Not Significant	0.773116
RpS25	2.2418	0.229107	Not Significant	0.639962
mor	2.23639	0.00885642	Not Significant	2.05274
lig	2.23516	0.0224709	Not Significant	1.64838
rin	2.23073	0.00622802	Not Significant	2.20565
Hcf	2.20794	0.00340084	Not Significant	2.46841
Cp190	2.20629	0.0134319	Not Significant	1.87186
RpS5a	2.20477	0.100684	Not Significant	0.997041
RpL7A	2.20118	0.150245	Not Significant	0.8232
CG30349	2.18642	0.0163594	Not Significant	1.78623
Non1	2.18123	0.0358636	Not Significant	1.44535
HDAC1	2.17297	0.0135569	Not Significant	1.86784
Srp68	2.17002	0.0558179	Not Significant	1.25323
RpLP1	2.16207	0.190294	Not Significant	0.720575
CkIalpha	2.12434	0.0253564	Not Significant	1.59591
Vsx1	2.1104	0.0693261	Not Significant	1.1591
CG3071	2.10044	0.0318949	Not Significant	1.49628
HP1a	2.09641	0.0646865	Not Significant	1.18919
l(2)k09022	2.09464	0.0284654	Not Significant	1.54568
eIF6	2.09138	0.0523154	Not Significant	1.28137
fax	2.09014	0.0832007	Not Significant	1.07987
Nnp-1	2.08232	0.0360484	Not Significant	1.44311
CG7239	2.07925	0.192047	Not Significant	0.716593
RpL14	2.07587	0.188587	Not Significant	0.724487
porin	2.06911	0.114908	Not Significant	0.939651
wds	2.06336	0.0208079	Not Significant	1.68177
His4r	2.05844	0.243051	Not Significant	0.614303
Bug22	2.05583	0.199896	Not Significant	0.699197
Su(var)3-7	2.052	0.102633	Not Significant	0.988711
RpL30	2.04139	0.173216	Not Significant	0.761413
RpL18A	2.0385	0.189426	Not Significant	0.72256
Rpn10	2.0298	0.0511509	Not Significant	1.29115
FBpp0306778	2.02891	0.0072118	Not Significant	2.14196
FBpp0308712	2.02437	0.00499248	Not Significant	2.30168
RpL6	2.01803	0.140256	Not Significant	0.853079
Hsc70-1	2.01794	0.199443	Not Significant	0.700182
RpL24-like	2.00876	0.0285048	Not Significant	1.54508
Nup93-1	2.00042	0.0109603	Not Significant	1.96018
RpS2	1.98792	0.142175	Not Significant	0.847177
Kr-h2	1.96975	0.129402	Not Significant	0.88806
Rpn7	1.96679	0.0328625	Not Significant	1.4833
RpL13A	1.9621	0.238151	Not Significant	0.623148
MBD-R2	1.96112	0.0133562	Not Significant	1.87432
RpS10b	1.94442	0.238231	Not Significant	0.623001
pzg	1.93795	0.0529887	Not Significant	1.27582
CG7945	1.93305	0.045072	Not Significant	1.34609
CG5174.1	1.92392	0.102534	Not Significant	0.989133
Ack	1.89797	0.122446	Not Significant	0.912054
FBpp0088303	1.87767	0.0528129	Not Significant	1.27726
Nup133	1.84707	0.0140356	Not Significant	1.85277
RpS12	1.84021	0.234288	Not Significant	0.63025
RpL15	1.82999	0.236668	Not Significant	0.62586
CG3163	1.80753	0.029981	Not Significant	1.52315
betaTub60D.1	1.8058	0.166472	Not Significant	0.77866
RpS21	1.80482	0.345653	Not Significant	0.46136
FBpp0308807	1.80397	0.0459693	Not Significant	1.33753
CG7728	1.78648	0.0449896	Not Significant	1.34689
Nup153	1.73707	0.0394689	Not Significant	1.40374
crp	1.734	0.0337536	Not Significant	1.47168
FBpp0074568	1.72519	0.0178478	Not Significant	1.74841
CG4866	1.71594	0.0666772	Not Significant	1.17602
CG12050	1.71588	0.0869988	Not Significant	1.06049
RpS3	1.70718	0.270757	Not Significant	0.56742
Pp1-87B	1.68985	0.0756567	Not Significant	1.12115
CG8258	1.68278	0.0900714	Not Significant	1.04541
RpL26	1.67371	0.251267	Not Significant	0.599865
Imp.1	1.65817	0.127969	Not Significant	0.892894
Pgam5	1.65511	0.148389	Not Significant	0.828599
RagC-D	1.64113	0.112407	Not Significant	0.949208
Rab7	1.61589	0.0656434	Not Significant	1.18281
CG4364	1.61016	0.139443	Not Significant	0.855604
stwl	1.60719	0.0341718	Not Significant	1.46633
CG13097	1.60629	0.0715024	Not Significant	1.14568
Rpn11	1.60176	0.058694	Not Significant	1.23141
CG8478	1.59408	0.0861932	Not Significant	1.06453
Sec13	1.59281	0.15521	Not Significant	0.80908
eIF3-S10	1.58443	0.0706899	Not Significant	1.15064
RpL7	1.58344	0.230258	Not Significant	0.637785
Nup50	1.57339	0.0492569	Not Significant	1.30753
Rpn5	1.57279	0.0618584	Not Significant	1.2086
CG6712	1.55581	0.171584	Not Significant	0.765524
Iswi	1.55501	0.0434843	Not Significant	1.36167
CG7033	1.55317	0.148241	Not Significant	0.829032
Fs(2)Ket	1.54661	0.124881	Not Significant	0.903503
RpL37a	1.53522	0.380181	Not Significant	0.420009
Tcp-1zeta	1.52596	0.12511	Not Significant	0.902707
RpL35A	1.51914	0.237533	Not Significant	0.624277
htk	1.51897	0.146642	Not Significant	0.833743
CG9769	1.5156	0.146804	Not Significant	0.833262
zf30C	1.51358	0.116374	Not Significant	0.934143
Rab35	1.51139	0.0971197	Not Significant	1.01269
Npl4	1.50658	0.164544	Not Significant	0.783719
Rrp40	1.50219	0.536563	Not Significant	0.270379
Hsc70-4	1.49717	0.114975	Not Significant	0.939398
CG7275	1.49545	0.107797	Not Significant	0.967394
CG5808	1.48761	0.518883	Not Significant	0.28493
CG2875	1.46868	0.138307	Not Significant	0.859156
Rae1	1.4587	0.161946	Not Significant	0.790629
l(2)k09913	1.45641	0.301204	Not Significant	0.521139
CG32075	1.44559	0.167637	Not Significant	0.775631
Surf6	1.43624	0.202925	Not Significant	0.692664
CG1737	1.4353	0.0521621	Not Significant	1.28264
larp	1.42644	0.0602869	Not Significant	1.21978
RpS19a	1.42516	0.331841	Not Significant	0.479069
Hsp68	1.4151	0.293714	Not Significant	0.532075
Sec61alpha	1.41063	0.281302	Not Significant	0.550828
RpS20	1.40694	0.305972	Not Significant	0.514318
CG5525	1.40197	0.138556	Not Significant	0.858374
P32	1.385	0.308879	Not Significant	0.510212
Rpt1	1.3705	0.111606	Not Significant	0.952313
RpLP0	1.36769	0.26995	Not Significant	0.568717
unk	1.3572	0.16209	Not Significant	0.790244
noi	1.35196	0.182827	Not Significant	0.73796
Mtor	1.34943	0.166118	Not Significant	0.779583
FBpp0079819	1.347	0.182988	Not Significant	0.737578
Sec22	1.34575	0.256339	Not Significant	0.591185
eIF-2beta	1.34336	0.153418	Not Significant	0.814125
Tango7	1.33078	0.215497	Not Significant	0.666559
DnaJ-1	1.3258	0.177541	Not Significant	0.750702
CG3995	1.32018	0.14885	Not Significant	0.827252
Cctgamma	1.31813	0.192182	Not Significant	0.716287
FBpp0290003	1.31488	0.218693	Not Significant	0.660166
CG4849	1.30351	0.0905588	Not Significant	1.04307
RpL8	1.2795	0.276346	Not Significant	0.558547
l(1)G0004	1.2761	0.182993	Not Significant	0.737565
RpL11	1.27139	0.430764	Not Significant	0.365761
eIF4AIII	1.26345	0.248228	Not Significant	0.605149
RpS7	1.25599	0.384442	Not Significant	0.415169
Rpn12	1.24288	0.237126	Not Significant	0.625021
CG15747	1.23003	0.567001	Not Significant	0.246416
CG6621	1.22693	0.365352	Not Significant	0.437289
Rtnl1	1.2211	0.247815	Not Significant	0.605872
His2Av	1.2172	0.475173	Not Significant	0.323148
RpS17	1.21099	0.403088	Not Significant	0.3946
CG9300	1.20407	0.322886	Not Significant	0.490951
Mys45A	1.20309	0.213795	Not Significant	0.670003
CG8414	1.19902	0.219927	Not Significant	0.657721
Mtpalpha	1.19784	0.322368	Not Significant	0.491648
CG15019	1.1918	0.331724	Not Significant	0.479223
Rpt3	1.18622	0.149664	Not Significant	0.824882
SmE	1.18198	0.206879	Not Significant	0.684285
CG10306	1.17569	0.257688	Not Significant	0.588907
Dgp-1	1.17161	0.252948	Not Significant	0.596968
Trip1	1.17021	0.245284	Not Significant	0.610332
lola.1	1.16557	0.124478	Not Significant	0.904908
RpS27	1.1574	0.39128	Not Significant	0.407512
Nup98-96	1.15128	0.168345	Not Significant	0.7738
T-cp1	1.15024	0.238992	Not Significant	0.621616
CG16753	1.14264	0.475837	Not Significant	0.322541
HP1c	1.11489	0.273775	Not Significant	0.562605
l(1)1Bi	1.10992	0.281193	Not Significant	0.550996
RpS16	1.1093	0.430202	Not Significant	0.366328
CG33217	1.10362	0.294399	Not Significant	0.531063
TSG101	1.09823	0.198767	Not Significant	0.701655
CG9143	1.09647	0.376824	Not Significant	0.423862
Nup44A	1.07679	0.237799	Not Significant	0.62379
brm	1.07321	0.199342	Not Significant	0.700402
Caf1-55	1.06973	0.324809	Not Significant	0.488372
YT521-B	1.06711	0.273954	Not Significant	0.562323
Srp19	1.04137	0.280453	Not Significant	0.55214
CG14005	1.03429	0.497669	Not Significant	0.30306
CG5728	1.02966	0.33696	Not Significant	0.472422
Pp2A-29B	1.02608	0.286826	Not Significant	0.542381
Int6	1.02107	0.308223	Not Significant	0.511134
Rpt2	1.0129	0.229183	Not Significant	0.639817
pAbp	0.998488	0.319803	Not Significant	0.495118
FBpp0301118	0.980288	0.347694	Not Significant	0.458802
gfzf	0.979745	0.28047	Not Significant	0.552113
Rpn3	0.972289	0.248129	Not Significant	0.605323
Ski6	0.966651	0.674611	Not Significant	0.170946
Mlf	0.953058	0.41307	Not Significant	0.383976
CG1234	0.952139	0.327586	Not Significant	0.484675
Rpb10	0.939989	0.407258	Not Significant	0.39013
Karybeta3	0.933226	0.321928	Not Significant	0.492241
RpS15	0.92449	0.452739	Not Significant	0.344152
Taf6	0.9212	0.275809	Not Significant	0.559391
Mi-2	0.919565	0.275296	Not Significant	0.5602
U3-55K	0.912176	0.288605	Not Significant	0.539696
Thiolase	0.904796	0.449951	Not Significant	0.346835
Dref	0.899033	0.397167	Not Significant	0.401026
CG16903	0.892088	0.430348	Not Significant	0.36618
CG3605	0.863418	0.290329	Not Significant	0.53711
Rpb5	0.855937	0.342939	Not Significant	0.464783
FBpp0290528	0.85304	0.415467	Not Significant	0.381464
Rrp6	0.84065	0.68324	Not Significant	0.165427
RpL27	0.835352	0.513543	Not Significant	0.289423
CG6841	0.835066	0.374968	Not Significant	0.426006
lolal	0.833644	0.418863	Not Significant	0.377928
Ns2	0.828705	0.346345	Not Significant	0.460491
CG7845	0.826303	0.462383	Not Significant	0.334998
coil	0.81535	0.316013	Not Significant	0.500295
RpS11	0.801689	0.501815	Not Significant	0.299457
M1BP	0.793754	0.398967	Not Significant	0.399063
Ras85D	0.791804	0.484847	Not Significant	0.314395
CG2260	0.786953	0.367944	Not Significant	0.434218
mip120	0.786529	0.258043	Not Significant	0.588308
tum	0.779539	0.309182	Not Significant	0.509786
Rpn13	0.775132	0.315473	Not Significant	0.501038
Usp10	0.774117	0.353459	Not Significant	0.45166
pit	0.773158	0.424387	Not Significant	0.372238
dgt1	0.76669	0.341968	Not Significant	0.466015
CG16972	0.759388	0.456581	Not Significant	0.340482
alpha-Est7	0.75019	0.444063	Not Significant	0.352555
FBpp0087124	0.749212	0.344473	Not Significant	0.462845
sqh	0.749161	0.609239	Not Significant	0.215212
jim	0.74382	0.373898	Not Significant	0.427247
SmF	0.727959	0.512503	Not Significant	0.290304
smt3	0.726483	0.635871	Not Significant	0.196631
Rcd5	0.719739	0.422004	Not Significant	0.374683
nop5	0.715541	0.50711	Not Significant	0.294898
Mtr3	0.714449	0.73834	Not Significant	0.131744
RpS6	0.702687	0.536083	Not Significant	0.270768
Rpt4	0.696242	0.390979	Not Significant	0.407847
Rrp4	0.690714	0.763036	Not Significant	0.117455
CG11583	0.683393	0.642409	Not Significant	0.192188
CG8289	0.680009	0.547585	Not Significant	0.261548
kz	0.670868	0.442957	Not Significant	0.353639
FBpp0087330	0.665631	0.401168	Not Significant	0.396674
RpS8	0.662432	0.634944	Not Significant	0.197265
RpS15Aa	0.657675	0.601083	Not Significant	0.221065
RpLP0-like	0.651564	0.578923	Not Significant	0.237379
Srp72	0.647928	0.487514	Not Significant	0.312013
RpLP2	0.645669	0.6719	Not Significant	0.172695
CG6724	0.642436	0.535465	Not Significant	0.271269
Rcd1.1	0.634236	0.443307	Not Significant	0.353296
SelD	0.630213	0.570419	Not Significant	0.243806
l(3)j2D3	0.629962	0.476584	Not Significant	0.32186
sqd	0.614329	0.625096	Not Significant	0.204053
snama	0.610725	0.524535	Not Significant	0.280225
Taf5	0.601514	0.50266	Not Significant	0.298726
ergic53	0.598225	0.624289	Not Significant	0.204615
CG3065	0.592577	0.544726	Not Significant	0.263822
RfC3	0.589378	0.526661	Not Significant	0.278469
Rrp46	0.578	0.787931	Not Significant	0.103512
Bka	0.570804	0.579548	Not Significant	0.23691
CG31974	0.563624	0.685434	Not Significant	0.164034
nsl1	0.557634	0.487352	Not Significant	0.312157
Rpt6	0.556748	0.497462	Not Significant	0.30324
CG2807	0.55345	0.466722	Not Significant	0.330942
eIF-2gamma	0.552721	0.572833	Not Significant	0.241972
ppan	0.541372	0.678897	Not Significant	0.168196
l(3)72Dn	0.540017	0.548261	Not Significant	0.261013
CG13151	0.538147	0.804818	Not Significant	0.0943023
Dis3	0.531778	0.797656	Not Significant	0.0981842
FBpp0072422	0.521247	0.458498	Not Significant	0.338662
Sry-delta	0.517478	0.55217	Not Significant	0.257927
CG32176	0.514271	0.618063	Not Significant	0.208967
dbe	0.513794	0.60718	Not Significant	0.216683
bys	0.495752	0.559086	Not Significant	0.252521
CG1024	0.49406	0.583667	Not Significant	0.233835
mip130	0.493368	0.594504	Not Significant	0.225845
lva	0.490405	0.539616	Not Significant	0.267916
Rap1	0.482854	0.598332	Not Significant	0.223058
CG1671	0.479663	0.630833	Not Significant	0.200086
CG2199	0.477838	0.65943	Not Significant	0.180831
RpS23	0.475187	0.699462	Not Significant	0.155236
RpL36A	0.471354	0.741844	Not Significant	0.129687
Mkk4	0.471124	0.585797	Not Significant	0.232253
HP5	0.462089	0.667638	Not Significant	0.175459
CG13096	0.454942	0.600499	Not Significant	0.221488
CG4747	0.450304	0.722047	Not Significant	0.141434
p24-1	0.439299	0.669381	Not Significant	0.174326
CG1785	0.416938	0.694154	Not Significant	0.158544
eIF-3p40	0.416477	0.709313	Not Significant	0.149162
Bap60	0.415003	0.655911	Not Significant	0.183155
RpS24	0.411956	0.716805	Not Significant	0.144599
Rpn6	0.411402	0.632164	Not Significant	0.199171
Pex3	0.394564	0.696013	Not Significant	0.157383
Map60	0.387032	0.741231	Not Significant	0.130047
Rpt5	0.381531	0.595128	Not Significant	0.225389
Sec31	0.377533	0.68098	Not Significant	0.166866
RpL5	0.376908	0.701714	Not Significant	0.15384
peng	0.375648	0.679048	Not Significant	0.168099
Rrp45	0.374428	0.84201	Not Significant	0.0746826
Arc1	0.363947	0.750073	Not Significant	0.124897
RpS9	0.362206	0.707081	Not Significant	0.150531
Cct5	0.358711	0.715143	Not Significant	0.145607
polybromo	0.356978	0.642191	Not Significant	0.192336
Sgt	0.35297	0.748427	Not Significant	0.125851
Snr1	0.352864	0.746171	Not Significant	0.127162
Nup214	0.350834	0.733224	Not Significant	0.134763
Sas10	0.340458	0.721344	Not Significant	0.141858
RpS3A	0.339736	0.781428	Not Significant	0.107111
RpL13	0.331541	0.772067	Not Significant	0.112345
CG8611	0.318716	0.752388	Not Significant	0.123558
RpS30	0.318197	0.824287	Not Significant	0.0839214
Drp1	0.314649	0.717584	Not Significant	0.144127
vlc	0.314642	0.706548	Not Significant	0.150858
CG7028	0.303663	0.823197	Not Significant	0.084496
His2B:CG33910	0.303126	0.803082	Not Significant	0.0952403
RpS27A	0.302728	0.831429	Not Significant	0.080175
FBpp0309168	0.293435	0.774609	Not Significant	0.110917
Klp61F	0.291968	0.771618	Not Significant	0.112598
hoip	0.291281	0.760476	Not Significant	0.118915
cactin	0.290279	0.86623	Not Significant	0.0623669
FBpp0305299	0.289398	0.848795	Not Significant	0.071197
RpS13	0.282739	0.806955	Not Significant	0.0931505
Bub3	0.274169	0.743776	Not Significant	0.128558
Nup43	0.272748	0.743152	Not Significant	0.128922
l(2)gl	0.268958	0.74109	Not Significant	0.130129
gammaCOP	0.268478	0.736276	Not Significant	0.132959
Atac3	0.262177	0.782616	Not Significant	0.106451
RpS14b	0.261194	0.821846	Not Significant	0.0852097
RpL37A	0.240454	0.873266	Not Significant	0.0588534
CG14200	0.239935	0.829503	Not Significant	0.0811818
CG5033	0.239221	0.767049	Not Significant	0.115177
crol	0.231545	0.796163	Not Significant	0.0989979
fand	0.229327	0.791364	Not Significant	0.101624
Nacalpha	0.218677	0.843526	Not Significant	0.0739015
Cka	0.217968	0.803446	Not Significant	0.095043
CG5028	0.21413	0.834217	Not Significant	0.0787208
Rrp42	0.207252	0.918184	Not Significant	0.0370701
l(3)72Ab	0.20571	0.811711	Not Significant	0.0905983
Rpn1	0.199824	0.807573	Not Significant	0.0928182
Rrp47	0.192108	0.925243	Not Significant	0.033744
CG32344	0.190141	0.859113	Not Significant	0.0659495
Srp54	0.180799	0.869202	Not Significant	0.0608794
RpL38	0.175164	0.914	Not Significant	0.039054
Csl4	0.172201	0.937872	Not Significant	0.0278566
eIF3-S8	0.167719	0.876791	Not Significant	0.057104
FBpp0310208	0.166958	0.83335	Not Significant	0.0791726
CG6695	0.166376	0.9114	Not Significant	0.0402908
FBpp0300445	0.165138	0.869261	Not Significant	0.0608498
RpL35	0.158847	0.881378	Not Significant	0.054838
Ulp1	0.148654	0.874639	Not Significant	0.0581714
Sym	0.1477	0.881621	Not Significant	0.0547183
CG7692	0.147605	0.92016	Not Significant	0.0361365
l(1)G0156	0.141624	0.908454	Not Significant	0.0416973
deltaCOP	0.140272	0.876547	Not Significant	0.0572248
Dlic	0.13864	0.866226	Not Significant	0.062369
CG3817	0.133527	0.909001	Not Significant	0.0414355
CG2063	0.11717	0.916639	Not Significant	0.0378014
FBpp0271878	0.113037	0.896387	Not Significant	0.0475043
eIF3-S9	0.101801	0.926681	Not Significant	0.0330696
CG8939	0.0949141	0.942918	Not Significant	0.0255262
CG8545	0.0939787	0.93507	Not Significant	0.0291557
CG17266	0.0891122	0.917961	Not Significant	0.0371759
Hlc	0.0890416	0.929014	Not Significant	0.0319776
His2A:CG33865	0.0782443	0.950072	Not Significant	0.0222437
Rbp1	0.0755553	0.968591	Not Significant	0.0138594
eIF-2alpha	0.061003	0.94662	Not Significant	0.0238244
tra2	0.0547978	0.978053	Not Significant	0.00963782
CG5800	0.0532042	0.960083	Not Significant	0.0176912
RtGEF	0.0491966	0.973564	Not Significant	0.0116354
CG9246	0.0486856	0.960488	Not Significant	0.0175083
RpL7-like	0.0432276	0.968942	Not Significant	0.0137024
DCP1	0.0402822	0.967551	Not Significant	0.0143263
CG11030	0.0401807	0.971332	Not Significant	0.0126322
x16	0.0399069	0.985787	Not Significant	0.00621701
Kap-alpha3	0.0395152	0.980376	Not Significant	0.00860725
pav	0.0356821	0.965677	Not Significant	0.015168
Cdc2rk	0.0335956	0.978068	Not Significant	0.00963082
smid	0.0297149	0.977968	Not Significant	0.00967545
wcd	0.029453	0.97769	Not Significant	0.00979901
Nup75	0.019874	0.983579	Not Significant	0.00719062
betaCOP	0.015355	0.986427	Not Significant	0.00593497
Nxt1	0.0148546	0.987861	Not Significant	0.00530428
CG11417	0.00912932	0.992325	Not Significant	0.00334606
mTTF	0.00804183	0.99365	Not Significant	0.00276675
CG34179	-0.00157812	0.999067	Not Significant	0.000405202
FBpp0300575	-0.00171464	0.998889	Not Significant	0.000482705
Cdk12	-0.00189644	0.998699	Not Significant	0.000565407
Rbp1-like	-0.00398898	0.998362	Not Significant	0.000712163
RpL34b	-0.00952321	0.993493	Not Significant	0.00283508
betaTub56D	-0.0162699	0.988109	Not Significant	0.0051952
CG13900	-0.0198494	0.978653	Not Significant	0.00937142
S6k	-0.0214071	0.982403	Not Significant	0.00771052
RpS26	-0.0237507	0.98718	Not Significant	0.00560347
CG5589	-0.0276635	0.9735	Not Significant	0.0116642
RpS4	-0.0330996	0.977704	Not Significant	0.00979257
CG8142	-0.0367679	0.969582	Not Significant	0.0134153
Rtc1	-0.0374108	0.965258	Not Significant	0.0153566
RpL9	-0.0415975	0.968135	Not Significant	0.0140641
ADD1	-0.0534238	0.959391	Not Significant	0.0180043
CG6686	-0.0577492	0.964783	Not Significant	0.0155705
SmB	-0.0830783	0.934629	Not Significant	0.0293609
ttk	-0.0870474	0.920867	Not Significant	0.0358029
eIF-4E	-0.0894337	0.91814	Not Significant	0.0370911
Ubqn	-0.0919901	0.921615	Not Significant	0.0354506
Jra	-0.0970335	0.931876	Not Significant	0.0306418
CG8368	-0.10299	0.905808	Not Significant	0.0429639
alphaTub84D	-0.111598	0.912727	Not Significant	0.0396592
Rpn8	-0.120387	0.921496	Not Significant	0.0355064
Caper	-0.12555	0.925703	Not Significant	0.0335285
Adam	-0.131511	0.898394	Not Significant	0.0465333
sle	-0.138495	0.907678	Not Significant	0.0420681
vtd	-0.138803	0.86678	Not Significant	0.0620913
CG18273	-0.147977	0.870628	Not Significant	0.0601674
CG7006	-0.148364	0.89407	Not Significant	0.0486284
Rpn2	-0.152348	0.85045	Not Significant	0.0703511
Fim	-0.152692	0.888118	Not Significant	0.0515295
FBpp0290695	-0.1665	0.84527	Not Significant	0.0730044
CG12301	-0.1832	0.865245	Not Significant	0.0628609
Nsf2	-0.188789	0.823344	Not Significant	0.0844185
D19A	-0.188995	0.820925	Not Significant	0.0856965
CG1575	-0.196685	0.81378	Not Significant	0.0894928
Tcp-1eta	-0.204534	0.84266	Not Significant	0.0743477
Rs1	-0.205907	0.856778	Not Significant	0.0671315
FBpp0087947	-0.208151	0.809307	Not Significant	0.0918869
FBpp0111707	-0.211067	0.820748	Not Significant	0.0857902
CG34163	-0.214728	0.899144	Not Significant	0.0461709
Ctf4	-0.221358	0.816004	Not Significant	0.0883074
CG16865	-0.222253	0.895307	Not Significant	0.0480278
RpL27A	-0.231586	0.822866	Not Significant	0.0846706
CG4806	-0.236935	0.841558	Not Significant	0.0749158
B52	-0.239301	0.898697	Not Significant	0.0463865
CG14215	-0.244666	0.753094	Not Significant	0.123151
emb	-0.249161	0.805612	Not Significant	0.0938738
CG14712	-0.26519	0.72933	Not Significant	0.137076
CG6937	-0.27393	0.792508	Not Significant	0.100996
Nab2	-0.286009	0.7335	Not Significant	0.1346
MEP-1	-0.287085	0.755309	Not Significant	0.121876
Gnf1	-0.288001	0.761204	Not Significant	0.118499
thoc5	-0.293802	0.761831	Not Significant	0.118141
ytr	-0.315973	0.851464	Not Significant	0.0698336
GCS2alpha	-0.317041	0.78395	Not Significant	0.105712
CG11444	-0.321122	0.883852	Not Significant	0.0536206
Pax	-0.322186	0.757211	Not Significant	0.120783
CG4554	-0.32247	0.737606	Not Significant	0.132176
Chc	-0.325535	0.750288	Not Significant	0.124772
CG7185	-0.337318	0.802334	Not Significant	0.0956446
Ef1beta	-0.337392	0.771781	Not Significant	0.112506
blw	-0.340269	0.794355	Not Significant	0.0999856
CG2129	-0.343268	0.870832	Not Significant	0.0600657
Ibf2	-0.348009	0.754398	Not Significant	0.122399
Ibf1	-0.358034	0.717158	Not Significant	0.144385
Trn	-0.364721	0.724878	Not Significant	0.139735
barr	-0.36534	0.676921	Not Significant	0.169462
MetRS	-0.392045	0.660891	Not Significant	0.17987
CG31712	-0.404235	0.847904	Not Significant	0.0716535
FBpp0086747	-0.408286	0.668074	Not Significant	0.175175
CG9799	-0.410459	0.708707	Not Significant	0.149533
FBpp0303724	-0.420119	0.716083	Not Significant	0.145037
ncm	-0.42132	0.757556	Not Significant	0.120585
CG18178	-0.422011	0.68287	Not Significant	0.165662
lds	-0.432082	0.59138	Not Significant	0.228133
FBpp0075048	-0.435984	0.580985	Not Significant	0.235835
RpII33	-0.440394	0.620394	Not Significant	0.207332
mbm	-0.443382	0.637391	Not Significant	0.195594
Ssrp	-0.45067	0.796549	Not Significant	0.0987877
RpL3	-0.454922	0.563146	Not Significant	0.249379
Xe7	-0.460615	0.696999	Not Significant	0.156768
Rif1	-0.467836	0.72559	Not Significant	0.139309
dre4	-0.471511	0.788625	Not Significant	0.103129
14-3-3zeta	-0.471922	0.640586	Not Significant	0.193422
su(Hw)	-0.477886	0.574102	Not Significant	0.241011
Cam	-0.47816	0.771612	Not Significant	0.112601
Glut1	-0.491359	0.718252	Not Significant	0.143723
FBpp0072830	-0.491905	0.537619	Not Significant	0.269526
CG11808	-0.493003	0.809154	Not Significant	0.0919688
CG11563	-0.495148	0.665505	Not Significant	0.176848
Nop56	-0.517669	0.620092	Not Significant	0.207544
rump	-0.525123	0.62568	Not Significant	0.203648
RpL31	-0.53462	0.62713	Not Significant	0.202642
Droj2	-0.540775	0.603197	Not Significant	0.219541
CG31211	-0.551068	0.63298	Not Significant	0.19861
CG8461	-0.551527	0.756608	Not Significant	0.121129
CG7137	-0.556195	0.644759	Not Significant	0.190602
CG1542	-0.556543	0.672197	Not Significant	0.172504
Mad1	-0.556605	0.518645	Not Significant	0.28513
CG6843	-0.559687	0.735296	Not Significant	0.133538
vir	-0.56231	0.498373	Not Significant	0.302445
U4-U6-60K	-0.565431	0.600099	Not Significant	0.221777
CG12499	-0.566797	0.536803	Not Significant	0.270185
Prp31	-0.569387	0.577389	Not Significant	0.238532
zetaCOP	-0.570585	0.530202	Not Significant	0.275559
CG7903	-0.572778	0.617109	Not Significant	0.209638
SmD2	-0.57911	0.587169	Not Significant	0.231237
Hsc70-5	-0.579341	0.749194	Not Significant	0.125406
SF2	-0.613051	0.721556	Not Significant	0.14173
RpL23	-0.621305	0.652839	Not Significant	0.185194
FBpp0073267	-0.624894	0.50729	Not Significant	0.294744
RfC4	-0.62867	0.573216	Not Significant	0.241682
Cul4	-0.646336	0.489282	Not Significant	0.310441
mof	-0.647923	0.543324	Not Significant	0.264941
Lasp	-0.668384	0.473855	Not Significant	0.324355
FBpp0085716	-0.668921	0.649358	Not Significant	0.187516
CG7946	-0.675429	0.436105	Not Significant	0.360409
CG34404	-0.679002	0.646633	Not Significant	0.189342
CG10324	-0.689668	0.724079	Not Significant	0.140214
pita	-0.700568	0.433157	Not Significant	0.363355
CkIIalpha	-0.706771	0.621994	Not Significant	0.206214
Rab5	-0.716869	0.483878	Not Significant	0.315264
FBpp0288458	-0.722809	0.450958	Not Significant	0.345864
PCID2	-0.723751	0.412204	Not Significant	0.384888
14-3-3zeta.1	-0.723819	0.399776	Not Significant	0.398184
FBpp0306961	-0.725409	0.352783	Not Significant	0.452493
lost	-0.726222	0.501213	Not Significant	0.299977
Tom70	-0.733036	0.449531	Not Significant	0.34724
feo	-0.733859	0.529645	Not Significant	0.276015
CG4038	-0.737567	0.540798	Not Significant	0.266965
l(1)G0020	-0.737601	0.347878	Not Significant	0.458573
RpL23A	-0.742541	0.529394	Not Significant	0.276221
Pdcd4	-0.752966	0.456583	Not Significant	0.34048
Hsp70Bc	-0.755571	0.561977	Not Significant	0.250281
mad2	-0.757304	0.446789	Not Significant	0.349897
Top2	-0.759152	0.581863	Not Significant	0.235179
SA	-0.768404	0.429683	Not Significant	0.366852
CstF-64	-0.769258	0.404077	Not Significant	0.393535
FBpp0110411	-0.770329	0.423174	Not Significant	0.373481
Ef1alpha48D	-0.771673	0.3586	Not Significant	0.44539
CG14230	-0.777886	0.457225	Not Significant	0.33987
FBpp0352251	-0.781499	0.460847	Not Significant	0.336443
chb	-0.785293	0.349399	Not Significant	0.456679
Nup62	-0.793416	0.466183	Not Significant	0.331444
BEAF-32.1	-0.798827	0.637022	Not Significant	0.195846
CG1749	-0.807008	0.400206	Not Significant	0.397717
RpL24	-0.807359	0.489401	Not Significant	0.310335
CG3800	-0.820742	0.479611	Not Significant	0.319111
ps.1	-0.821637	0.38816	Not Significant	0.410989
step	-0.840474	0.474954	Not Significant	0.323349
RpL19	-0.842118	0.442974	Not Significant	0.353622
Akap200.1	-0.844508	0.315655	Not Significant	0.500787
RpL22	-0.847986	0.334967	Not Significant	0.474998
Cwc25	-0.863824	0.586999	Not Significant	0.231363
CG1142	-0.8658	0.396562	Not Significant	0.401689
Atx2	-0.876516	0.425294	Not Significant	0.371311
CG31002	-0.878495	0.449641	Not Significant	0.347134
TER94	-0.881469	0.511555	Not Significant	0.291108
Klp10A	-0.890822	0.288589	Not Significant	0.539721
crn	-0.895005	0.357204	Not Significant	0.447084
Vta1	-0.899934	0.407543	Not Significant	0.389827
betaTub60D	-0.900299	0.393951	Not Significant	0.404558
FBpp0289294	-0.906917	0.34939	Not Significant	0.45669
eIF3ga	-0.918834	0.404348	Not Significant	0.393245
Ssb-c31a	-0.932076	0.64609	Not Significant	0.189707
Ars2	-0.932133	0.464844	Not Significant	0.332693
Ef1gamma	-0.940189	0.375669	Not Significant	0.425194
CG5913	-0.942787	0.303648	Not Significant	0.51763
FK506-bp1	-0.944529	0.404812	Not Significant	0.392747
PyK	-0.946066	0.363485	Not Significant	0.439514
CG42232	-0.949575	0.276164	Not Significant	0.558833
Mpp6	-0.949749	0.680742	Not Significant	0.167018
mip40	-0.957516	0.340194	Not Significant	0.468273
Nap1	-0.964394	0.427416	Not Significant	0.369149
cindr	-0.965777	0.567531	Not Significant	0.246011
His3.3B	-0.966511	0.587943	Not Significant	0.230665
HIPP1	-0.970707	0.290518	Not Significant	0.536827
Not1	-0.972101	0.247144	Not Significant	0.60705
me31B	-0.975248	0.362364	Not Significant	0.440855
fl(2)d	-0.977442	0.363902	Not Significant	0.439016
Acn	-0.98496	0.553159	Not Significant	0.25715
Aatf	-0.985242	0.313685	Not Significant	0.503506
Cand1	-0.98847	0.276178	Not Significant	0.55881
FBpp0078383	-0.989518	0.26018	Not Significant	0.584725
DMAP1	-0.990085	0.30802	Not Significant	0.511421
CG8108	-1.0057	0.482199	Not Significant	0.316774
CG7358	-1.01154	0.40018	Not Significant	0.397745
Lam	-1.01989	0.460797	Not Significant	0.33649
CG8569	-1.02189	0.256013	Not Significant	0.591738
CG1677	-1.02511	0.455935	Not Significant	0.341097
alpha-Spec	-1.02581	0.275931	Not Significant	0.559199
RpL34a	-1.03244	0.464689	Not Significant	0.332838
FBpp0291730	-1.03527	0.470838	Not Significant	0.327128
SMC3	-1.03859	0.28468	Not Significant	0.545643
FBpp0305320	-1.03932	0.350508	Not Significant	0.455302
Gr59c	-1.0417	0.603824	Not Significant	0.21909
Ns1	-1.04227	0.277237	Not Significant	0.557149
CG32708	-1.04431	0.360461	Not Significant	0.443141
Taf4	-1.05036	0.296629	Not Significant	0.527787
Act57B	-1.05215	0.479469	Not Significant	0.319239
Elf	-1.07296	0.377156	Not Significant	0.423479
sip2	-1.07739	0.243977	Not Significant	0.61265
GluProRS	-1.08221	0.215459	Not Significant	0.666634
Su(var)2-10	-1.08891	0.208857	Not Significant	0.68015
Pitslre	-1.09645	0.243696	Not Significant	0.613151
FBpp0085810	-1.10753	0.25569	Not Significant	0.592286
Hakai	-1.10773	0.338055	Not Significant	0.471013
CG18809	-1.11009	0.427592	Not Significant	0.368971
ana2	-1.11297	0.160394	Not Significant	0.794812
SRm160	-1.1192	0.438811	Not Significant	0.357722
l(2)37Cb	-1.13646	0.57377	Not Significant	0.241262
mod	-1.13652	0.277926	Not Significant	0.55607
CG8929	-1.14433	0.461447	Not Significant	0.335878
SC35	-1.15321	0.584907	Not Significant	0.232914
FBpp0311658	-1.15489	0.210444	Not Significant	0.676863
SRPK	-1.16061	0.18235	Not Significant	0.739095
Dpy-30L1	-1.16228	0.218742	Not Significant	0.660067
Srp54k	-1.16494	0.225044	Not Significant	0.647733
Vha36-1	-1.16605	0.302223	Not Significant	0.519673
CG9915	-1.16736	0.394132	Not Significant	0.404359
achi	-1.1687	0.252519	Not Significant	0.597706
CycK	-1.20092	0.332193	Not Significant	0.478609
Kdm4A	-1.20221	0.19842	Not Significant	0.702414
Hsp26	-1.20535	0.34276	Not Significant	0.46501
Map205	-1.2061	0.252417	Not Significant	0.597881
PNPase	-1.20743	0.204814	Not Significant	0.68864
SkpA	-1.21255	0.207657	Not Significant	0.682653
Hrb27C	-1.21472	0.302016	Not Significant	0.51997
CG9641	-1.21991	0.306213	Not Significant	0.513977
l(2)34Fd	-1.22374	0.192398	Not Significant	0.7158
FBpp0311205	-1.22496	0.169357	Not Significant	0.771197
RpL17	-1.23087	0.171444	Not Significant	0.765879
CG31510	-1.23393	0.194118	Not Significant	0.711935
Fib	-1.23925	0.152673	Not Significant	0.816237
Ime4	-1.23949	0.26541	Not Significant	0.576083
Cap-G	-1.24457	0.115494	Not Significant	0.937442
CG33695.1	-1.25088	0.213583	Not Significant	0.670433
CG7878	-1.25225	0.232335	Not Significant	0.633885
CG5639	-1.25726	0.223552	Not Significant	0.650621
FBpp0071528	-1.26174	0.243505	Not Significant	0.613491
FBpp0075945	-1.26208	0.141654	Not Significant	0.848771
FBpp0297424	-1.26416	0.23643	Not Significant	0.626297
CG7065	-1.27237	0.228978	Not Significant	0.640206
CG2926	-1.28122	0.21274	Not Significant	0.672151
CG10077	-1.2814	0.127348	Not Significant	0.895006
Bin1	-1.3096	0.462744	Not Significant	0.334659
Dhx15	-1.31246	0.123202	Not Significant	0.909381
kay	-1.31362	0.282492	Not Significant	0.548993
Adf1	-1.31548	0.185702	Not Significant	0.731183
Uch-L5	-1.32151	0.218954	Not Significant	0.659647
FBpp0081568	-1.32872	0.24308	Not Significant	0.61425
CG14438	-1.33365	0.207436	Not Significant	0.683117
qkr58E-3	-1.34663	0.127659	Not Significant	0.893949
Hsp22	-1.34672	0.280283	Not Significant	0.552403
Dp1	-1.34929	0.228882	Not Significant	0.640389
scra	-1.35408	0.122008	Not Significant	0.913613
Stat92E	-1.36006	0.171186	Not Significant	0.766532
CG30382	-1.36055	0.14148	Not Significant	0.849305
CG3548	-1.37002	0.41156	Not Significant	0.385567
RpL10	-1.3702	0.150938	Not Significant	0.821202
ebi	-1.3827	0.443819	Not Significant	0.352794
CG3335	-1.39182	0.12491	Not Significant	0.903401
cana	-1.39787	0.157248	Not Significant	0.803415
FBpp0292404	-1.41242	0.184164	Not Significant	0.734795
Nop60B	-1.41495	0.283492	Not Significant	0.547459
Prp3	-1.41717	0.188342	Not Significant	0.725053
bel	-1.43001	0.190636	Not Significant	0.719795
Ankle2	-1.45285	0.118163	Not Significant	0.92752
capt	-1.45376	0.129476	Not Significant	0.887809
Pnn	-1.45774	0.379052	Not Significant	0.421302
Trl	-1.45964	0.226985	Not Significant	0.644004
CG7839	-1.46631	0.125206	Not Significant	0.902375
Ip259	-1.48536	0.17681	Not Significant	0.752493
FBpp0302837	-1.48874	0.14067	Not Significant	0.8518
CG5516	-1.49394	0.503255	Not Significant	0.298212
Mlc-c	-1.49522	0.313741	Not Significant	0.503428
Sfmbt	-1.49553	0.110777	Not Significant	0.95555
FBpp0289830	-1.49586	0.0781069	Not Significant	1.10731
tmod	-1.49759	0.150218	Not Significant	0.823277
Rbm13	-1.50098	0.155387	Not Significant	0.808585
Orc3	-1.50491	0.099343	Not Significant	1.00286
nclb	-1.51574	0.271478	Not Significant	0.566266
qkr58E-1	-1.51863	0.187425	Not Significant	0.727172
FBpp0110478	-1.52017	0.116936	Not Significant	0.93205
Hsp23	-1.53468	0.276856	Not Significant	0.557747
su(w[a])	-1.54099	0.167653	Not Significant	0.77559
CG3689	-1.54651	0.292497	Not Significant	0.533879
lig3	-1.55806	0.0948374	Not Significant	1.02302
nocte	-1.56577	0.0687283	Not Significant	1.16286
Non2	-1.576	0.367494	Not Significant	0.434749
D1	-1.5798	0.354109	Not Significant	0.450863
CG9253	-1.58368	0.106787	Not Significant	0.971484
CG7971	-1.58385	0.247787	Not Significant	0.605921
CG2982	-1.58806	0.0594445	Not Significant	1.22589
CSN1b	-1.59082	0.20669	Not Significant	0.68468
CG11837	-1.6015	0.157888	Not Significant	0.801652
Dlc90F	-1.60545	0.147852	Not Significant	0.830172
fru	-1.60706	0.0620213	Not Significant	1.20746
wal	-1.61476	0.160797	Not Significant	0.793723
XNP	-1.62375	0.0878943	Not Significant	1.05604
CG16812	-1.62988	0.0560452	Not Significant	1.25146
Cct1	-1.63188	0.055889	Not Significant	1.25267
SmD3	-1.63815	0.137078	Not Significant	0.863033
Pep	-1.64593	0.100069	Not Significant	0.999701
Hsp83	-1.6497	0.233543	Not Significant	0.631633
TAF1B	-1.65762	0.0344829	Not Significant	1.4624
prod	-1.66037	0.124996	Not Significant	0.903105
CG4789	-1.66179	0.555686	Not Significant	0.25517
CG9281	-1.66186	0.111784	Not Significant	0.951621
Mfap1	-1.66345	0.141467	Not Significant	0.849345
CG4119	-1.66506	0.0947175	Not Significant	1.02357
CG7637	-1.6657	0.200662	Not Significant	0.697536
betaTub85D	-1.66868	0.0541136	Not Significant	1.26669
RnpS1	-1.67036	0.295611	Not Significant	0.529279
l(1)G0045	-1.67189	0.10012	Not Significant	0.99948
Prp38	-1.67965	0.124757	Not Significant	0.903935
Mat89Ba	-1.68205	0.0879743	Not Significant	1.05564
Spindly	-1.68319	0.351778	Not Significant	0.453731
CG9776	-1.68554	0.164417	Not Significant	0.784052
CG1888	-1.70168	0.0855657	Not Significant	1.0677
Ars2.1	-1.70459	0.0649054	Not Significant	1.18772
Rnp4F	-1.70649	0.0589029	Not Significant	1.22986
CG42374	-1.70793	0.0776821	Not Significant	1.10968
Tig	-1.72577	0.0715328	Not Significant	1.14549
Arf79F	-1.72761	0.103105	Not Significant	0.986719
Br140	-1.7288	0.0388051	Not Significant	1.41111
CG30428	-1.73205	0.347623	Not Significant	0.458891
CG1316	-1.73319	0.0345286	Not Significant	1.46182
CG10265	-1.73903	0.217465	Not Significant	0.662612
EndoA	-1.74039	0.0150128	Not Significant	1.82354
CG14207	-1.74394	0.0482831	Not Significant	1.3162
Jafrac1	-1.75014	0.228168	Not Significant	0.641745
clu	-1.75087	0.0749476	Not Significant	1.12524
Zn72D	-1.75624	0.0345537	Not Significant	1.46151
FBpp0290810	-1.76546	0.0332865	Not Significant	1.47773
Hsf	-1.76942	0.0300942	Not Significant	1.52152
CG5726	-1.77267	0.163541	Not Significant	0.786374
FBpp0073313	-1.77468	0.0651019	Not Significant	1.18641
FBpp0081184	-1.77551	0.0425497	Not Significant	1.3711
Psc	-1.77594	0.0455022	Not Significant	1.34197
FBpp0291030	-1.77728	0.12919	Not Significant	0.888772
ocm	-1.77856	0.072062	Not Significant	1.14229
CG33111	-1.77963	0.313756	Not Significant	0.503407
Clamp	-1.78052	0.115546	Not Significant	0.937244
FBpp0085697	-1.78447	0.0771031	Not Significant	1.11293
Chd64	-1.78713	0.209289	Not Significant	0.679254
hfp	-1.78921	0.0687284	Not Significant	1.16286
CG3527	-1.79173	0.0438488	Not Significant	1.35804
pgant5	-1.80547	0.0775994	Not Significant	1.11014
CG34417	-1.81573	0.0686726	Not Significant	1.16322
iPLA2-VIA	-1.81789	0.0704979	Not Significant	1.15182
FBpp0083926	-1.82343	0.0341341	Not Significant	1.46681
FBpp0305164	-1.82585	0.191447	Not Significant	0.717951
CG9004	-1.82865	0.0768315	Not Significant	1.11446
CG6066	-1.83095	0.200487	Not Significant	0.697915
Klp3A	-1.83145	0.078619	Not Significant	1.10447
CG7357	-1.83234	0.0509648	Not Significant	1.29273
Rpn9	-1.83995	0.0946547	Not Significant	1.02386
Dif	-1.8473	0.0622883	Not Significant	1.20559
CG17002	-1.85524	0.231616	Not Significant	0.635232
dbr	-1.85663	0.0213414	Not Significant	1.67078
yps	-1.85706	0.143413	Not Significant	0.84341
eIF-3p66	-1.85707	0.0813946	Not Significant	1.0894
Rbp2	-1.86548	0.0492335	Not Significant	1.30774
PAPLA1	-1.87662	0.0284379	Not Significant	1.5461
borr	-1.87776	0.110764	Not Significant	0.955603
Clk	-1.88015	0.0657001	Not Significant	1.18243
His1:CG31617	-1.88507	0.0809888	Not Significant	1.09157
RhoGDI	-1.88843	0.0602616	Not Significant	1.21996
snRNP-U1-C	-1.89026	0.0827752	Not Significant	1.0821
FASN1	-1.89285	0.0394978	Not Significant	1.40343
RfC38	-1.90123	0.0472208	Not Significant	1.32587
RpII140	-1.90873	0.033531	Not Significant	1.47455
Spt6	-1.92026	0.0788796	Not Significant	1.10304
vig	-1.93292	0.0255714	Not Significant	1.59225
Mau2	-1.93522	0.0318851	Not Significant	1.49641
eEF1delta	-1.93979	0.0450797	Not Significant	1.34602
glu	-1.94104	0.0352447	Not Significant	1.45291
CG5645	-1.94641	0.0429253	Not Significant	1.36729
ps	-1.95147	0.0553113	Not Significant	1.25719
14-3-3epsilon	-1.95319	0.119831	Not Significant	0.92143
Hmg-2	-1.95622	0.0381187	Not Significant	1.41886
CG4282	-1.96564	0.0202633	Not Significant	1.69329
toc	-1.97056	0.0359416	Not Significant	1.4444
CG4936	-1.97124	0.0391741	Not Significant	1.407
CG1665	-1.97579	0.0976184	Not Significant	1.01047
CG10139	-1.97833	0.167864	Not Significant	0.775042
CG1738	-1.97971	0.0841542	Not Significant	1.07492
abs	-1.98159	0.138238	Not Significant	0.859372
CG15561	-1.98311	0.0861356	Not Significant	1.06482
chif	-1.98613	0.0240806	Not Significant	1.61833
FBpp0110174	-1.98915	0.0813938	Not Significant	1.08941
FBpp0290718	-1.98963	0.0150905	Not Significant	1.8213
Mcm10	-1.99713	0.0353257	Not Significant	1.45191
CG10333	-2.0032	0.0582977	Not Significant	1.23435
FBpp0290146	-2.00519	0.113468	Not Significant	0.945128
TAF1C-like	-2.01746	0.0206334	Not Significant	1.68543
tral	-2.02355	0.128621	Not Significant	0.890689
Yp2	-2.02429	0.0303311	Not Significant	1.51811
lark	-2.0306	0.0684001	Not Significant	1.16494
l(2)35Df	-2.03589	0.0141693	Not Significant	1.84865
FBpp0304352	-2.04044	0.0217769	Not Significant	1.662
Vha13	-2.0405	0.0486463	Not Significant	1.31295
FBpp0083670	-2.04444	0.0408862	Not Significant	1.38842
CG17209	-2.04452	0.0419411	Not Significant	1.37736
wek	-2.04843	0.0196997	Not Significant	1.70554
e(r)	-2.05576	0.188994	Not Significant	0.723552
CG12608	-2.0602	0.230074	Not Significant	0.638132
scny	-2.0644	0.058411	Not Significant	1.23351
qkr58E-2	-2.07506	0.0508896	Not Significant	1.29337
CG9715	-2.07914	0.0152904	Not Significant	1.81558
mle	-2.08958	0.016637	Not Significant	1.77892
CG8010	-2.09369	0.0473106	Not Significant	1.32504
FBpp0077525	-2.09865	0.0376218	Not Significant	1.42456
FBpp0309424	-2.1002	0.0197535	Not Significant	1.70436
GlyS	-2.11188	0.05503	Not Significant	1.2594
Cbp20	-2.11542	0.0920904	Not Significant	1.03579
tws	-2.11886	0.0473995	Not Significant	1.32423
CG1965	-2.12169	0.0271495	Not Significant	1.56624
N	-2.1246	0.0189548	Not Significant	1.72228
SMC2	-2.12774	0.0237645	Not Significant	1.62407
Moca-cyp	-2.12862	0.112113	Not Significant	0.950345
FBpp0289030	-2.13892	0.17297	Not Significant	0.762029
grau	-2.15255	0.0244262	Not Significant	1.61214
cpa	-2.15881	0.188929	Not Significant	0.723701
Calr	-2.16444	0.0240032	Not Significant	1.61973
CG1092	-2.16905	0.0232546	Not Significant	1.63349
Rm62	-2.1696	0.0712594	Not Significant	1.14716
CG7720	-2.17209	0.0525595	Not Significant	1.27935
Top1	-2.17623	0.0170361	Not Significant	1.76863
TER94.1	-2.17781	0.0468019	Not Significant	1.32974
CG12909	-2.17901	0.00645322	Not Significant	2.19022
CG8366	-2.18479	0.0355858	Not Significant	1.44872
CG4266	-2.19252	0.0120017	Not Significant	1.92076
CG4723	-2.19638	0.0172407	Not Significant	1.76345
Cbp80	-2.20063	0.0261602	Not Significant	1.58236
p47	-2.20173	0.00935337	Not Significant	2.02903
Su(var)3-9	-2.20222	0.0615305	Not Significant	1.21091
JHDM2	-2.20332	0.017016	Not Significant	1.76914
CG4622	-2.20946	0.0177601	Not Significant	1.75055
Sap-r	-2.2095	0.0220367	Not Significant	1.65685
pic	-2.21806	0.0220006	Not Significant	1.65757
CG10984	-2.22043	0.220508	Not Significant	0.656575
cpb	-2.22437	0.138884	Not Significant	0.857349
cup	-2.22942	0.043974	Not Significant	1.3568
Arpc2	-2.23505	0.0600501	Not Significant	1.22149
Pex6	-2.23779	0.038501	Not Significant	1.41453
lic	-2.23901	0.0134617	Not Significant	1.8709
U2af38	-2.2403	0.0958148	Not Significant	1.01857
FBpp0312466	-2.24103	0.0240402	Not Significant	1.61906
Capr	-2.24579	0.05455	Not Significant	1.26321
Myb	-2.24598	0.018441	Not Significant	1.73422
PSR	-2.24664	0.0802844	Not Significant	1.09537
Bacc	-2.24705	0.0821553	Not Significant	1.08536
exu	-2.25149	0.0147403	Not Significant	1.83149
FBpp0271898	-2.25166	0.0225783	Not Significant	1.64631
Klp68D	-2.25268	0.0107155	Not Significant	1.96999
Incenp	-2.25651	0.0696976	Not Significant	1.15678
l(1)G0193	-2.25763	0.0245034	Not Significant	1.61077
Rpb11	-2.25832	0.00769745	Not Significant	2.11365
shv	-2.2594	0.102186	Not Significant	0.990607
Rip11	-2.26232	0.0196529	Not Significant	1.70657
CG13625	-2.26252	0.0331472	Not Significant	1.47955
Eb1	-2.26422	0.0521725	Not Significant	1.28256
ZIPIC	-2.26948	0.108515	Not Significant	0.964511
Phf7	-2.27057	0.0199029	Not Significant	1.70108
FBpp0306909	-2.27166	0.0238896	Not Significant	1.62179
GCS2beta	-2.27296	0.105505	Not Significant	0.976728
Det	-2.27711	0.0377699	Not Significant	1.42285
pnr	-2.27766	0.0103339	Not Significant	1.98574
Sgs3	-2.28638	0.0394073	Not Significant	1.40442
sip1	-2.2865	0.0218097	Not Significant	1.66135
aurB	-2.29039	0.0514327	Not Significant	1.28876
CG13313	-2.29373	0.0150521	Not Significant	1.8224
FBpp0072539	-2.29474	0.0188866	Not Significant	1.72385
Mes2	-2.29797	0.0372787	Not Significant	1.42854
Uba2	-2.30498	0.00227519	Not Significant	2.64298
CG4069	-2.30927	0.015681	Not Significant	1.80463
kermit	-2.31029	0.0782524	Not Significant	1.1065
CG8878	-2.31758	0.0408644	Not Significant	1.38865
nesd	-2.31841	0.0252546	Not Significant	1.59766
Orc5	-2.32259	0.0170683	Not Significant	1.76781
Act5C	-2.3234	0.073891	Not Significant	1.13141
Cdc37	-2.33334	0.0327431	Not Significant	1.48488
MAN1	-2.34696	0.0260487	Not Significant	1.58421
CG11123	-2.34724	0.0224008	Not Significant	1.64974
JIL-1	-2.34878	0.0144091	Not Significant	1.84136
Hexim	-2.35208	0.061671	Not Significant	1.20992
CG3838	-2.36602	0.0142544	Not Significant	1.84605
CG5122	-2.36745	0.0250299	Not Significant	1.60154
PH4alphaSG1	-2.37756	0.0477736	Not Significant	1.32081
AP-1-2beta	-2.39413	0.00609633	Not Significant	2.21493
CG2469	-2.39754	0.0617516	Not Significant	1.20935
cav	-2.41506	0.0159538	Not Significant	1.79714
CG1354	-2.41719	0.0206793	Not Significant	1.68447
msk	-2.42041	0.0115039	Not Significant	1.93915
FBpp0306981	-2.42151	0.019158	Not Significant	1.71765
nonA	-2.42496	0.0330706	Not Significant	1.48056
CG14651	-2.42771	0.0140741	Not Significant	1.85158
Past1	-2.43041	0.0472397	Not Significant	1.32569
Neb-cGP	-2.43528	0.134881	Not Significant	0.870049
enok	-2.4364	0.0294391	Not Significant	1.53107
CG4951	-2.4547	0.0359843	Not Significant	1.44389
Pglym87	-2.46848	0.0426734	Not Significant	1.36984
CG4294	-2.47118	0.00925815	Not Significant	2.03348
BtbVII	-2.48088	0.00895004	Not Significant	2.04817
mAChR-B	-2.49016	0.0421249	Not Significant	1.37546
CG15602	-2.49073	0.125109	Not Significant	0.902711
HmgD	-2.49185	0.11674	Not Significant	0.93278
CG8326	-2.49329	0.0424375	Not Significant	1.37225
HP4	-2.49778	0.0099505	Not Significant	2.00215
FBpp0307989	-2.50858	0.015561	Not Significant	1.80796
Tdrd3	-2.51287	0.00448286	Not Significant	2.34845
smg	-2.51559	0.0191725	Not Significant	1.71732
pea	-2.51846	0.0197195	Not Significant	1.7051
Vha26	-2.52422	0.134934	Not Significant	0.86988
gammaTub23C	-2.55719	0.0398819	Not Significant	1.39922
NHP2	-2.56172	0.058012	Not Significant	1.23648
Arf102F	-2.56401	0.0104865	Not Significant	1.97937
eIF4G2	-2.56478	0.00735204	Not Significant	2.13359
CG4360	-2.58515	0.0207452	Not Significant	1.68308
CkIIbeta	-2.58565	0.0781421	Not Significant	1.10711
CG15439	-2.58935	0.004428	Not Significant	2.35379
Gapdh2	-2.59574	0.0200491	Not Significant	1.69791
CG11999	-2.59716	0.108405	Not Significant	0.964949
Frl	-2.6021	0.00744702	Not Significant	2.12802
Rtf1	-2.60594	0.0723636	Not Significant	1.14048
Nopp140.2	-2.6104	0.057178	Not Significant	1.24277
CG3732	-2.62548	0.186038	Not Significant	0.730399
dmt	-2.64318	0.00439547	Not Significant	2.357
AspRS-m	-2.65889	0.00597605	Not Significant	2.22359
sxc	-2.66745	0.0159705	Not Significant	1.79668
Hex-A	-2.67345	0.0264978	Not Significant	1.57679
SmD1	-2.67376	0.145395	Not Significant	0.83745
RpII215	-2.67859	0.0015224	Not Significant	2.81747
Vps45	-2.68226	0.0353642	Not Significant	1.45144
CG17272	-2.69146	0.0146637	Not Significant	1.83376
lid	-2.69269	0.00480205	Not Significant	2.31857
FBpp0297204	-2.69505	0.00899877	Not Significant	2.04582
26-29-p	-2.69723	0.0127272	Not Significant	1.89527
CdGAPr	-2.70627	0.0349836	Not Significant	1.45614
CG5787	-2.70935	0.0683783	Not Significant	1.16508
apt	-2.70964	0.15906	Not Significant	0.798439
CG4848	-2.70985	0.0149195	Not Significant	1.82625
nito	-2.71685	0.0253468	Not Significant	1.59608
CG6568	-2.72638	0.00835082	Not Significant	2.07827
Acf	-2.73345	0.1425	Not Significant	0.846185
Cenp-C	-2.74645	0.00992079	Not Significant	2.00345
FBpp0083988	-2.74991	0.00507279	Not Significant	2.29475
CG5098	-2.75108	0.0105116	Not Significant	1.97833
fs(1)h	-2.76354	0.0142275	Not Significant	1.84687
CG15923	-2.76362	0.113293	Not Significant	0.945798
Alh	-2.76745	0.00357982	Not Significant	2.44614
Ref1	-2.77007	0.0269328	Not Significant	1.56972
fliI	-2.78776	0.00284203	Not Significant	2.54637
hang	-2.80435	0.00449052	Not Significant	2.3477
RtcB	-2.80622	0.0121369	Not Significant	1.91589
atms	-2.80679	0.0455094	Not Significant	1.3419
Blm	-2.80907	0.00463983	Not Significant	2.3335
CG3777	-2.81805	0.0835975	Not Significant	1.07781
CG12288	-2.82766	0.0173934	Not Significant	1.75962
spag	-2.83931	0.0610588	Not Significant	1.21425
Prosalpha4	-2.84495	0.00177799	Not Significant	2.75007
CG9630	-2.85204	0.0155812	Not Significant	1.8074
Slu7	-2.85665	0.00261551	Not Significant	2.58244
Pxn	-2.86207	0.00089652	Not Significant	3.04744
CG7824	-2.86862	0.0366519	Not Significant	1.4359
CG9213	-2.87628	0.0551237	Not Significant	1.25866
alphaTub85E	-2.88085	0.00604251	Not Significant	2.21878
FBpp0290514	-2.88767	0.00153484	Not Significant	2.81394
CG8026	-2.89479	0.0194725	Not Significant	1.71058
snRNP-U1-70K	-2.89555	0.0642363	Not Significant	1.19222
Chd1	-2.90382	0.0122408	Not Significant	1.91219
Hsc70-3	-2.90423	0.0221031	Not Significant	1.65555
FBpp0084047	-2.9087	0.00570824	Not Significant	2.2435
SF1	-2.92283	0.0256805	Not Significant	1.5904
icln	-2.93356	0.00465602	Not Significant	2.33199
Psn	-2.94661	0.0226233	Not Significant	1.64544
AnxB10	-2.95643	0.042065	Not Significant	1.37608
Elp1	-2.95776	0.00263273	Not Significant	2.57959
vkg	-2.96754	0.00510161	Not Significant	2.29229
CG33332	-2.97561	0.023925	Not Significant	1.62115
CG6700	-2.98086	0.000549405	Not Significant	3.26011
CG14074	-2.98332	0.00862787	Not Significant	2.0641
HnRNP-K	-2.99332	0.00170577	Not Significant	2.76808
Smr	-2.99772	0.0809802	Not Significant	1.09162
CG6961	-3.01085	0.00441909	Not Significant	2.35467
CG4338	-3.01477	0.0798658	Not Significant	1.09764
FBpp0085156	-3.02076	0.0112862	Not Significant	1.94745
Gale	-3.02248	0.00172232	Not Significant	2.76389
skap	-3.0296	0.00326571	Not Significant	2.48602
Pih1D1.1	-3.03093	0.0313235	Not Significant	1.50413
CG17168	-3.03563	0.0475973	Not Significant	1.32242
FBpp0293270	-3.03761	0.00192406	Not Significant	2.71578
FBpp0078775	-3.04117	0.00220485	Not Significant	2.65662
ball	-3.06094	0.00494216	Not Significant	2.30608
Pgk	-3.07409	0.012119	Not Significant	1.91653
Cp1	-3.07915	0.0120913	Not Significant	1.91753
CG33722	-3.09264	0.00361608	Not Significant	2.44176
Myo61F	-3.0944	0.0459678	Not Significant	1.33755
Ran	-3.10086	0.0209789	Not Significant	1.67822
CG8578	-3.11337	0.00636535	Not Significant	2.19618
FBpp0306772	-3.11522	0.00632438	Not Significant	2.19898
ncd	-3.12287	0.0250564	Not Significant	1.60108
DCTN1-p150	-3.13573	0.000305968	Not Significant	3.51432
zfh1	-3.14643	0.0015423	Not Significant	2.81183
srp	-3.15009	0.0050347	Not Significant	2.29803
meso18E	-3.15467	0.00236251	Not Significant	2.62663
Rpb8	-3.15642	0.00198672	Not Significant	2.70186
Ugt37c1	-3.15683	0.0154454	Not Significant	1.8112
CG7745	-3.16042	0.028521	Not Significant	1.54483
CG6664	-3.16162	0.109222	Not Significant	0.961691
Pglym78	-3.17973	0.00445219	Not Significant	2.35143
RPA2	-3.18379	0.00142432	Not Significant	2.84639
Sra-1	-3.21878	0.0035413	Not Significant	2.45084
NSD	-3.21893	0.00496735	Not Significant	2.30388
mago	-3.23104	0.0100257	Not Significant	1.99889
CaBP1	-3.26159	0.00573088	Not Significant	2.24178
CG16817	-3.26846	0.0340197	Not Significant	1.46827
CG3542	-3.29077	0.00792966	Not Significant	2.10075
Ahcy13	-3.29976	0.0014773	Not Significant	2.83053
hyx	-3.3021	0.0224446	Not Significant	1.64889
br	-3.30353	0.000653799	Not Significant	3.18456
EF2	-3.36123	0.0253767	Not Significant	1.59557
TfIIFalpha	-3.38724	0.000376384	Not Significant	3.42437
TfIIFbeta	-3.39756	0.000509821	Not Significant	3.29258
CG14210	-3.39813	0.0184935	Not Significant	1.73298
HDAC3	-3.40396	0.0223969	Not Significant	1.64981
Myo31DF	-3.4092	0.0347043	Not Significant	1.45962
Sb	-3.41149	0.0511389	Not Significant	1.29125
4E-T	-3.4324	0.0031091	Not Significant	2.50736
CG5004	-3.43601	0.000815344	Not Significant	3.08866
FBpp0292385	-3.43683	0.00649778	Not Significant	2.18723
Act42A	-3.44968	0.0114782	Not Significant	1.94013
CG9752	-3.45956	0.000604571	Not Significant	3.21855
mdlc	-3.47256	0.0189101	Not Significant	1.72331
CG9775	-3.47752	0.0288349	Not Significant	1.54008
CG34334	-3.47979	0.0166026	Not Significant	1.77982
ken	-3.48863	0.000166455	Not Significant	3.7787
CG3918	-3.4963	0.0734469	Not Significant	1.13403
P58IPK	-3.51178	0.000458971	Not Significant	3.33822
TBPH	-3.52667	0.00587251	Not Significant	2.23118
Atu	-3.54379	0.00545614	Not Significant	2.26311
vig2	-3.54814	0.00102368	Not Significant	2.98984
CG8042	-3.54852	0.0364163	Not Significant	1.4387
CG11929	-3.5492	0.000107075	Not Significant	3.97031
FBpp0297366	-3.55397	0.000322868	Not Significant	3.49098
CG12391	-3.61632	5.97176e-05	Not Significant	4.2239
CG10576	-3.62632	0.00577761	Not Significant	2.23825
Moe	-3.71913	9.20488e-05	Not Significant	4.03598
sel	-3.72785	0.0249229	Not Significant	1.6034
ari-2	-3.74113	0.0386589	Not Significant	1.41275
CG11577	-3.78721	0.00501517	Not Significant	2.29971
glo	-3.79801	0.0084722	Not Significant	2.072
CG5958	-3.82575	0.0026211	Not Significant	2.58152
U2af50	-3.83047	0.00493465	Not Significant	2.30674
Aac11	-3.83292	0.000236482	Not Significant	3.6262
CG9302	-3.83633	0.0025429	Not Significant	2.59467
Cat	-3.88357	0.000753263	Not Significant	3.12305
CG3226	-3.8974	0.00234533	Not Significant	2.6298
FBpp0288753	-3.90982	0.00515845	Not Significant	2.28748
Deaf1	-3.94861	0.00267538	Not Significant	2.57262
Nopp140	-3.95023	0.000865721	Not Significant	3.06262
CG1622	-3.97181	0.00610239	Not Significant	2.2145
Hsp27	-3.97678	0.0164331	Not Significant	1.78428
Sirt1	-3.99307	0.000575599	Not Significant	3.23988
La	-4.01312	0.00100287	Not Significant	2.99876
Hrb87F	-4.05092	9.55304e-05	Not Significant	4.01986
PH4alphaEFB	-4.06511	0.00677535	Not Significant	2.16907
CG3909	-4.07237	0.00941639	Not Significant	2.02612
CG15784	-4.08661	0.00861069	Not Significant	2.06496
CG4452	-4.12169	0.0408759	Not Significant	1.38853
FBpp0302987	-4.1387	0.000297054	Not Significant	3.52717
CG3902	-4.16458	0.000499938	Not Significant	3.30108
Tudor-SN	-4.17008	0.000227619	Not Significant	3.64279
fabp	-4.17308	0.00641463	Not Significant	2.19283
Torsin	-4.2107	0.000699319	Not Significant	3.15532
CG5955	-4.21292	0.0227642	Not Significant	1.64275
HmgZ	-4.30501	0.0185789	Not Significant	1.73098
CG8507	-4.35917	0.000104824	Not Significant	3.97954
kra	-4.36651	9.67473e-05	Not Significant	4.01436
AGO2	-4.41715	5.29581e-05	Not Significant	4.27607
CG5835	-4.42589	0.0193926	Not Significant	1.71236
Slbp	-4.46598	0.00525684	Not Significant	2.27928
CG12560	-4.52803	0.0401011	Not Significant	1.39684
eIF-5A	-4.52871	0.00169753	Not Significant	2.77018
Spn28Dc	-4.62928	0.0470821	Not Significant	1.32714
Fer1HCH	-4.6418	0.00419195	Not Significant	2.37758
Arp1	-4.65014	6.34901e-05	Not Significant	4.19729
scf	-4.66931	0.00739227	Not Significant	2.13122
Gp93	-4.7434	0.00212386	Not Significant	2.67287
mud	-4.80863	0.0213953	Not Significant	1.66968
Saf-B	-4.81374	1.91743e-05	Not Significant	4.71728
Nplp2	-4.81731	0.000558204	Not Significant	3.25321
FBpp0088478	-4.91397	1.54146e-05	Not Significant	4.81207
CG7564	-4.94366	2.69404e-05	Not Significant	4.5696
CG40045	-4.96115	0.000756378	Not Significant	3.12126
Hrb98DE	-5.01391	0.000113492	Not Significant	3.94503
REG	-5.05049	4.11239e-05	Not Significant	4.38591
TFAM	-5.25022	0.0138285	Not Significant	1.85923
CG14715	-5.3101	0.000119835	Not Significant	3.92142
Hel25E	-5.36065	0.000306245	Not Significant	3.51393
ERp60	-5.48774	0.000975217	Not Significant	3.0109
spt4	-5.5027	0.00259036	Not Significant	2.58664
chic	-5.51256	5.08994e-05	Not Significant	4.29329
betaTub97EF	-5.65267	0.000611978	Not Significant	3.21326
tsr	-5.7664	0.00891252	Not Significant	2.05
FBpp0311184	-5.84553	0.00161412	Not Significant	2.79206
Pdi	-5.88283	0.00120572	Not Significant	2.91875
Lmpt	-5.94502	0.000950627	Not Significant	3.02199
Trx-2	-6.08608	5.10429e-05	Not Significant	4.29206
eIF-4a	-6.58849	0.000127815	Not Significant	3.89342
Mct1	-7.39455	0.0131106	Not Significant	1.88238
SPARC	-8.13334	2.28327e-06	Not Significant	5.64144

## Sheet: NLP
gene.name	log2FC	p-value	categ_Mod	NegLog10pval
Nph	15.3663	1.88265e-11	Significant	10.7252
Nlp	12.8242	2.93428e-09	Significant	8.5325
Hmr	10.383	1.16864e-08	Significant	7.93232
BOH2(CG4788)	10.0212	2.602e-08	Significant	7.58469
BOH1(CG33213)	9.8896	2.15761e-07	Significant	6.66603
l(1)G0045	9.12329	3.38409e-07	Significant	6.47056
Nup62	8.12214	3.09578e-08	Significant	7.50923
mbo	8.0209	3.08588e-07	Significant	6.51062
Lhr	7.63504	2.81105e-05	Significant	4.55113
Nup214	7.59485	9.41354e-07	Significant	6.02625
ctp	6.42755	0.00129428	Not Significant	2.88797
Hsc70-5	5.91206	0.0123602	Not Significant	1.90797
spag	5.67167	0.00905631	Not Significant	2.04305
Glut1	5.62251	0.000696305	Significant	3.1572
CG42374	5.59094	0.000685555	Significant	3.16396
Lmpt	5.55374	0.0122162	Not Significant	1.91306
step	5.50599	0.000461289	Significant	3.33603
FBpp0083670	5.21051	0.000465828	Significant	3.33177
Rab6	5.15655	0.000173791	Significant	3.75997
CG4723	4.91109	0.000383598	Significant	3.41612
Rab11	4.78333	0.00930212	Not Significant	2.03142
CG14712	4.65083	0.00138295	Not Significant	2.85919
Nxt1	4.64524	0.00118664	Not Significant	2.92568
lola.1	4.61848	3.05004e-05	Significant	4.51569
MAN1	4.51236	0.00509666	Not Significant	2.29271
FBpp0307989	4.47195	0.00177352	Not Significant	2.75116
CG1665	4.41565	0.0141748	Not Significant	1.84848
CG17209	4.40011	0.00511411	Not Significant	2.29123
SelD	4.29057	0.0039098	Not Significant	2.40785
tmod	4.19724	0.0062053	Not Significant	2.20724
FBpp0300575	4.17514	0.015742	Not Significant	1.80294
Sgs3	4.15697	0.00970633	Not Significant	2.01295
FBpp0308807	4.13555	0.00157056	Not Significant	2.80394
CG3548	4.0955	0.0668292	Not Significant	1.17503
Mct1	4.01727	0.295589	Not Significant	0.529312
Rab1	3.84908	0.0238883	Not Significant	1.62181
FBpp0073267	3.75175	0.00228498	Not Significant	2.64112
RpS30	3.71228	0.0423417	Not Significant	1.37323
Spn28Dc	3.705	0.244563	Not Significant	0.611609
sxc	3.66224	0.00881045	Not Significant	2.055
RpS29	3.59618	0.155352	Not Significant	0.808683
CG5835	3.58176	0.145943	Not Significant	0.835815
toc	3.5763	0.00667983	Not Significant	2.17523
Vps45	3.55705	0.0362413	Not Significant	1.4408
CG7720	3.35592	0.0262061	Not Significant	1.5816
HP1a	3.23541	0.0130365	Not Significant	1.88484
Map60	3.2152	0.0225639	Not Significant	1.64659
Ras85D	3.17979	0.0777512	Not Significant	1.10929
Rab5	3.13243	0.0272449	Not Significant	1.56471
Srp72	3.07299	0.0246714	Not Significant	1.60781
Rap1	3.06445	0.0569575	Not Significant	1.24445
FBpp0110478	3.05901	0.0192879	Not Significant	1.71472
FBpp0302837	3.04702	0.0271393	Not Significant	1.5664
achi	3.02897	0.0192883	Not Significant	1.71471
Rnp4F	2.94966	0.0119425	Not Significant	1.92291
Rpn12	2.94549	0.0408859	Not Significant	1.38843
nonA	2.92377	0.0376418	Not Significant	1.42433
eIF-3p40	2.87143	0.0810766	Not Significant	1.0911
RpS26	2.8538	0.13055	Not Significant	0.884223
CG30382	2.85148	0.0242704	Not Significant	1.61492
Sec31	2.79414	0.0221609	Not Significant	1.65441
Pex3	2.75167	0.0607369	Not Significant	1.21655
Arf102F	2.74833	0.0161105	Not Significant	1.79289
RpL36A	2.74014	0.139158	Not Significant	0.856491
Chd64	2.73032	0.126491	Not Significant	0.897939
FBpp0088478	2.68305	0.0211378	Not Significant	1.67494
CG5639	2.67081	0.0412927	Not Significant	1.38413
Mau2	2.63527	0.0237923	Not Significant	1.62356
Rab7	2.56488	0.0523383	Not Significant	1.28118
RpS28b	2.54663	0.390371	Not Significant	0.408522
Srp68	2.52368	0.124644	Not Significant	0.90433
exu	2.4914	0.0377443	Not Significant	1.42315
PNPase	2.46963	0.0349839	Not Significant	1.45613
Ankle2	2.46678	0.0421725	Not Significant	1.37497
Pglym87	2.45652	0.1205	Not Significant	0.919014
Ars2.1	2.36394	0.0477933	Not Significant	1.32063
Hsp70Bc	2.34653	0.107333	Not Significant	0.969268
Adam	2.32884	0.123619	Not Significant	0.907914
Cp190	2.31814	0.0465299	Not Significant	1.33227
alphaTub85E	2.30542	0.0680951	Not Significant	1.16688
CG5028	2.30022	0.0546486	Not Significant	1.26242
Vha13	2.27936	0.0830121	Not Significant	1.08086
Nup358	2.26758	0.03722	Not Significant	1.42922
Cdc5	2.22934	0.0306995	Not Significant	1.51287
RpL37a	2.22664	0.333111	Not Significant	0.477411
FBpp0290810	2.22479	0.0223154	Not Significant	1.6514
Su(var)3-7	2.2218	0.0929336	Not Significant	1.03183
PAPLA1	2.21944	0.0485533	Not Significant	1.31378
PH4alphaSG1	2.1994	0.149186	Not Significant	0.826271
Mcm10	2.19786	0.0721298	Not Significant	1.14189
CG5010	2.19777	0.0502496	Not Significant	1.29887
FBpp0073313	2.1566	0.0663032	Not Significant	1.17847
eEF1delta	2.15408	0.0859041	Not Significant	1.06599
Stat92E	2.1358	0.0607445	Not Significant	1.21649
RpS25	2.0918	0.405662	Not Significant	0.391835
Bap60	2.08087	0.0662608	Not Significant	1.17874
PCID2	2.07596	0.067802	Not Significant	1.16876
CG17266	2.07264	0.0772557	Not Significant	1.11207
TSG101	2.07084	0.0669489	Not Significant	1.17426
FBpp0290695	2.06463	0.056447	Not Significant	1.24836
TFAM	2.06028	0.482805	Not Significant	0.316228
CG4747	2.0565	0.231974	Not Significant	0.63456
Srp54	2.05349	0.156353	Not Significant	0.805893
Karybeta3	2.04616	0.122219	Not Significant	0.91286
Rip11	2.04425	0.0879654	Not Significant	1.05569
RPA2	2.02601	0.0923336	Not Significant	1.03464
Arf79F	2.0025	0.111702	Not Significant	0.951937
CG7728	2.00034	0.103084	Not Significant	0.986808
Ahcy13	1.97483	0.101203	Not Significant	0.994807
FBpp0301118	1.97103	0.125866	Not Significant	0.900092
CG9769	1.97091	0.145729	Not Significant	0.836454
emb	1.95964	0.113406	Not Significant	0.945364
pont	1.95254	0.0985052	Not Significant	1.00654
FBpp0110411	1.94903	0.115478	Not Significant	0.937501
FBpp0311205	1.94461	0.101029	Not Significant	0.995552
CG3838	1.94375	0.111102	Not Significant	0.954279
14-3-3zeta.1	1.93643	0.0988046	Not Significant	1.00522
SA	1.932	0.124364	Not Significant	0.905306
FBpp0297424	1.93185	0.107742	Not Significant	0.967614
kuk	1.92761	0.22664	Not Significant	0.644664
kermit	1.92553	0.247241	Not Significant	0.606879
FBpp0305320	1.92174	0.178009	Not Significant	0.749558
CG1749	1.91862	0.0993524	Not Significant	1.00282
pav	1.91771	0.0694677	Not Significant	1.15822
RpL34a	1.91122	0.290863	Not Significant	0.536312
unk	1.89685	0.125793	Not Significant	0.900345
Psc	1.89204	0.0826857	Not Significant	1.08257
E(var)3-9	1.88782	0.0740064	Not Significant	1.13073
HnRNP-K	1.88519	0.0951628	Not Significant	1.02153
Int6	1.88469	0.121694	Not Significant	0.914731
Sym	1.88295	0.136803	Not Significant	0.863905
Vta1	1.85947	0.145918	Not Significant	0.835891
Clamp	1.85901	0.197704	Not Significant	0.703984
14-3-3zeta	1.85616	0.174369	Not Significant	0.758531
CG33722	1.82808	0.138958	Not Significant	0.857115
RpS10b	1.82802	0.410693	Not Significant	0.386483
Blm	1.82767	0.116817	Not Significant	0.932493
CG14438	1.82687	0.161065	Not Significant	0.793
Rab10	1.8248	0.168453	Not Significant	0.773521
noi	1.82266	0.0897119	Not Significant	1.04715
Ack	1.80444	0.215681	Not Significant	0.666187
aurB	1.80202	0.199206	Not Significant	0.700698
Bap55	1.79471	0.177842	Not Significant	0.749966
Su(var)2-10	1.79355	0.0887493	Not Significant	1.05184
fand	1.78832	0.103753	Not Significant	0.984
CG2982	1.78083	0.0829228	Not Significant	1.08133
Hsc70-1	1.7608	0.313547	Not Significant	0.503697
CG5525	1.75885	0.147721	Not Significant	0.830556
CG14230	1.75598	0.137305	Not Significant	0.862313
Pdcd4	1.75555	0.148806	Not Significant	0.82738
Su(var)3-9	1.74921	0.23088	Not Significant	0.636614
TER94.1	1.74775	0.206038	Not Significant	0.686052
CG12050	1.7477	0.15522	Not Significant	0.809053
Hsp60A	1.73595	0.108468	Not Significant	0.964699
FBpp0352251	1.73433	0.184304	Not Significant	0.734465
stwl	1.73417	0.12895	Not Significant	0.889577
eIF3-S8	1.6972	0.239365	Not Significant	0.62094
yps	1.69372	0.29457	Not Significant	0.530811
Jwa	1.68613	0.212618	Not Significant	0.672401
CG14651	1.68602	0.155139	Not Significant	0.80928
smg	1.68178	0.19824	Not Significant	0.70281
Srp19	1.67783	0.247559	Not Significant	0.606321
SmB	1.6771	0.191167	Not Significant	0.718587
vkg	1.66634	0.195659	Not Significant	0.708501
Atx2	1.66484	0.170347	Not Significant	0.768665
Past1	1.66051	0.27827	Not Significant	0.555533
mle	1.65931	0.135558	Not Significant	0.867874
Klp3A	1.65601	0.215449	Not Significant	0.666655
l(2)35Df	1.6473	0.054089	Not Significant	1.26689
Dlic	1.63225	0.135171	Not Significant	0.869116
Gale	1.62563	0.213618	Not Significant	0.670363
CG3800	1.61482	0.271874	Not Significant	0.565632
lic	1.6098	0.170212	Not Significant	0.76901
Alh	1.60712	0.144444	Not Significant	0.840301
RpL22	1.59265	0.123635	Not Significant	0.907858
CG5645	1.5899	0.169957	Not Significant	0.769662
FBpp0085697	1.58269	0.203437	Not Significant	0.69157
Nacalpha	1.58148	0.334845	Not Significant	0.475156
FBpp0072539	1.57095	0.174583	Not Significant	0.757999
Sfmbt	1.56524	0.15643	Not Significant	0.80568
vlc	1.55975	0.135443	Not Significant	0.868242
Prosalpha4	1.54996	0.167503	Not Significant	0.775976
ana2	1.54287	0.119788	Not Significant	0.921588
eIF-2gamma	1.54158	0.266278	Not Significant	0.574665
polybromo	1.54015	0.102678	Not Significant	0.988522
Tcp-1eta	1.53678	0.27835	Not Significant	0.555409
SkpA	1.53253	0.176376	Not Significant	0.753561
CG5913	1.51985	0.125179	Not Significant	0.902468
Rpn1	1.5175	0.160873	Not Significant	0.793518
HP1c	1.51739	0.210581	Not Significant	0.67658
FBpp0081184	1.51688	0.162948	Not Significant	0.787951
RpS12	1.51476	0.500379	Not Significant	0.300701
CG5033	1.50344	0.157671	Not Significant	0.802247
Incenp	1.50203	0.353149	Not Significant	0.452042
Chc	1.49672	0.218789	Not Significant	0.659975
FBpp0311658	1.48535	0.18316	Not Significant	0.737169
Clk	1.47536	0.241148	Not Significant	0.617717
clu	1.46757	0.241274	Not Significant	0.61749
JHDM2	1.46456	0.184263	Not Significant	0.734563
FBpp0083926	1.4585	0.131984	Not Significant	0.879478
CG8026	1.45482	0.330448	Not Significant	0.480896
chif	1.44682	0.179412	Not Significant	0.746149
RpS19a	1.4444	0.468925	Not Significant	0.328897
CG3071	1.44321	0.223958	Not Significant	0.649834
Hrb87F	1.43098	0.236512	Not Significant	0.626147
FBpp0078383	1.41762	0.207713	Not Significant	0.682536
CG33111	1.41354	0.513483	Not Significant	0.289474
kz	1.41148	0.189932	Not Significant	0.721403
RpL19	1.39855	0.296096	Not Significant	0.528567
Sec61alpha	1.39656	0.253413	Not Significant	0.596172
Hsp22	1.39327	0.346404	Not Significant	0.460417
Mtor	1.3883	0.2068	Not Significant	0.68445
RpS18	1.38615	0.555938	Not Significant	0.254973
CG3777	1.38442	0.517249	Not Significant	0.2863
FBpp0087947	1.38054	0.168136	Not Significant	0.77434
Orc5	1.37895	0.239999	Not Significant	0.61979
CG4294	1.37473	0.229144	Not Significant	0.639892
FBpp0297204	1.37064	0.241256	Not Significant	0.617522
EndoA	1.36875	0.109122	Not Significant	0.962089
JIL-1	1.36294	0.217538	Not Significant	0.662464
FBpp0290514	1.36254	0.154713	Not Significant	0.810472
Hsp68	1.36246	0.443883	Not Significant	0.352731
htk	1.36097	0.245385	Not Significant	0.610153
CG18273	1.36069	0.193876	Not Significant	0.712476
Rpn13	1.35189	0.171552	Not Significant	0.765604
porin	1.3488	0.272854	Not Significant	0.564069
FBpp0079819	1.34662	0.274469	Not Significant	0.561507
FBpp0085810	1.34512	0.244255	Not Significant	0.612157
Ime4	1.3432	0.346667	Not Significant	0.460088
Npl4	1.33552	0.240557	Not Significant	0.618782
Lam	1.33463	0.455587	Not Significant	0.341429
Elf	1.33289	0.371113	Not Significant	0.430493
FBpp0309424	1.33229	0.217074	Not Significant	0.663391
RpL10Ab	1.32754	0.574057	Not Significant	0.241045
CG32708	1.32502	0.331708	Not Significant	0.479243
ATPsynbeta	1.3168	0.221943	Not Significant	0.653759
Pxn	1.31297	0.173649	Not Significant	0.760328
qkr58E-3	1.31168	0.201922	Not Significant	0.694817
l(1)G0193	1.31086	0.27965	Not Significant	0.553386
row	1.30246	0.15899	Not Significant	0.79863
CG14215	1.30134	0.174251	Not Significant	0.758824
mod(mdg4).1	1.29827	0.263729	Not Significant	0.578843
CG4622	1.29825	0.236978	Not Significant	0.625292
nsl1	1.29336	0.200082	Not Significant	0.698791
Dpy-30L1	1.29272	0.22026	Not Significant	0.657064
tws	1.29011	0.295696	Not Significant	0.529154
RpL17	1.2886	0.197457	Not Significant	0.704527
FBpp0306778	1.27684	0.17959	Not Significant	0.745718
FBpp0292404	1.27474	0.267886	Not Significant	0.572049
ps.1	1.27391	0.307088	Not Significant	0.512737
Prp3	1.27267	0.301147	Not Significant	0.521221
Det	1.26782	0.311938	Not Significant	0.505932
CG4554	1.26644	0.271654	Not Significant	0.565984
FBpp0306909	1.26602	0.296119	Not Significant	0.528533
fru	1.26512	0.192758	Not Significant	0.714988
Pex6	1.2588	0.336313	Not Significant	0.473256
cav	1.25633	0.293375	Not Significant	0.532577
CG8878	1.25226	0.366884	Not Significant	0.435472
CG6700	1.25128	0.21939	Not Significant	0.658782
FBpp0271878	1.24829	0.237516	Not Significant	0.624306
Elp1	1.24818	0.267575	Not Significant	0.572554
nclb	1.24432	0.464448	Not Significant	0.333063
MetRS	1.23602	0.284146	Not Significant	0.546458
RpS21	1.23549	0.624945	Not Significant	0.204158
cup	1.23396	0.358733	Not Significant	0.445229
Rpn3	1.23061	0.270698	Not Significant	0.567515
cana	1.22669	0.305381	Not Significant	0.515158
N	1.22512	0.254281	Not Significant	0.594686
eIF3-S10	1.22441	0.281996	Not Significant	0.549758
FBpp0288458	1.22367	0.294285	Not Significant	0.531231
Akap200.1	1.22196	0.286979	Not Significant	0.54215
CG8326	1.22194	0.418872	Not Significant	0.377919
Kdm4A	1.22138	0.26457	Not Significant	0.577459
BtbVII	1.21942	0.270364	Not Significant	0.568052
Rpn10	1.21932	0.376493	Not Significant	0.424243
FBpp0293270	1.21918	0.28221	Not Significant	0.549427
CG9715	1.21918	0.246302	Not Significant	0.608533
Tango7	1.21273	0.402125	Not Significant	0.395639
CG31510	1.21174	0.309989	Not Significant	0.508654
RpS5a	1.20259	0.518077	Not Significant	0.285606
Rtc1	1.20091	0.264659	Not Significant	0.577313
deltaCOP	1.20043	0.233964	Not Significant	0.630851
Ctf4	1.19946	0.246599	Not Significant	0.608008
GCS2alpha	1.1968	0.324485	Not Significant	0.488806
prod	1.19323	0.328238	Not Significant	0.483811
Rpt2	1.19101	0.303294	Not Significant	0.518137
Br140	1.18463	0.206752	Not Significant	0.684551
Hmg-2	1.18376	0.299604	Not Significant	0.523452
CG8366	1.1832	0.333316	Not Significant	0.477144
HP4	1.18116	0.301755	Not Significant	0.520346
FBpp0071528	1.17902	0.383034	Not Significant	0.416763
nocte	1.16442	0.242786	Not Significant	0.614776
CG11857	1.16352	0.259501	Not Significant	0.585862
FBpp0304352	1.16186	0.278365	Not Significant	0.555385
CG1671	1.15973	0.312307	Not Significant	0.505418
CG16972	1.15144	0.363547	Not Significant	0.439439
scny	1.15005	0.327712	Not Significant	0.484508
Vsx1	1.14924	0.414461	Not Significant	0.382516
mor	1.14704	0.29889	Not Significant	0.524489
ttk	1.14631	0.249274	Not Significant	0.603323
Klp68D	1.14561	0.28839	Not Significant	0.540019
eIF-3p66	1.1437	0.280243	Not Significant	0.552466
CSN1b	1.14159	0.462901	Not Significant	0.334512
jim	1.1299	0.27778	Not Significant	0.556299
Cul4	1.12706	0.321713	Not Significant	0.492532
CG15439	1.12444	0.287447	Not Significant	0.541442
CG5589	1.11697	0.251091	Not Significant	0.600168
tum	1.1164	0.256836	Not Significant	0.590345
Rack1	1.11463	0.645896	Not Significant	0.189838
FBpp0291030	1.11346	0.418618	Not Significant	0.378182
DnaJ-1	1.11221	0.394731	Not Significant	0.403698
CG1888	1.109	0.364475	Not Significant	0.438332
FBpp0271898	1.10313	0.360718	Not Significant	0.442832
RanGAP	1.10313	0.384835	Not Significant	0.414726
CG12404	1.10128	0.352294	Not Significant	0.453095
lig3	1.09513	0.339268	Not Significant	0.469457
RpS3	1.09474	0.612215	Not Significant	0.213096
CG34404	1.09311	0.493421	Not Significant	0.306782
CG17272	1.08871	0.404249	Not Significant	0.393351
Vha26	1.08294	0.609939	Not Significant	0.214714
FBpp0110174	1.07713	0.448746	Not Significant	0.348
MEP-1	1.0736	0.350728	Not Significant	0.455029
su(Hw)	1.07042	0.255756	Not Significant	0.592175
RpS14b	1.06684	0.48944	Not Significant	0.3103
CG1575	1.05864	0.28057	Not Significant	0.551958
SMC3	1.05448	0.326204	Not Significant	0.48651
CG34417	1.04887	0.392488	Not Significant	0.406173
CG4069	1.0454	0.374097	Not Significant	0.427016
eIF4G2	1.04499	0.367461	Not Significant	0.434788
ocm	1.03964	0.35252	Not Significant	0.452817
nesd	1.03356	0.408796	Not Significant	0.388493
CG8569	1.02283	0.342195	Not Significant	0.465727
alphaTub84D	1.02127	0.450147	Not Significant	0.346646
wds	1.01889	0.342393	Not Significant	0.465475
CG6568	1.01543	0.393898	Not Significant	0.404616
ADD1	1.01537	0.396051	Not Significant	0.402249
CG15923	1.01327	0.647436	Not Significant	0.188803
RpL36	1.00924	0.677668	Not Significant	0.168983
Slu7	1.00292	0.36565	Not Significant	0.436935
CG9281	1.00226	0.39216	Not Significant	0.406537
CG5122	1.0017	0.415632	Not Significant	0.381291
Rpt6	0.999258	0.398137	Not Significant	0.399967
Rab18	0.987928	0.424787	Not Significant	0.371829
AP-1-2beta	0.98032	0.333784	Not Significant	0.476534
GlyS	0.979905	0.408552	Not Significant	0.388753
CG1965	0.977592	0.408284	Not Significant	0.389037
capt	0.970625	0.437143	Not Significant	0.359376
CG9300	0.96351	0.533437	Not Significant	0.272917
SRPK	0.958383	0.353463	Not Significant	0.451657
GluProRS	0.954905	0.3654	Not Significant	0.437232
Ef1beta	0.94732	0.508528	Not Significant	0.293685
pgant5	0.94634	0.455505	Not Significant	0.341507
Rpt4	0.940058	0.35663	Not Significant	0.447783
CG2260	0.939549	0.39995	Not Significant	0.397994
Rpn8	0.939433	0.477118	Not Significant	0.321374
RagC-D	0.939006	0.38196	Not Significant	0.417983
vig2	0.938589	0.369387	Not Significant	0.432518
betaTub85D	0.935932	0.364054	Not Significant	0.438835
brm	0.935476	0.368835	Not Significant	0.433167
Rif1	0.933971	0.584663	Not Significant	0.233094
CG31002	0.93116	0.46352	Not Significant	0.333931
Cct1	0.927023	0.359267	Not Significant	0.444582
scra	0.924596	0.376295	Not Significant	0.424472
Sec13	0.920833	0.544362	Not Significant	0.264112
pita	0.91977	0.340561	Not Significant	0.467805
CG33217	0.918348	0.44213	Not Significant	0.35445
RpL10	0.918203	0.428184	Not Significant	0.36837
Nup44A	0.917362	0.403705	Not Significant	0.393935
FBpp0088303	0.911679	0.481409	Not Significant	0.317485
Tom70	0.90985	0.460563	Not Significant	0.336711
CdGAPr	0.909406	0.556343	Not Significant	0.254658
FBpp0306961	0.90687	0.380554	Not Significant	0.419583
Hsc70-4	0.906366	0.390097	Not Significant	0.408828
Yp2	0.905288	0.412083	Not Significant	0.385016
RhoGDI	0.903942	0.42929	Not Significant	0.367249
RpS20	0.894808	0.649423	Not Significant	0.187472
Srp54k	0.894553	0.524669	Not Significant	0.280114
Uba2	0.891263	0.315149	Not Significant	0.501484
hfp	0.890286	0.402375	Not Significant	0.395369
Taf6	0.888976	0.411246	Not Significant	0.385898
Rpn6	0.880106	0.436559	Not Significant	0.359957
RpL3	0.874695	0.392621	Not Significant	0.406026
CG8010	0.874287	0.491187	Not Significant	0.308753
CG14210	0.871422	0.616311	Not Significant	0.2102
eIF3-S9	0.870355	0.496549	Not Significant	0.304037
Rpn9	0.869483	0.480301	Not Significant	0.318486
His2Av	0.865019	0.689096	Not Significant	0.16172
gammaCOP	0.862912	0.353199	Not Significant	0.45198
l(3)07882	0.860181	0.501485	Not Significant	0.299742
bai	0.85941	0.467502	Not Significant	0.330217
l(3)72Dn	0.853589	0.433663	Not Significant	0.362848
Dp1	0.851344	0.502841	Not Significant	0.298569
Ugt37c1	0.850362	0.587874	Not Significant	0.230715
FBpp0306981	0.848819	0.479028	Not Significant	0.319639
Ibf1	0.845942	0.526292	Not Significant	0.278774
mof	0.832864	0.455634	Not Significant	0.341384
RpII215	0.830648	0.381213	Not Significant	0.418833
Pax	0.828791	0.488842	Not Significant	0.310831
zf30C	0.828259	0.503043	Not Significant	0.298395
CG3335	0.828253	0.44195	Not Significant	0.354627
Atac3	0.823581	0.497303	Not Significant	0.303379
Rpb8	0.822227	0.466807	Not Significant	0.330863
thoc5	0.820574	0.507828	Not Significant	0.294283
FBpp0300445	0.819026	0.518441	Not Significant	0.2853
crn	0.818619	0.480533	Not Significant	0.318276
pnr	0.817093	0.421445	Not Significant	0.375259
Pen	0.815843	0.50495	Not Significant	0.296752
msk	0.80761	0.460724	Not Significant	0.336559
CG3065	0.802276	0.460129	Not Significant	0.33712
Hcf	0.800747	0.351177	Not Significant	0.454473
FBpp0081568	0.800711	0.5612	Not Significant	0.250882
mip130	0.796736	0.393961	Not Significant	0.404547
Mkk4	0.786644	0.45983	Not Significant	0.337403
lva	0.777753	0.408006	Not Significant	0.389333
Cap-G	0.772309	0.41985	Not Significant	0.376906
RpS9	0.768077	0.538006	Not Significant	0.269213
Klp10A	0.765562	0.427121	Not Significant	0.369449
His1:CG31617	0.764587	0.613244	Not Significant	0.212367
Frl	0.757954	0.507732	Not Significant	0.294366
CaBP1	0.757566	0.613028	Not Significant	0.21252
RpS17	0.7572	0.723162	Not Significant	0.140765
CG12499	0.755478	0.460239	Not Significant	0.337017
Sas10	0.753164	0.546354	Not Significant	0.262526
CG8368	0.751311	0.423757	Not Significant	0.372883
Non1	0.737205	0.540188	Not Significant	0.267455
FBpp0306772	0.734922	0.563486	Not Significant	0.249117
barr	0.729677	0.501144	Not Significant	0.300038
Fim	0.727595	0.621184	Not Significant	0.20678
blanks	0.727259	0.632133	Not Significant	0.199191
Rtnl1	0.724273	0.538013	Not Significant	0.269207
HIPP1	0.717893	0.483058	Not Significant	0.316
Rpt1	0.711128	0.525429	Not Significant	0.279486
Chd1	0.704934	0.628763	Not Significant	0.201513
CG7845	0.697946	0.605328	Not Significant	0.218009
CG12909	0.696532	0.43804	Not Significant	0.358486
Pp2A-29B	0.687893	0.503468	Not Significant	0.298028
CG8478	0.684353	0.502346	Not Significant	0.298997
Su(var)2-HP2	0.684303	0.454849	Not Significant	0.342132
RpLP0	0.678648	0.683092	Not Significant	0.165521
Rcd5	0.67535	0.539375	Not Significant	0.268109
Eb1	0.675331	0.642576	Not Significant	0.192075
Nup93-1	0.673456	0.496916	Not Significant	0.303717
su(w[a])	0.672496	0.620461	Not Significant	0.207286
ps	0.667676	0.61426	Not Significant	0.211648
Mat89Ba	0.667604	0.575209	Not Significant	0.240174
Orc3	0.666739	0.501023	Not Significant	0.300142
NSD	0.665927	0.601103	Not Significant	0.221051
RpL12	0.664592	0.783022	Not Significant	0.106226
sip1	0.664562	0.562273	Not Significant	0.250053
Hex-A	0.654133	0.647075	Not Significant	0.189045
RpL6	0.649849	0.735066	Not Significant	0.133674
RpL26	0.647442	0.742013	Not Significant	0.129588
FBpp0310208	0.642858	0.492547	Not Significant	0.307552
HP5	0.641128	0.600216	Not Significant	0.221693
CG7903	0.639686	0.649808	Not Significant	0.187215
meso18E	0.639537	0.605747	Not Significant	0.217709
RpL18	0.638238	0.790635	Not Significant	0.102024
FBpp0290718	0.629541	0.522842	Not Significant	0.28163
alpha-Est7	0.624689	0.580687	Not Significant	0.236058
Lasp	0.622709	0.592011	Not Significant	0.22767
CG5098	0.621188	0.610574	Not Significant	0.214261
tral	0.619487	0.663988	Not Significant	0.17784
14-3-3epsilon	0.613697	0.723265	Not Significant	0.140702
Rcd1.1	0.609834	0.545278	Not Significant	0.263382
Phf7	0.608867	0.610997	Not Significant	0.213961
RpS3A	0.60768	0.712359	Not Significant	0.147301
icln	0.604538	0.612377	Not Significant	0.212981
l(1)G0004	0.60211	0.620788	Not Significant	0.207057
Sap-r	0.601972	0.601112	Not Significant	0.221044
Taf4	0.600453	0.609203	Not Significant	0.215238
Act5C	0.600346	0.699271	Not Significant	0.155354
eIF-2alpha	0.599001	0.679015	Not Significant	0.16812
CG4364	0.598106	0.658619	Not Significant	0.181366
CG33332	0.596363	0.707028	Not Significant	0.150563
SmF	0.596085	0.653268	Not Significant	0.184908
Rpt3	0.595048	0.595285	Not Significant	0.225275
bys	0.594091	0.577158	Not Significant	0.238705
Nsf2	0.59389	0.501796	Not Significant	0.299473
Cand1	0.593729	0.576682	Not Significant	0.239064
PyK	0.59168	0.647154	Not Significant	0.188992
FBpp0087330	0.588172	0.552273	Not Significant	0.257846
lig	0.584154	0.658606	Not Significant	0.181374
T-cp1	0.580142	0.625523	Not Significant	0.203757
Rpn7	0.565199	0.61008	Not Significant	0.214613
wcd	0.548295	0.562626	Not Significant	0.24978
wek	0.548135	0.601076	Not Significant	0.221071
Cctgamma	0.539255	0.675005	Not Significant	0.170693
Hsc70-3	0.538342	0.66478	Not Significant	0.177322
RpS13	0.527812	0.746618	Not Significant	0.126901
mTTF	0.525075	0.606266	Not Significant	0.217337
mip40	0.523637	0.693128	Not Significant	0.159186
larp	0.521877	0.629573	Not Significant	0.200954
Myb	0.521684	0.611214	Not Significant	0.213806
ari-2	0.519246	0.815427	Not Significant	0.088615
Zn72D	0.510573	0.610525	Not Significant	0.214297
Gfat2	0.50632	0.727528	Not Significant	0.13815
Rab35	0.50492	0.67008	Not Significant	0.173873
ergic53	0.501886	0.70982	Not Significant	0.148852
FBpp0297366	0.49698	0.633039	Not Significant	0.19857
Rpn2	0.494167	0.620741	Not Significant	0.207089
CG3995	0.490054	0.600517	Not Significant	0.221475
Sec22	0.486643	0.684709	Not Significant	0.164494
Bka	0.486073	0.685088	Not Significant	0.164254
CG14200	0.483975	0.685695	Not Significant	0.163869
FBpp0290003	0.48358	0.708871	Not Significant	0.149433
Capr	0.482905	0.68955	Not Significant	0.161434
FBpp0075048	0.48205	0.606092	Not Significant	0.217462
Cka	0.480818	0.660398	Not Significant	0.180195
Cp1	0.478378	0.746694	Not Significant	0.126858
Calr	0.474455	0.683087	Not Significant	0.165524
RpS2	0.473745	0.803439	Not Significant	0.0950473
Trip1	0.468676	0.746745	Not Significant	0.126828
CG10306	0.467478	0.715212	Not Significant	0.145565
CG16812	0.460817	0.621079	Not Significant	0.206853
Ulp1	0.451466	0.700472	Not Significant	0.154609
l(2)k09022	0.450664	0.684118	Not Significant	0.164869
zetaCOP	0.449876	0.632757	Not Significant	0.198763
lost	0.447816	0.760451	Not Significant	0.118929
Mfap1	0.446981	0.785165	Not Significant	0.105039
p47	0.445731	0.637659	Not Significant	0.195411
eIF3ga	0.440781	0.738149	Not Significant	0.131856
CG15561	0.437704	0.754711	Not Significant	0.122219
eIF6	0.433842	0.734395	Not Significant	0.13407
CG13313	0.43305	0.702845	Not Significant	0.153141
glu	0.430963	0.694678	Not Significant	0.158216
Deaf1	0.423789	0.779939	Not Significant	0.107939
l(3)72Ab	0.42206	0.645585	Not Significant	0.190046
mAChR-B	0.420816	0.779406	Not Significant	0.108236
CG9799	0.418414	0.762132	Not Significant	0.11797
TAF1B	0.418234	0.633675	Not Significant	0.198134
Kr-h2	0.417362	0.753981	Not Significant	0.12264
Prp19	0.416308	0.791745	Not Significant	0.101415
Nup50	0.413293	0.710512	Not Significant	0.148429
vig	0.411054	0.676167	Not Significant	0.169946
sip2	0.409246	0.689792	Not Significant	0.161282
Tig	0.404209	0.731537	Not Significant	0.135764
CG7878	0.403306	0.744415	Not Significant	0.128185
Nap1	0.402457	0.810494	Not Significant	0.0912505
RpS11	0.401983	0.830509	Not Significant	0.0806554
grau	0.401895	0.730355	Not Significant	0.136466
CG42232	0.400142	0.656974	Not Significant	0.182452
mip120	0.398891	0.619884	Not Significant	0.20769
His4r	0.395425	0.861929	Not Significant	0.0645284
CG14805	0.391689	0.7014	Not Significant	0.154035
Cct5	0.389796	0.766482	Not Significant	0.115498
CG7275	0.386582	0.735523	Not Significant	0.133404
Trl	0.380259	0.747709	Not Significant	0.126267
Arpc2	0.368128	0.802171	Not Significant	0.0957331
ncd	0.367276	0.832894	Not Significant	0.0794104
FBpp0078775	0.365691	0.754605	Not Significant	0.12228
CG14325	0.363428	0.790906	Not Significant	0.101875
RpS16	0.361177	0.85666	Not Significant	0.0671918
Acf	0.360265	0.878191	Not Significant	0.0564111
Arc1	0.359938	0.799028	Not Significant	0.0974382
Cenp-C	0.358511	0.749196	Not Significant	0.125404
Dgp-1	0.356754	0.762126	Not Significant	0.117973
betaTub56D	0.354089	0.809118	Not Significant	0.0919881
Hsp27	0.348517	0.865438	Not Significant	0.0627641
Bacc	0.343711	0.831365	Not Significant	0.0802083
Rbp2	0.338794	0.754111	Not Significant	0.122565
fax	0.337027	0.811985	Not Significant	0.0904522
CG4789	0.334891	0.919885	Not Significant	0.0362665
RpL13A	0.328986	0.883768	Not Significant	0.0536615
Not1	0.323602	0.748636	Not Significant	0.125729
pzg	0.321042	0.803229	Not Significant	0.0951608
betaCOP.1	0.319801	0.772181	Not Significant	0.112281
CG1024	0.319644	0.767512	Not Significant	0.114915
FBpp0308712	0.317512	0.719899	Not Significant	0.142728
CG7185	0.316891	0.854238	Not Significant	0.0684209
Sra-1	0.316797	0.788067	Not Significant	0.103437
Rae1	0.313538	0.804913	Not Significant	0.0942512
CG7357	0.311282	0.775377	Not Significant	0.110487
iPLA2-VIA	0.299222	0.802319	Not Significant	0.0956532
CG1354	0.281052	0.822873	Not Significant	0.0846674
CG3163	0.277202	0.792061	Not Significant	0.101241
Dhx15	0.274529	0.778697	Not Significant	0.108632
RpS7	0.266859	0.893064	Not Significant	0.0491172
Rpt5	0.261976	0.780274	Not Significant	0.107753
kay	0.260172	0.857916	Not Significant	0.0665552
Vap33	0.256222	0.849222	Not Significant	0.0709787
FBpp0086747	0.253978	0.807258	Not Significant	0.0929876
RpL14	0.246798	0.908399	Not Significant	0.0417232
Adf1	0.246202	0.821753	Not Significant	0.0852589
Psn	0.244721	0.874272	Not Significant	0.0583536
PH4alphaEFB	0.242153	0.885948	Not Significant	0.0525916
Pgam5	0.231742	0.852838	Not Significant	0.0691335
CG2199	0.230043	0.872481	Not Significant	0.0592439
FBpp0084047	0.227763	0.83191	Not Significant	0.0799239
RpL18A	0.219285	0.917849	Not Significant	0.0372286
Klp61F	0.21816	0.857683	Not Significant	0.0666732
Hexim	0.21437	0.890213	Not Significant	0.0505061
SmD1	0.212112	0.925751	Not Significant	0.0335058
Mi-2	0.208412	0.837676	Not Significant	0.0769241
betaCOP	0.203776	0.835429	Not Significant	0.0780903
Fib	0.201732	0.855224	Not Significant	0.0679203
Arp1	0.19929	0.876339	Not Significant	0.0573279
CG5726	0.191951	0.901513	Not Significant	0.0450281
CG8258	0.19137	0.879692	Not Significant	0.0556696
AspRS-m	0.190699	0.862178	Not Significant	0.064403
CG6712	0.189855	0.8911	Not Significant	0.0500736
Chro	0.1818	0.880118	Not Significant	0.055459
Rpb11	0.18065	0.850735	Not Significant	0.0702058
blw	0.178545	0.889734	Not Significant	0.05074
RpS15	0.177481	0.914005	Not Significant	0.0390513
RpS8	0.169161	0.932381	Not Significant	0.0304067
Rab2	0.166318	0.899528	Not Significant	0.0459852
Gapdh2	0.162011	0.903079	Not Significant	0.0442744
smid	0.156672	0.909097	Not Significant	0.0413897
rin	0.153801	0.869342	Not Significant	0.0608095
RpS6	0.150384	0.932816	Not Significant	0.0302042
CG7692	0.150165	0.905117	Not Significant	0.0432951
TfIIFalpha	0.149768	0.885181	Not Significant	0.0529677
Dif	0.143966	0.907967	Not Significant	0.0419302
Drp1	0.140878	0.884777	Not Significant	0.0531663
CG5004	0.140819	0.900728	Not Significant	0.0454063
CG13887	0.140141	0.937561	Not Significant	0.0280006
FBpp0290146	0.138729	0.928868	Not Significant	0.032046
CG13097	0.138434	0.906047	Not Significant	0.0428494
CG4951	0.137595	0.917894	Not Significant	0.0372075
Trn	0.137058	0.913208	Not Significant	0.0394304
RpL15	0.130254	0.950631	Not Significant	0.021988
l(2)k09913	0.125677	0.932207	Not Significant	0.0304875
CG9246	0.12413	0.91722	Not Significant	0.0375266
CG4936	0.117099	0.907397	Not Significant	0.0422027
RpL24	0.117021	0.935349	Not Significant	0.0290264
FASN1	0.109923	0.92385	Not Significant	0.0343985
CG12288	0.109421	0.941491	Not Significant	0.0261837
CG4848	0.102757	0.935535	Not Significant	0.0289399
DMAP1	0.102263	0.928774	Not Significant	0.0320898
RtcB	0.0994168	0.942143	Not Significant	0.025883
vtd	0.0874772	0.932419	Not Significant	0.0303888
Rpn11	0.0698533	0.943175	Not Significant	0.0254076
ken	0.0681129	0.943732	Not Significant	0.0251513
FBpp0083988	0.0655589	0.95199	Not Significant	0.0213674
feo	0.06214	0.967036	Not Significant	0.0145575
RfC3	0.0615778	0.961042	Not Significant	0.0172576
CG7839	0.0560258	0.958154	Not Significant	0.0185645
smt3	0.0556804	0.976292	Not Significant	0.0104202
CG4282	0.054376	0.955976	Not Significant	0.0195529
CG14207	0.0525187	0.959141	Not Significant	0.0181176
lds	0.0522179	0.960046	Not Significant	0.017708
CG32409	0.0439868	0.968729	Not Significant	0.0137977
His2B:CG33910	0.0428451	0.97544	Not Significant	0.0107995
dbe	0.0405614	0.970952	Not Significant	0.012802
CG8507	0.0402989	0.9748	Not Significant	0.0110847
RpL4	0.0350589	0.98834	Not Significant	0.00509378
CG7033	0.0334327	0.980216	Not Significant	0.00867825
Nup133	0.03169	0.970073	Not Significant	0.0131958
fliI	0.0297487	0.977691	Not Significant	0.00979846
RpS23	0.0255706	0.988151	Not Significant	0.00517689
Thiolase	0.0226474	0.985125	Not Significant	0.00650848
CG10265	0.0164107	0.992517	Not Significant	0.00326222
CG2875	0.0122236	0.992109	Not Significant	0.00344069
Fs(2)Ket	0.00858247	0.994583	Not Significant	0.00235903
CG4452	0.00822295	0.997378	Not Significant	0.00114021
wal	0.0070585	0.996063	Not Significant	0.00171308
Taf5	0.00616675	0.995641	Not Significant	0.00189703
La	0.00383587	0.997798	Not Significant	0.0009574
FBpp0288753	-0.00433318	0.997913	Not Significant	0.000907191
eIF-2beta	-0.00896441	0.993317	Not Significant	0.00291213
FBpp0074568	-0.00917426	0.99159	Not Significant	0.00366768
RpS27	-0.0101312	0.995823	Not Significant	0.00181798
p24-1	-0.012556	0.991935	Not Significant	0.00351672
dbr	-0.015507	0.986731	Not Significant	0.00580105
26-29-p	-0.0244818	0.985355	Not Significant	0.00640716
FBpp0087124	-0.024876	0.978989	Not Significant	0.00922233
Pep	-0.0257538	0.986425	Not Significant	0.00593608
D19A	-0.0276855	0.978865	Not Significant	0.0092773
br	-0.0294814	0.978437	Not Significant	0.00946731
CG11563	-0.0356142	0.977586	Not Significant	0.00984518
alphaCOP	-0.0430752	0.970715	Not Significant	0.0129082
FBpp0077525	-0.04462	0.970448	Not Significant	0.0130276
RpII140	-0.0447813	0.966111	Not Significant	0.0149729
CG6724	-0.058616	0.960861	Not Significant	0.0173396
Nnp-1	-0.0644918	0.95738	Not Significant	0.0189156
Surf6	-0.0672382	0.964856	Not Significant	0.0155377
Pglym78	-0.0673808	0.957358	Not Significant	0.0189258
TAF1C-like	-0.0692529	0.948184	Not Significant	0.0231073
CG11123	-0.0771586	0.950032	Not Significant	0.0222616
FBpp0312466	-0.0833261	0.943554	Not Significant	0.0252331
CG7006	-0.092553	0.942315	Not Significant	0.0258039
Hsf	-0.0956883	0.923121	Not Significant	0.0347412
XNP	-0.101703	0.926347	Not Significant	0.0332262
l(1)G0020	-0.102451	0.910102	Not Significant	0.0409101
Imp.1	-0.102592	0.943309	Not Significant	0.0253459
Moe	-0.115218	0.915539	Not Significant	0.0383231
DCP1	-0.119586	0.917659	Not Significant	0.0373185
l(2)gl	-0.123835	0.895529	Not Significant	0.0479203
CG1316	-0.128895	0.890685	Not Significant	0.050276
CG13900	-0.139401	0.872527	Not Significant	0.0592213
FBpp0289294	-0.154666	0.904371	Not Significant	0.0436532
Tdrd3	-0.162235	0.870763	Not Significant	0.0601
Tcp-1zeta	-0.163037	0.901714	Not Significant	0.0449312
Map205	-0.171163	0.90377	Not Significant	0.0439423
snRNP-U1-C	-0.172547	0.879919	Not Significant	0.0555572
lid	-0.174152	0.865587	Not Significant	0.0626894
CG3527	-0.1768	0.852435	Not Significant	0.0693388
CG18178	-0.177245	0.893008	Not Significant	0.0491449
CG11837	-0.182925	0.89221	Not Significant	0.0495327
CG12391	-0.188515	0.843979	Not Significant	0.0736684
coil	-0.189312	0.850731	Not Significant	0.0702077
Sry-delta	-0.189616	0.863403	Not Significant	0.0637862
Nurf-38	-0.191366	0.865681	Not Significant	0.062642
Usp10	-0.193804	0.859856	Not Significant	0.0655742
Mlf	-0.206289	0.861211	Not Significant	0.0648904
Uch-L5	-0.206368	0.858486	Not Significant	0.0662669
CG3226	-0.212792	0.881496	Not Significant	0.0547794
SMC2	-0.215244	0.830808	Not Significant	0.0804991
fabp	-0.217243	0.905834	Not Significant	0.0429513
CG9630	-0.218633	0.875673	Not Significant	0.0576579
P58IPK	-0.221643	0.844191	Not Significant	0.0735593
dgt1	-0.222486	0.826041	Not Significant	0.0829982
Tudor-SN	-0.223909	0.857494	Not Significant	0.0667688
tsr	-0.225998	0.931476	Not Significant	0.0308282
Sgt	-0.229403	0.888582	Not Significant	0.0513023
Hsp83	-0.241698	0.908515	Not Significant	0.0416678
FBpp0085156	-0.242208	0.862246	Not Significant	0.0643687
jigr1	-0.24365	0.806424	Not Significant	0.0934364
CG1737	-0.246027	0.785712	Not Significant	0.104737
Hsp23	-0.251262	0.899212	Not Significant	0.0461379
Rpb5	-0.256082	0.826229	Not Significant	0.0828997
S6k	-0.256351	0.811338	Not Significant	0.0907983
dmt	-0.258826	0.813099	Not Significant	0.0898564
scf	-0.259252	0.904439	Not Significant	0.0436207
Pgk	-0.267999	0.854838	Not Significant	0.0681163
CG1092	-0.268377	0.790708	Not Significant	0.101984
Iswi	-0.273143	0.76546	Not Significant	0.116077
DCTN1-p150	-0.274576	0.765727	Not Significant	0.115926
CG2926	-0.275482	0.819469	Not Significant	0.0864672
qkr58E-1	-0.276517	0.858574	Not Significant	0.0662224
pAbp	-0.277664	0.863212	Not Significant	0.0638824
CG14005	-0.28095	0.852319	Not Significant	0.069398
qkr58E-2	-0.281828	0.821048	Not Significant	0.0856313
CG3605	-0.286397	0.760626	Not Significant	0.118829
CG32176	-0.288364	0.819349	Not Significant	0.0865312
CG3689	-0.289279	0.879544	Not Significant	0.0557422
CG11417	-0.28989	0.803927	Not Significant	0.0947835
Nup75	-0.30016	0.776607	Not Significant	0.109799
YT521-B	-0.300732	0.812259	Not Significant	0.0903055
FBpp0072422	-0.301155	0.7342	Not Significant	0.134186
epsilonCOP	-0.304449	0.81084	Not Significant	0.0910651
Mtpalpha	-0.306183	0.797531	Not Significant	0.0982527
zfh1	-0.309452	0.768976	Not Significant	0.114087
RpL35A	-0.309649	0.860988	Not Significant	0.065003
Mad1	-0.31242	0.774959	Not Significant	0.110721
CG13096	-0.313892	0.804773	Not Significant	0.0943264
RpII33	-0.361173	0.707625	Not Significant	0.150197
SmD3	-0.365129	0.736423	Not Significant	0.132873
FBpp0292385	-0.366591	0.803949	Not Significant	0.0947716
Snr1	-0.371841	0.780314	Not Significant	0.107731
CG5787	-0.378131	0.839592	Not Significant	0.0759315
Sirt1	-0.38071	0.774953	Not Significant	0.110725
His2A:CG33865	-0.383586	0.797302	Not Significant	0.0983772
CG1142	-0.384964	0.759196	Not Significant	0.119646
CG5174.1	-0.389706	0.787152	Not Significant	0.103941
chb	-0.391222	0.711419	Not Significant	0.147875
Spt6	-0.395158	0.742251	Not Significant	0.129449
Ef1gamma	-0.398998	0.781681	Not Significant	0.10697
l(1)G0156	-0.421709	0.789383	Not Significant	0.102712
U4-U6-60K	-0.42853	0.71355	Not Significant	0.146576
Cdc37	-0.432828	0.754609	Not Significant	0.122278
CG8289	-0.435216	0.75328	Not Significant	0.123044
Top2	-0.445816	0.805094	Not Significant	0.0941533
Ip259	-0.450781	0.708626	Not Significant	0.149583
CG11920	-0.45279	0.682067	Not Significant	0.166173
FBpp0075945	-0.454025	0.674285	Not Significant	0.171156
betaTub60D.1	-0.455315	0.791903	Not Significant	0.101328
CG11583	-0.455832	0.812748	Not Significant	0.0900443
Nopp140	-0.456834	0.737515	Not Significant	0.132229
RpL29	-0.4591	0.830907	Not Significant	0.0804475
Cbp20	-0.462207	0.754062	Not Significant	0.122593
Dref	-0.463891	0.75117	Not Significant	0.124262
CG4360	-0.473451	0.713355	Not Significant	0.146694
AGO2	-0.473462	0.667427	Not Significant	0.175596
RpL7A	-0.476806	0.825521	Not Significant	0.0832717
crol	-0.482569	0.704631	Not Significant	0.152038
CG4849	-0.49335	0.588382	Not Significant	0.230341
Neb-cGP	-0.49422	0.795896	Not Significant	0.0991439
Droj2	-0.495887	0.732382	Not Significant	0.135262
CG8611	-0.496926	0.699665	Not Significant	0.15511
FBpp0290528	-0.499085	0.70947	Not Significant	0.149066
RpL8	-0.501399	0.777343	Not Significant	0.109387
CG7065	-0.51385	0.674527	Not Significant	0.171001
CG11030	-0.516031	0.719295	Not Significant	0.143093
hang	-0.516042	0.653044	Not Significant	0.185058
eIF-4a	-0.520845	0.78363	Not Significant	0.105889
Dlc90F	-0.531245	0.632457	Not Significant	0.198969
RtGEF	-0.540674	0.741626	Not Significant	0.129815
RpS15Aa	-0.566352	0.751759	Not Significant	0.123921
CkIalpha	-0.567259	0.623941	Not Significant	0.204856
CG30349	-0.569602	0.586051	Not Significant	0.232065
baf	-0.576788	0.809426	Not Significant	0.0918228
CkIIbeta	-0.587837	0.737898	Not Significant	0.132004
gfzf	-0.594667	0.566205	Not Significant	0.247026
betaTub97EF	-0.60346	0.759972	Not Significant	0.119202
4E-T	-0.608843	0.640607	Not Significant	0.193409
P32	-0.617293	0.685634	Not Significant	0.163907
CG10077	-0.622051	0.536819	Not Significant	0.270172
RpL38	-0.628343	0.763672	Not Significant	0.117093
Ns2	-0.631888	0.554742	Not Significant	0.255909
CG7745	-0.636388	0.715441	Not Significant	0.145426
sel	-0.64921	0.750944	Not Significant	0.124392
SmE	-0.650473	0.522107	Not Significant	0.28224
RpL30	-0.652409	0.753287	Not Significant	0.123039
sle	-0.652772	0.679014	Not Significant	0.168121
CG4038	-0.653252	0.684594	Not Significant	0.164567
crp	-0.65385	0.506692	Not Significant	0.295256
Rpn5	-0.661692	0.527903	Not Significant	0.277446
CG33695.1	-0.665647	0.477589	Not Significant	0.320946
Caf1-55	-0.66728	0.650534	Not Significant	0.18673
RpL21	-0.667899	0.779444	Not Significant	0.108215
CG4266	-0.675481	0.507033	Not Significant	0.294963
TBPH	-0.680134	0.657463	Not Significant	0.182128
PSR	-0.68701	0.646406	Not Significant	0.189494
CG8108	-0.687508	0.710771	Not Significant	0.14827
Hrb27C	-0.690806	0.687185	Not Significant	0.162926
CG10576	-0.704116	0.651941	Not Significant	0.185791
Top1	-0.708236	0.489668	Not Significant	0.310098
eIF4AIII	-0.712512	0.602319	Not Significant	0.220173
CG14074	-0.714443	0.598504	Not Significant	0.222933
CG7946	-0.721293	0.447833	Not Significant	0.348884
HDAC1	-0.735018	0.493216	Not Significant	0.306963
TfIIFbeta	-0.740599	0.495433	Not Significant	0.305015
CstF-64	-0.748565	0.454239	Not Significant	0.342716
RpL23A	-0.753206	0.610504	Not Significant	0.214312
HP1b	-0.759038	0.48305	Not Significant	0.316008
Mes2	-0.762074	0.550554	Not Significant	0.2592
RpL7-like	-0.766367	0.595065	Not Significant	0.225436
CG9004	-0.772839	0.511863	Not Significant	0.290846
CkIIalpha	-0.7735	0.674733	Not Significant	0.170868
betaTub60D	-0.779034	0.49928	Not Significant	0.301656
srp	-0.792294	0.487548	Not Significant	0.311983
CG31974	-0.795419	0.614002	Not Significant	0.21183
koko	-0.796547	0.470679	Not Significant	0.327275
eIF-4E	-0.800353	0.43936	Not Significant	0.35718
RpLP0-like	-0.801799	0.611843	Not Significant	0.21336
bel	-0.817318	0.549354	Not Significant	0.260147
RAF2	-0.821174	0.432143	Not Significant	0.364372
CG3902	-0.824852	0.542714	Not Significant	0.265429
Syb	-0.826617	0.665823	Not Significant	0.176641
FBpp0302987	-0.827568	0.498307	Not Significant	0.302503
HmgD	-0.829777	0.660851	Not Significant	0.179896
CG13625	-0.829986	0.518789	Not Significant	0.285009
CG16817	-0.832685	0.659843	Not Significant	0.180559
snRNP-U1-70K	-0.845419	0.656917	Not Significant	0.18249
HDAC3	-0.850333	0.592188	Not Significant	0.22754
FBpp0309168	-0.850764	0.514828	Not Significant	0.288338
CycK	-0.858033	0.579376	Not Significant	0.23704
Rm62	-0.859857	0.594336	Not Significant	0.225968
RpL28	-0.87869	0.748954	Not Significant	0.125545
hoip	-0.884547	0.532464	Not Significant	0.27371
enok	-0.885173	0.498842	Not Significant	0.302037
Ibf2	-0.885475	0.487305	Not Significant	0.3122
Ef1alpha48D	-0.891556	0.525905	Not Significant	0.279093
CG11929	-0.911837	0.370118	Not Significant	0.43166
Nup153	-0.912325	0.375902	Not Significant	0.424926
CG6841	-0.912534	0.315829	Not Significant	0.500548
SF1	-0.917124	0.494621	Not Significant	0.305728
U3-55K	-0.922325	0.399606	Not Significant	0.398368
Gp93	-0.923313	0.604844	Not Significant	0.218357
CG8042	-0.923443	0.658171	Not Significant	0.181661
CG9302	-0.932147	0.532134	Not Significant	0.273979
RpL7	-0.943239	0.603602	Not Significant	0.219249
CG9775	-0.944272	0.627165	Not Significant	0.202618
skap	-0.953953	0.427347	Not Significant	0.36922
gammaTub23C	-0.961938	0.529276	Not Significant	0.276318
CG4866	-0.971612	0.403085	Not Significant	0.394604
Bug22	-0.982129	0.608038	Not Significant	0.216069
Gr59c	-0.982565	0.666399	Not Significant	0.176265
CG7137	-0.994091	0.550308	Not Significant	0.259394
CG10333	-0.99427	0.373625	Not Significant	0.427564
GCS2beta	-0.995343	0.5003	Not Significant	0.300769
AnxB10	-0.998917	0.578616	Not Significant	0.23761
Gnf1	-1.00265	0.414902	Not Significant	0.382054
Torsin	-1.00661	0.469952	Not Significant	0.327947
Cat	-1.00735	0.432016	Not Significant	0.3645
CG4338	-1.00862	0.616579	Not Significant	0.210011
Hakai	-1.00941	0.487894	Not Significant	0.311675
sqd	-1.02343	0.520027	Not Significant	0.283974
Jra	-1.02514	0.453927	Not Significant	0.343014
CG8578	-1.03251	0.44433	Not Significant	0.352294
CG2807	-1.04353	0.252879	Not Significant	0.597087
sta	-1.04549	0.679733	Not Significant	0.167661
mud	-1.05037	0.677543	Not Significant	0.169063
pea	-1.05378	0.418726	Not Significant	0.37807
RpL34b	-1.06449	0.55167	Not Significant	0.258321
Caper	-1.06657	0.533493	Not Significant	0.272871
Jafrac1	-1.06777	0.5774	Not Significant	0.238523
RpL23	-1.08047	0.587921	Not Significant	0.230681
Ran	-1.08836	0.483443	Not Significant	0.315655
MBD-R2	-1.09609	0.257061	Not Significant	0.589963
Non3	-1.09737	0.494115	Not Significant	0.306172
Rpb10	-1.10333	0.434172	Not Significant	0.362338
CG9752	-1.12308	0.3372	Not Significant	0.472112
RpL27	-1.12561	0.552693	Not Significant	0.257516
RpS4	-1.12583	0.536847	Not Significant	0.270149
RfC4	-1.12731	0.393241	Not Significant	0.405342
EF2	-1.12743	0.569125	Not Significant	0.244792
CG6961	-1.12774	0.38284	Not Significant	0.416982
peng	-1.13572	0.345005	Not Significant	0.462175
Sb	-1.13936	0.598062	Not Significant	0.223254
FK506-bp1	-1.14376	0.390772	Not Significant	0.408076
mad2	-1.14774	0.296341	Not Significant	0.528208
CG34179	-1.15379	0.459115	Not Significant	0.338079
Rtf1	-1.17343	0.514321	Not Significant	0.288766
Pp1-87B	-1.17403	0.317098	Not Significant	0.498806
rept	-1.17693	0.307531	Not Significant	0.512111
RpL27A	-1.17931	0.430973	Not Significant	0.36555
Nup98-96	-1.18576	0.259884	Not Significant	0.585221
kra	-1.20063	0.324297	Not Significant	0.489057
Aac11	-1.21589	0.304188	Not Significant	0.516858
RpLP2	-1.21845	0.563271	Not Significant	0.249282
alpha-Spec	-1.22676	0.35929	Not Significant	0.444555
Nop60B	-1.23332	0.481012	Not Significant	0.317844
pit	-1.24343	0.317664	Not Significant	0.498032
l(1)1Bi	-1.25304	0.340589	Not Significant	0.46777
nito	-1.25462	0.401077	Not Significant	0.396773
RpL24-like	-1.25942	0.213828	Not Significant	0.669936
fs(1)h	-1.30336	0.271782	Not Significant	0.56578
His3.3B	-1.30768	0.548763	Not Significant	0.260616
CG15019	-1.32544	0.319339	Not Significant	0.495749
His3:CG33866	-1.33062	0.614511	Not Significant	0.21147
lolal	-1.34397	0.213143	Not Significant	0.671329
Act57B	-1.3451	0.478055	Not Significant	0.320522
Rbm13	-1.34565	0.341102	Not Significant	0.467116
TER94	-1.34784	0.461894	Not Significant	0.335457
CG7824	-1.35497	0.41021	Not Significant	0.386993
RpL32	-1.35986	0.586222	Not Significant	0.231938
CG1738	-1.36731	0.24737	Not Significant	0.606654
CG6664	-1.37433	0.580167	Not Significant	0.236447
Nup107	-1.37659	0.180373	Not Significant	0.743829
CG12301	-1.3805	0.365918	Not Significant	0.436616
Cbp80	-1.38069	0.200331	Not Significant	0.698253
CG5958	-1.3894	0.350977	Not Significant	0.454721
Vha36-1	-1.39355	0.297844	Not Significant	0.526012
Pdi	-1.40348	0.502261	Not Significant	0.29907
M1BP	-1.41022	0.209497	Not Significant	0.678822
Slbp	-1.42015	0.432123	Not Significant	0.364392
ball	-1.42541	0.26074	Not Significant	0.583792
CG3542	-1.42768	0.298169	Not Significant	0.525538
SmD2	-1.43102	0.205576	Not Significant	0.687028
REG	-1.45378	0.315552	Not Significant	0.500929
Nplp2	-1.4548	0.360655	Not Significant	0.442908
Bub3	-1.45557	0.183936	Not Significant	0.735332
HmgZ	-1.45929	0.513102	Not Significant	0.289796
Smr	-1.46467	0.414476	Not Significant	0.382501
RpL5	-1.4648	0.326736	Not Significant	0.485803
Nab2	-1.47444	0.152067	Not Significant	0.817965
Saf-B	-1.48945	0.222869	Not Significant	0.65195
CG1234	-1.49745	0.230473	Not Significant	0.63738
CG5728	-1.50677	0.257814	Not Significant	0.588694
mago	-1.51011	0.298594	Not Significant	0.524919
Hrb98DE	-1.51146	0.288687	Not Significant	0.539573
Rs1	-1.51463	0.314175	Not Significant	0.502828
Mys45A	-1.51604	0.219848	Not Significant	0.657878
FBpp0303724	-1.51847	0.293909	Not Significant	0.531787
Pih1D1.1	-1.55561	0.34946	Not Significant	0.456602
CG1785	-1.56468	0.259737	Not Significant	0.585467
RpL9	-1.58981	0.267256	Not Significant	0.573073
RpS27A	-1.59401	0.439806	Not Significant	0.356739
CG8142	-1.60603	0.199973	Not Significant	0.699029
CG7358	-1.6081	0.278095	Not Significant	0.555807
Nup43	-1.6114	0.121944	Not Significant	0.91384
CG9641	-1.61428	0.294492	Not Significant	0.530926
CG32075	-1.62346	0.217205	Not Significant	0.663129
SPARC	-1.62788	0.383799	Not Significant	0.415896
CG5955	-1.62906	0.477973	Not Significant	0.320596
pic	-1.64525	0.153244	Not Significant	0.814618
CG40045	-1.6462	0.335479	Not Significant	0.474335
CG14715	-1.64636	0.282486	Not Significant	0.549003
CG12560	-1.67312	0.542138	Not Significant	0.26589
FBpp0305299	-1.71073	0.349831	Not Significant	0.456142
CG1542	-1.71468	0.298709	Not Significant	0.524751
Myo31DF	-1.71881	0.335829	Not Significant	0.473882
FBpp0305164	-1.72398	0.318434	Not Significant	0.496981
NHP2	-1.73997	0.298215	Not Significant	0.525471
Nop56	-1.74292	0.283392	Not Significant	0.547612
CG17168	-1.74919	0.333102	Not Significant	0.477423
CG16903	-1.7538	0.22669	Not Significant	0.644568
Xe7	-1.75489	0.212506	Not Significant	0.672628
vir	-1.77211	0.111137	Not Significant	0.954143
ZIPIC	-1.78214	0.262039	Not Significant	0.581634
Hlc	-1.78383	0.181744	Not Significant	0.740539
Ref1	-1.78974	0.262624	Not Significant	0.580665
FBpp0289830	-1.81544	0.0874722	Not Significant	1.05813
me31B	-1.85627	0.112959	Not Significant	0.94708
CG9253	-1.87094	0.0913184	Not Significant	1.03944
FBpp0111707	-1.88844	0.117522	Not Significant	0.92988
mbm	-1.92015	0.184935	Not Significant	0.732982
Ns1	-1.92782	0.129956	Not Significant	0.886202
RpS24	-1.93106	0.241257	Not Significant	0.61752
CG32344	-1.93844	0.166667	Not Significant	0.778149
CG8461	-1.9473	0.395496	Not Significant	0.402858
CG15602	-1.95717	0.302358	Not Significant	0.519478
chic	-1.96129	0.191014	Not Significant	0.718935
mdlc	-1.97885	0.277736	Not Significant	0.556368
D1	-2.01097	0.324705	Not Significant	0.488511
Trx-2	-2.02422	0.223271	Not Significant	0.651168
rump	-2.02751	0.251835	Not Significant	0.598884
CG6621	-2.03176	0.205518	Not Significant	0.687151
Cdk12	-2.03475	0.16249	Not Significant	0.789174
FBpp0072830	-2.05004	0.0387023	Not Significant	1.41226
Fer1HCH	-2.05863	0.277377	Not Significant	0.556929
l(3)j2D3	-2.09828	0.0628781	Not Significant	1.2015
CG10984	-2.09944	0.306419	Not Significant	0.513684
RfC38	-2.12211	0.126879	Not Significant	0.89661
RpL11	-2.13332	0.348838	Not Significant	0.457376
CG9143	-2.14996	0.178893	Not Significant	0.747406
Prp31	-2.16949	0.0526161	Not Significant	1.27888
BEAF-32.1	-2.18107	0.308846	Not Significant	0.510257
CG8545	-2.1825	0.140306	Not Significant	0.852925
shv	-2.19213	0.185415	Not Significant	0.731855
nop5	-2.19365	0.156926	Not Significant	0.804305
Hsp26	-2.1998	0.198262	Not Significant	0.702761
CG7945	-2.22094	0.0603644	Not Significant	1.21922
CG8414	-2.2733	0.0703928	Not Significant	1.15247
CG6937	-2.30144	0.101024	Not Significant	0.995574
Kap-alpha3	-2.33189	0.263621	Not Significant	0.579019
CG9915	-2.33648	0.160406	Not Significant	0.794779
ERp60	-2.39703	0.214609	Not Significant	0.668351
U2af50	-2.39867	0.112358	Not Significant	0.949398
FBpp0291730	-2.41497	0.217772	Not Significant	0.661998
CG34334	-2.4313	0.101692	Not Significant	0.992715
Ubqn	-2.47165	0.0274412	Not Significant	1.5616
CG9776	-2.47585	0.0867521	Not Significant	1.06172
lark	-2.48044	0.143713	Not Significant	0.842503
CG5800	-2.48798	0.0756968	Not Significant	1.12092
eIF-5A	-2.50962	0.137465	Not Significant	0.861809
CG2063	-2.51831	0.076689	Not Significant	1.11527
Act42A	-2.53315	0.123505	Not Significant	0.908314
borr	-2.53317	0.0932546	Not Significant	1.03033
spt4	-2.54808	0.241143	Not Significant	0.617726
FBpp0072339	-2.55274	0.204076	Not Significant	0.690207
CG6695	-2.56116	0.125182	Not Significant	0.902458
RpLP1	-2.56223	0.278824	Not Significant	0.55467
Hel25E	-2.63928	0.112196	Not Significant	0.950024
CG7239	-2.66616	0.137985	Not Significant	0.860167
mod	-2.68446	0.109246	Not Significant	0.961594
RpL13	-2.70921	0.129503	Not Significant	0.887721
Pitslre	-2.71405	0.0259847	Not Significant	1.58528
CG17002	-2.72738	0.154636	Not Significant	0.81069
Prp38	-2.77008	0.034816	Not Significant	1.45822
CG18809	-2.7749	0.0651819	Not Significant	1.18587
Cdc2rk	-2.79013	0.0598977	Not Significant	1.22259
l(2)34Fd	-2.81284	0.0259873	Not Significant	1.58524
CG6686	-2.81608	0.102286	Not Significant	0.990182
CG9213	-2.86615	0.114671	Not Significant	0.940548
CG12608	-2.88649	0.127452	Not Significant	0.894652
CG4119	-2.95673	0.0244328	Not Significant	1.61203
CG3817	-2.97648	0.046864	Not Significant	1.32916
Moca-cyp	-2.98727	0.0735518	Not Significant	1.13341
CG30428	-3.01519	0.146993	Not Significant	0.832704
CG7637	-3.03962	0.0911023	Not Significant	1.04047
snama	-3.07363	0.018666	Not Significant	1.72895
Ars2	-3.08578	0.077536	Not Significant	1.1105
CG16753	-3.08816	0.0944539	Not Significant	1.02478
RpL31	-3.10548	0.0582803	Not Significant	1.23448
CG4806	-3.12031	0.0512839	Not Significant	1.29002
CG3918	-3.12469	0.183053	Not Significant	0.737424
CG10139	-3.12812	0.0889475	Not Significant	1.05087
CG7564	-3.17834	0.0109393	Not Significant	1.96101
U2af38	-3.20493	0.0387115	Not Significant	1.41216
Non2	-3.26879	0.121252	Not Significant	0.916311
Nopp140.2	-3.27818	0.0554033	Not Significant	1.25646
CG8939	-3.30735	0.0604933	Not Significant	1.21829
RpL35	-3.31538	0.0437702	Not Significant	1.35882
Rrp45	-3.32949	0.1574	Not Significant	0.802995
FBpp0085716	-3.33825	0.0861745	Not Significant	1.06462
Spindly	-3.35592	0.107487	Not Significant	0.968644
CG31211	-3.36958	0.0155802	Not Significant	1.80743
FBpp0311184	-3.43026	0.125775	Not Significant	0.900405
CG34163	-3.43369	0.120069	Not Significant	0.92057
Myo61F	-3.4515	0.0632002	Not Significant	1.19928
Csl4	-3.47276	0.205245	Not Significant	0.687728
RpL37A	-3.47536	0.0791733	Not Significant	1.10142
CG3732	-3.49858	0.136863	Not Significant	0.863714
apt	-3.5203	0.106723	Not Significant	0.971741
Cam	-3.53127	0.0980847	Not Significant	1.0084
Rbp1	-3.54442	0.145397	Not Significant	0.837445
glo	-3.57515	0.0326669	Not Significant	1.48589
Ssb-c31a	-3.59594	0.12922	Not Significant	0.888671
SRm160	-3.61427	0.0381974	Not Significant	1.41797
cindr	-3.6409	0.0919053	Not Significant	1.03666
Pnn	-3.67441	0.0776256	Not Significant	1.11
Mlc-c	-3.68779	0.0851767	Not Significant	1.06968
CG11444	-3.69239	0.162519	Not Significant	0.789096
sqh	-3.73619	0.05531	Not Significant	1.2572
CG11577	-3.73634	0.0290865	Not Significant	1.53631
Atu	-3.75925	0.012869	Not Significant	1.89046
Aatf	-3.75989	0.00530332	Not Significant	2.27545
CG7028	-3.81711	0.0311836	Not Significant	1.50607
tra2	-3.91717	0.074615	Not Significant	1.12717
CG7971	-3.9184	0.0327266	Not Significant	1.4851
ncm	-3.99539	0.0227555	Not Significant	1.64291
Mtr3	-4.00331	0.130187	Not Significant	0.885431
CG11808	-4.0219	0.0973308	Not Significant	1.01175
CG3909	-4.03241	0.0325108	Not Significant	1.48797
cpb	-4.05084	0.0315376	Not Significant	1.50117
CG15784	-4.11421	0.0283081	Not Significant	1.54809
CG1622	-4.13263	0.0188202	Not Significant	1.72538
CG5808	-4.13367	0.155201	Not Significant	0.809105
Rrp47	-4.22644	0.101099	Not Significant	0.995254
l(2)37Cb	-4.3168	0.0802501	Not Significant	1.09555
Rrp42	-4.35514	0.0794366	Not Significant	1.09998
CG8929	-4.36347	0.0269946	Not Significant	1.56872
Bin1	-4.36685	0.0549558	Not Significant	1.25999
cactin	-4.37186	0.049296	Not Significant	1.30719
ebi	-4.49451	0.0344199	Not Significant	1.46319
Mpp6	-4.49621	0.0886637	Not Significant	1.05225
CG16865	-4.50259	0.041061	Not Significant	1.38657
SF2	-4.53635	0.0403781	Not Significant	1.39385
Rrp6	-4.53997	0.0832384	Not Significant	1.07968
CG31712	-4.5414	0.0781037	Not Significant	1.10733
e(r)	-4.55026	0.0233979	Not Significant	1.63082
ppan	-4.55412	0.00957098	Not Significant	2.01904
CG10324	-4.60099	0.0614146	Not Significant	1.21173
CG11999	-4.6027	0.0108295	Not Significant	1.96539
cpa	-4.68714	0.0254326	Not Significant	1.59461
CG15747	-4.72523	0.0841561	Not Significant	1.07491
CG2129	-4.80283	0.0563805	Not Significant	1.24887
CG13151	-4.87826	0.0680813	Not Significant	1.16697
fl(2)d	-4.89065	0.00122351	Not Significant	2.91239
CG6843	-4.97984	0.0142796	Not Significant	1.84528
Rrp40	-5.02313	0.104047	Not Significant	0.982771
CG2469	-5.05317	0.00321429	Not Significant	2.49291
Rrp4	-5.15671	0.0703856	Not Significant	1.15252
FBpp0289030	-5.24508	0.00687591	Not Significant	2.16267
CG1677	-5.27535	0.00641289	Not Significant	2.19295
Ski6	-5.31511	0.0680483	Not Significant	1.16718
eIF-4B	-5.53935	0.0749912	Not Significant	1.12499
Cwc25	-5.58633	0.00505043	Not Significant	2.29667
ytr	-5.60472	0.0106692	Not Significant	1.97187
CG5516	-5.6173	0.0536334	Not Significant	1.27056
Dis3	-5.61793	0.0340005	Not Significant	1.46851
dre4	-5.64543	0.0138282	Not Significant	1.85923
abs	-5.68733	0.00146473	Not Significant	2.83424
Rrp46	-5.78195	0.0367002	Not Significant	1.43533
atms	-5.81933	0.00199439	Not Significant	2.70019
hyx	-6.00443	0.00153312	Not Significant	2.81442
Ssrp	-6.18431	0.00689263	Not Significant	2.16161
CG6066	-6.29987	0.000767722	Not Significant	3.1148
RnpS1	-6.33629	0.00285528	Not Significant	2.54435
Acn	-6.36603	0.00284808	Not Significant	2.54545
B52	-7.09385	0.00668348	Not Significant	2.175
SC35	-7.35394	0.00730701	Not Significant	2.13626
x16	-7.8085	0.00871213	Not Significant	2.05988
Rbp1-like	-8.07657	0.0020462	Not Significant	2.68905

## Sheet: HP1a
gene.name	log2FC	p-value	categ_Mod	NegLog10pval
HP5	10.6041	1.05117e-09	Significant	8.97833
BOH2(CG4788)	10.5601	7.78717e-10	Significant	9.10862
CG7357	9.8358	5.68827e-10	Significant	9.24502
Hmr	9.63436	2.15667e-09	Significant	8.66622
row	9.5055	1.30594e-10	Significant	9.88408
Lhr	9.35473	7.03089e-08	Significant	7.15299
FBpp0306778	9.16309	1.11727e-10	Significant	9.95184
E(var)3-9	9.12117	1.49298e-10	Significant	9.82595
XNP	8.84562	6.61506e-09	Significant	8.17947
HP1b	8.84085	3.28953e-09	Significant	8.48287
Su(var)2-HP2	8.78672	1.54125e-10	Significant	9.81213
dmt	8.24063	5.82977e-09	Significant	8.23435
cav	8.19083	6.44648e-08	Significant	7.19068
Kdm4A	8.04287	9.40661e-09	Significant	8.02657
HP1a	7.97208	2.05366e-07	Significant	6.68747
ADD1	7.91616	9.21701e-07	Significant	6.03541
HP1c	7.8029	4.64323e-07	Significant	6.33318
BOH1(CG33213)	7.74772	6.44128e-07	Significant	6.19103
Nlp	7.70164	9.45659e-07	Significant	6.02427
HP4	7.41923	0.000159465	Significant	3.79733
Nph	7.26215	3.33683e-06	Significant	5.47667
Ubqn	6.80532	5.22593e-07	Significant	6.28184
TFAM	6.66345	0.00961378	Not Significant	2.01711
FBpp0110411	6.53348	3.12923e-06	Significant	5.50456
CG14438	6.30072	1.22222e-05	Significant	4.91285
Sra-1	6.25694	0.000100872	Significant	3.99623
JHDM2	6.15807	1.70248e-06	Significant	5.76892
Dpy-30L1	6.14315	3.53373e-06	Significant	5.45177
Pex6	6.04229	0.000358317	Significant	3.44573
Su(var)3-9	6.03858	0.000178644	Significant	3.74801
ctp	5.75556	0.00189745	Significant	2.72183
CG3777	5.61702	0.00581149	Significant	2.23571
Sgs3	5.56475	0.000193503	Significant	3.71331
epsilonCOP	5.09057	0.000403175	Significant	3.39451
CkIalpha	4.83385	7.0537e-05	Significant	4.15158
CG7239	4.82605	0.00476538	Significant	2.3219
CSN1b	4.71587	0.00442192	Significant	2.35439
wds	4.6831	4.95877e-05	Significant	4.30463
eIF-2gamma	4.60418	0.000674376	Significant	3.1711
baf	4.49366	0.0425072	Not Significant	1.37154
Sfmbt	4.493	0.000214906	Significant	3.66775
CG1737	4.42602	6.48603e-05	Significant	4.18802
Mau2	4.28198	0.000281915	Significant	3.54988
prod	4.22463	0.000298206	Significant	3.52548
Hsc70-5	4.19032	0.0328478	Not Significant	1.48349
smt3	4.17705	0.0114084	Not Significant	1.94278
CG7692	4.1626	0.00129311	Significant	2.88837
CG8108	4.12367	0.015908	Not Significant	1.79838
SMC3	4.10874	0.000199233	Significant	3.70064
Deaf1	4.08587	0.0189841	Not Significant	1.72161
ocm	4.03281	0.00303996	Significant	2.51713
Trl	3.95602	0.00031176	Significant	3.50618
HDAC1	3.91047	0.000336376	Significant	3.47317
pzg	3.89765	0.00128963	Significant	2.88954
His3:CG33866	3.86104	0.108787	Not Significant	0.963424
CG12560	3.85691	0.158024	Not Significant	0.801276
CG7006	3.81122	0.00606092	Significant	2.21746
Map60	3.78941	0.00546953	Significant	2.26205
l(3)j2D3	3.76374	0.00073334	Significant	3.13469
FBpp0084047	3.7558	0.000764517	Significant	3.11661
Chro	3.75449	0.00111605	Significant	2.95232
CG8878	3.7327	0.00931606	Not Significant	2.03077
Cp190	3.72136	0.000639196	Significant	3.19437
FBpp0083926	3.66581	0.000159441	Significant	3.7974
Pen	3.63889	0.00300405	Significant	2.52229
Vta1	3.5772	0.00571754	Significant	2.24279
l(1)G0156	3.51193	0.0158986	Not Significant	1.79864
SA	3.50129	0.00355154	Significant	2.44958
PH4alphaEFB	3.49639	0.0231446	Not Significant	1.63555
vtd	3.4851	0.000946045	Significant	3.02409
CG8289	3.47971	0.0120311	Not Significant	1.9197
Past1	3.33745	0.0131178	Not Significant	1.88214
Hsp27	3.33146	0.0398145	Not Significant	1.39996
RpS30	3.30716	0.0339477	Not Significant	1.46919
l(1)1Bi	3.29266	0.0154455	Not Significant	1.8112
Pp1-87B	3.28519	0.0199213	Not Significant	1.70068
CG4951	3.21207	0.0101862	Not Significant	1.99199
gfzf	3.18016	0.00416546	Significant	2.38034
FBpp0083988	3.15433	0.0200675	Not Significant	1.69751
deltaCOP	3.13668	0.00218696	Significant	2.66016
CG11920	3.13638	0.00369676	Significant	2.43218
CG4747	3.12311	0.0352705	Not Significant	1.45259
RpL36A	3.12071	0.0532681	Not Significant	1.27353
CG7946	3.10761	0.000968634	Significant	3.01384
CG4789	3.03565	0.311761	Not Significant	0.506178
HIPP1	2.98103	0.0200222	Not Significant	1.69849
Gp93	2.96889	0.0571002	Not Significant	1.24336
eIF-4a	2.96112	0.0543023	Not Significant	1.26518
clu	2.96019	0.0115814	Not Significant	1.93624
Ahcy13	2.95699	0.0233238	Not Significant	1.6322
Cul4	2.95515	0.032553	Not Significant	1.48741
ncd	2.94015	0.0530639	Not Significant	1.2752
14-3-3epsilon	2.92595	0.0580739	Not Significant	1.23602
mod(mdg4).1	2.91945	0.00688118	Significant	2.16234
CG13096	2.90652	0.00724559	Significant	2.13993
Top2	2.88403	0.0738357	Not Significant	1.13173
EF2	2.88016	0.0850821	Not Significant	1.07016
eIF-2beta	2.86967	0.0237991	Not Significant	1.62344
RpL11	2.86766	0.10921	Not Significant	0.961738
Incenp	2.85485	0.0436874	Not Significant	1.35964
CG3689	2.84025	0.0748699	Not Significant	1.12569
Gapdh2	2.82082	0.0373655	Not Significant	1.42753
mle	2.80895	0.0154301	Not Significant	1.81163
Prp19	2.80255	0.0515068	Not Significant	1.28814
RpS5a	2.79965	0.079845	Not Significant	1.09775
Iswi	2.77226	0.00245729	Significant	2.60954
FBpp0110174	2.76675	0.0387705	Not Significant	1.4115
Adam	2.76019	0.0472283	Not Significant	1.3258
Dref	2.73963	0.0299695	Not Significant	1.52332
me31B	2.72402	0.0126068	Not Significant	1.89939
Rab11	2.71605	0.0984223	Not Significant	1.00691
RpL29	2.713	0.155436	Not Significant	0.808448
CG16972	2.71102	0.0434086	Not Significant	1.36242
Hsp83	2.70009	0.0888944	Not Significant	1.05113
CG7839	2.69585	0.0102075	Not Significant	1.99108
RpL38	2.6867	0.118895	Not Significant	0.924835
eIF-2alpha	2.67875	0.0243079	Not Significant	1.61425
lola.1	2.61416	0.00349529	Significant	2.45652
betaTub97EF	2.60719	0.119991	Not Significant	0.920853
CaBP1	2.60177	0.0298502	Not Significant	1.52505
alphaCOP	2.60126	0.023335	Not Significant	1.63199
CG14210	2.59475	0.0827646	Not Significant	1.08216
His3.3B	2.59257	0.236833	Not Significant	0.625558
pic	2.55803	0.054565	Not Significant	1.26309
FBpp0300445	2.55747	0.0299899	Not Significant	1.52303
lic	2.55603	0.015153	Not Significant	1.8195
Caf1-55	2.51174	0.0474772	Not Significant	1.32352
Fer1HCH	2.50848	0.150757	Not Significant	0.821724
Nap1	2.50449	0.0792925	Not Significant	1.10077
RpL26	2.49344	0.129227	Not Significant	0.888647
PyK	2.48968	0.0387193	Not Significant	1.41207
Capr	2.48173	0.0291165	Not Significant	1.53586
CG4849	2.47112	0.00693432	Not Significant	2.159
Hsp26	2.4619	0.0526604	Not Significant	1.27852
Map205	2.45357	0.0357625	Not Significant	1.44657
Clk	2.4499	0.0852332	Not Significant	1.06939
Top1	2.41762	0.011796	Not Significant	1.92826
RpLP0	2.37892	0.104155	Not Significant	0.982319
Hsp23	2.36796	0.10617	Not Significant	0.973998
CG3800	2.36654	0.0785187	Not Significant	1.10503
eIF3ga	2.36029	0.0736908	Not Significant	1.13259
larp	2.3368	0.0157392	Not Significant	1.80302
mud	2.31874	0.334648	Not Significant	0.475412
msk	2.30405	0.0473754	Not Significant	1.32445
FBpp0297204	2.29719	0.0321203	Not Significant	1.49322
Karybeta3	2.27966	0.0494882	Not Significant	1.3055
GCS2beta	2.2765	0.0624876	Not Significant	1.20421
RpS25	2.27637	0.303364	Not Significant	0.518036
Vha13	2.27438	0.0632584	Not Significant	1.19888
Klp10A	2.27386	0.0181139	Not Significant	1.74199
RpL7A	2.26923	0.212249	Not Significant	0.673155
blanks	2.24871	0.100328	Not Significant	0.998578
FBpp0290146	2.2474	0.145265	Not Significant	0.83784
qkr58E-2	2.23793	0.0470636	Not Significant	1.32731
CG1542	2.22898	0.124006	Not Significant	0.906556
Rpn12	2.22208	0.0950844	Not Significant	1.02189
Elf	2.20308	0.114316	Not Significant	0.941895
CG3226	2.19119	0.0770816	Not Significant	1.11305
ball	2.19067	0.0551741	Not Significant	1.25826
RpL37A	2.17727	0.186637	Not Significant	0.729002
sle	2.17508	0.103401	Not Significant	0.985477
Sb	2.16986	0.313761	Not Significant	0.5034
FBpp0309424	2.16913	0.0560018	Not Significant	1.2518
CG8026	2.16527	0.182486	Not Significant	0.73877
RpL18A	2.14615	0.26283	Not Significant	0.580325
Ibf2	2.14417	0.088283	Not Significant	1.05412
ATPsynbeta	2.13524	0.0400657	Not Significant	1.39723
Hmg-2	2.12869	0.0823413	Not Significant	1.08438
peng	2.114	0.0622574	Not Significant	1.20581
Ibf1	2.10735	0.0657411	Not Significant	1.18216
BEAF-32.1	2.10548	0.261311	Not Significant	0.582843
CG4866	2.10411	0.0657534	Not Significant	1.18208
Nnp-1	2.10227	0.0667244	Not Significant	1.17572
Pdcd4	2.08732	0.046862	Not Significant	1.32918
Rpt2	2.08064	0.082569	Not Significant	1.08318
Det	2.06921	0.0902248	Not Significant	1.04467
bel	2.05201	0.0834805	Not Significant	1.07841
Trip1	2.03047	0.0958121	Not Significant	1.01858
Eb1	2.02963	0.0994618	Not Significant	1.00234
Imp.1	2.02626	0.100141	Not Significant	0.999387
Hsp68	1.99373	0.167084	Not Significant	0.777066
CG11583	1.98913	0.239871	Not Significant	0.620022
RpL3	1.98073	0.0219626	Not Significant	1.65832
RanGAP	1.98022	0.0711755	Not Significant	1.14767
CG42232	1.97842	0.0242378	Not Significant	1.61551
FBpp0088303	1.96779	0.0971307	Not Significant	1.01264
mod	1.96234	0.101519	Not Significant	0.993452
RpS17	1.95981	0.245362	Not Significant	0.610192
Lmpt	1.95384	0.310566	Not Significant	0.507847
alphaTub84D	1.95221	0.102329	Not Significant	0.99
srp	1.95213	0.07197	Not Significant	1.14285
RfC4	1.95209	0.0791671	Not Significant	1.10146
RpS2	1.93896	0.223901	Not Significant	0.649944
RpL7	1.93495	0.212702	Not Significant	0.672229
lolal	1.93389	0.0832069	Not Significant	1.07984
Pglym78	1.92924	0.167392	Not Significant	0.776265
kuk	1.92405	0.208124	Not Significant	0.681678
His1:CG31617	1.91311	0.127367	Not Significant	0.894944
Tango7	1.91183	0.13424	Not Significant	0.872117
SelD	1.9048	0.204242	Not Significant	0.689856
Rm62	1.89862	0.151954	Not Significant	0.818288
alpha-Spec	1.89217	0.0683865	Not Significant	1.16503
RpL23	1.89131	0.202054	Not Significant	0.694533
RpS3	1.89071	0.30115	Not Significant	0.521217
His2Av	1.88144	0.352896	Not Significant	0.452353
su(Hw)	1.8774	0.0323086	Not Significant	1.49068
rept	1.85493	0.0816324	Not Significant	1.08814
pAbp	1.84824	0.18011	Not Significant	0.744461
RpS8	1.84732	0.23079	Not Significant	0.636782
RpL9	1.84269	0.108498	Not Significant	0.96458
gammaCOP	1.82851	0.036676	Not Significant	1.43562
RpL24	1.8188	0.151316	Not Significant	0.820116
tral	1.81466	0.157249	Not Significant	0.803411
RpL5	1.80241	0.10811	Not Significant	0.966135
His2B:CG33910	1.79647	0.181549	Not Significant	0.741006
DnaJ-1	1.77948	0.112447	Not Significant	0.949054
lig	1.77273	0.099248	Not Significant	1.00328
Arf102F	1.77069	0.122881	Not Significant	0.910514
His4r	1.75316	0.382765	Not Significant	0.417068
Rbm13	1.7401	0.14309	Not Significant	0.844391
Hcf	1.73326	0.03266	Not Significant	1.48598
Pp2A-29B	1.73174	0.0980355	Not Significant	1.00862
RpLP2	1.72691	0.311995	Not Significant	0.505852
RpL13A	1.7216	0.41064	Not Significant	0.386538
Prp31	1.70978	0.0858604	Not Significant	1.06621
Nup358	1.70363	0.0919952	Not Significant	1.03623
CG5787	1.69251	0.30418	Not Significant	0.51687
Jra	1.67438	0.164934	Not Significant	0.78269
RpS10b	1.67153	0.39204	Not Significant	0.406669
l(1)G0020	1.66717	0.0613307	Not Significant	1.21232
CG12050	1.66641	0.173375	Not Significant	0.761014
mor	1.66601	0.124553	Not Significant	0.904645
Rpt3	1.66388	0.103518	Not Significant	0.984985
Gnf1	1.66282	0.133159	Not Significant	0.875628
Rab1	1.65473	0.273885	Not Significant	0.562432
Non3	1.64951	0.280351	Not Significant	0.552297
zf30C	1.64233	0.175328	Not Significant	0.756149
SPARC	1.64229	0.297891	Not Significant	0.525943
Hex-A	1.63391	0.334706	Not Significant	0.475336
Srp68	1.62702	0.295246	Not Significant	0.529816
lost	1.62584	0.189461	Not Significant	0.72248
CG32409	1.62224	0.175084	Not Significant	0.756753
CG4038	1.61851	0.22224	Not Significant	0.653178
SmD1	1.61551	0.412549	Not Significant	0.384524
aurB	1.61489	0.182585	Not Significant	0.738534
Rab5	1.6111	0.190466	Not Significant	0.720183
M1BP	1.60982	0.135903	Not Significant	0.866771
vkg	1.6077	0.161179	Not Significant	0.792693
Ef1gamma	1.60089	0.191419	Not Significant	0.718016
l(3)72Ab	1.59877	0.0543004	Not Significant	1.2652
RpL34b	1.57739	0.280229	Not Significant	0.552486
Mi-2	1.57727	0.0978525	Not Significant	1.00943
FBpp0073267	1.57573	0.0898357	Not Significant	1.04655
RpS27	1.56425	0.326249	Not Significant	0.486451
RfC3	1.56313	0.187376	Not Significant	0.727285
P58IPK	1.55204	0.13488	Not Significant	0.870053
RpL10	1.53908	0.129593	Not Significant	0.887418
CG32075	1.53357	0.200662	Not Significant	0.697535
crp	1.52631	0.118932	Not Significant	0.924702
Ef1alpha48D	1.52085	0.156697	Not Significant	0.804939
RpS6	1.49991	0.263524	Not Significant	0.579179
RpLP1	1.49281	0.424227	Not Significant	0.372402
nito	1.48842	0.246156	Not Significant	0.60879
FBpp0078383	1.48141	0.166415	Not Significant	0.778807
Spt6	1.47859	0.187199	Not Significant	0.727696
RpL35	1.47244	0.203275	Not Significant	0.691915
RpS11	1.46561	0.31007	Not Significant	0.50854
AGO2	1.45269	0.154735	Not Significant	0.810411
l(3)72Dn	1.45107	0.164609	Not Significant	0.783547
Kap-alpha3	1.44574	0.421071	Not Significant	0.375645
Nup50	1.44295	0.121958	Not Significant	0.913788
Arp1	1.44112	0.225777	Not Significant	0.64632
RpL15	1.43668	0.435437	Not Significant	0.361075
Zn72D	1.43113	0.122869	Not Significant	0.910557
Srp54	1.42806	0.267218	Not Significant	0.573134
betaTub56D	1.42651	0.255124	Not Significant	0.593248
GlyS	1.42127	0.163591	Not Significant	0.786241
RpS7	1.41978	0.39141	Not Significant	0.407368
nonA	1.41551	0.245786	Not Significant	0.609443
TAF1C-like	1.41151	0.130858	Not Significant	0.883199
Gfat2	1.40447	0.318595	Not Significant	0.496761
RpL30	1.40331	0.449305	Not Significant	0.347458
Ef1beta	1.39911	0.282737	Not Significant	0.548618
betaTub60D.1	1.3972	0.413012	Not Significant	0.384037
hoip	1.39589	0.200704	Not Significant	0.697444
RpS26	1.37944	0.403968	Not Significant	0.393653
Sec31	1.37299	0.294543	Not Significant	0.530851
eIF3-S10	1.36846	0.198333	Not Significant	0.702604
Rpt1	1.36754	0.197402	Not Significant	0.704648
Rab6	1.35551	0.309838	Not Significant	0.508866
qkr58E-3	1.35012	0.211328	Not Significant	0.675043
RpS15Aa	1.34109	0.336191	Not Significant	0.473414
ttk	1.32951	0.149781	Not Significant	0.824543
RpL27A	1.32904	0.259937	Not Significant	0.585132
Pex3	1.32873	0.397234	Not Significant	0.400954
FBpp0300575	1.32812	0.389564	Not Significant	0.409421
Nup93-1	1.32756	0.139278	Not Significant	0.856118
CG9246	1.32462	0.244774	Not Significant	0.611234
CG8545	1.32147	0.356482	Not Significant	0.447962
Rcd5	1.30686	0.203465	Not Significant	0.69151
Jafrac1	1.30508	0.395678	Not Significant	0.402658
CG3527	1.30381	0.185721	Not Significant	0.73114
Hrb27C	1.29752	0.329494	Not Significant	0.482153
FK506-bp1	1.2905	0.260494	Not Significant	0.584202
JIL-1	1.28873	0.206078	Not Significant	0.685969
CG7945	1.28792	0.323024	Not Significant	0.490765
FBpp0306772	1.28618	0.244564	Not Significant	0.611608
CG9775	1.28532	0.470753	Not Significant	0.327207
CG8142	1.26719	0.270919	Not Significant	0.56716
RpL22	1.25314	0.1651	Not Significant	0.782252
Srp72	1.24429	0.373154	Not Significant	0.428111
kay	1.24426	0.311871	Not Significant	0.506025
RpS16	1.24248	0.458939	Not Significant	0.338245
CkIIalpha	1.23312	0.469396	Not Significant	0.328461
Arf79F	1.23188	0.329992	Not Significant	0.481496
RpS24	1.22421	0.350087	Not Significant	0.455823
CG2199	1.22009	0.329391	Not Significant	0.482288
noi	1.21785	0.239433	Not Significant	0.620816
RpL27	1.21775	0.450677	Not Significant	0.346135
CG7185	1.2167	0.452599	Not Significant	0.344287
Lam	1.21553	0.452258	Not Significant	0.344614
sel	1.21354	0.560734	Not Significant	0.251243
eEF1delta	1.20931	0.254615	Not Significant	0.594116
RpS14b	1.20899	0.36744	Not Significant	0.434814
Hsc70-4	1.20862	0.210919	Not Significant	0.675884
Rpb8	1.18543	0.223984	Not Significant	0.649783
RpS9	1.18438	0.274589	Not Significant	0.561318
CG5726	1.18194	0.421054	Not Significant	0.375663
scf	1.17877	0.527	Not Significant	0.278189
Cdc37	1.17702	0.3078	Not Significant	0.511732
His2A:CG33865	1.17676	0.398717	Not Significant	0.399335
CG8326	1.1716	0.379546	Not Significant	0.420735
vig	1.15951	0.216304	Not Significant	0.664935
CG3902	1.15412	0.370617	Not Significant	0.431074
U2af38	1.14404	0.403793	Not Significant	0.393841
CG1671	1.14105	0.301428	Not Significant	0.520816
Pep	1.14063	0.359036	Not Significant	0.444862
RfC38	1.13515	0.279977	Not Significant	0.552878
CG14005	1.12389	0.42798	Not Significant	0.368576
eIF4AIII	1.12268	0.398758	Not Significant	0.399291
CG13097	1.12199	0.253393	Not Significant	0.596205
Rs1	1.12141	0.384218	Not Significant	0.415423
lark	1.12014	0.355144	Not Significant	0.449596
Pglym87	1.11737	0.398138	Not Significant	0.399966
SmD3	1.10858	0.281129	Not Significant	0.551094
Int6	1.09861	0.367643	Not Significant	0.434574
RpL14	1.09229	0.565812	Not Significant	0.247328
FBpp0111707	1.09128	0.296755	Not Significant	0.527601
RpS23	1.07562	0.427854	Not Significant	0.368704
snRNP-U1-70K	1.07377	0.549206	Not Significant	0.260264
Droj2	1.07312	0.341506	Not Significant	0.466602
Rpt6	1.07224	0.279067	Not Significant	0.554292
Mat89Ba	1.07145	0.279243	Not Significant	0.554018
FBpp0289294	1.06782	0.298324	Not Significant	0.525312
CG11577	1.06752	0.437382	Not Significant	0.359139
eIF-3p40	1.06472	0.429121	Not Significant	0.36742
Chc	1.06049	0.397469	Not Significant	0.400697
Chd64	1.05936	0.510438	Not Significant	0.292057
mbo	1.04278	0.376732	Not Significant	0.423967
vig2	1.03898	0.256333	Not Significant	0.591195
14-3-3zeta	1.03524	0.373446	Not Significant	0.427773
FBpp0307989	1.03381	0.477552	Not Significant	0.32098
RpL7-like	1.02969	0.450133	Not Significant	0.346659
RpL8	1.02768	0.480048	Not Significant	0.318716
FBpp0308712	1.02515	0.205559	Not Significant	0.687063
Ip259	1.01703	0.431861	Not Significant	0.364656
RpS3A	1.01673	0.473962	Not Significant	0.324256
CG10333	1.01046	0.316404	Not Significant	0.499758
CG1234	1.00845	0.38064	Not Significant	0.419485
CG34179	1.00443	0.515435	Not Significant	0.287826
FBpp0290810	0.979408	0.322873	Not Significant	0.490969
Snr1	0.973237	0.511722	Not Significant	0.290966
smid	0.970443	0.450071	Not Significant	0.346719
CG7275	0.964334	0.414362	Not Significant	0.38262
RpL17	0.963941	0.278196	Not Significant	0.55565
Uba2	0.961593	0.234962	Not Significant	0.629002
TSG101	0.955026	0.330693	Not Significant	0.480574
sqd	0.952115	0.482401	Not Significant	0.316592
betaCOP.1	0.930724	0.352377	Not Significant	0.452993
exu	0.926535	0.352186	Not Significant	0.453228
RpL13	0.924854	0.487348	Not Significant	0.312161
TAF1B	0.921302	0.293303	Not Significant	0.532684
Srp54k	0.91795	0.509708	Not Significant	0.292678
Sap-r	0.916784	0.363771	Not Significant	0.439172
NSD	0.91485	0.411914	Not Significant	0.385193
CG5033	0.914416	0.400188	Not Significant	0.397736
coil	0.914034	0.367332	Not Significant	0.434942
CG16817	0.913906	0.580829	Not Significant	0.235952
CG7564	0.91363	0.380465	Not Significant	0.419685
Fs(2)Ket	0.910697	0.45782	Not Significant	0.339306
Hsp70Bc	0.901339	0.528993	Not Significant	0.27655
RpL19	0.893985	0.450226	Not Significant	0.34657
CG11123	0.877566	0.48058	Not Significant	0.318234
nsl1	0.876797	0.349101	Not Significant	0.457049
FBpp0271878	0.874275	0.377376	Not Significant	0.423226
Hsp22	0.864243	0.544014	Not Significant	0.26439
CG2260	0.856475	0.415516	Not Significant	0.381413
wal	0.851705	0.507202	Not Significant	0.294819
FBpp0083670	0.850005	0.47249	Not Significant	0.325608
skap	0.846955	0.468291	Not Significant	0.329484
Rpn9	0.833668	0.496337	Not Significant	0.304223
Tcp-1eta	0.818512	0.581555	Not Significant	0.235409
Hsc70-3	0.814607	0.463961	Not Significant	0.333519
CG31510	0.807286	0.489923	Not Significant	0.309872
nop5	0.806085	0.498317	Not Significant	0.302494
RpL4	0.804806	0.720478	Not Significant	0.142379
eIF-3p66	0.8031	0.416466	Not Significant	0.38042
RpL21	0.79861	0.725964	Not Significant	0.139085
Bap55	0.79496	0.540042	Not Significant	0.267572
ari-2	0.794679	0.689976	Not Significant	0.161166
CG30349	0.790489	0.468926	Not Significant	0.328896
eIF-4E	0.782389	0.460869	Not Significant	0.336422
Fib	0.779595	0.404309	Not Significant	0.393287
RpL23A	0.772708	0.5339	Not Significant	0.27254
Rpn8	0.769969	0.595571	Not Significant	0.225067
CG2926	0.762953	0.478895	Not Significant	0.31976
FBpp0079819	0.760843	0.524048	Not Significant	0.280629
CG2875	0.752699	0.478586	Not Significant	0.32004
FBpp0087124	0.748646	0.38307	Not Significant	0.416722
ps	0.74175	0.551845	Not Significant	0.258183
barr	0.736967	0.511012	Not Significant	0.291569
Ref1	0.730594	0.629252	Not Significant	0.201175
Nop60B	0.726909	0.650261	Not Significant	0.186912
qkr58E-1	0.720663	0.579265	Not Significant	0.237122
CG12288	0.718701	0.554126	Not Significant	0.256392
mof	0.68188	0.522441	Not Significant	0.281963
Nacalpha	0.680493	0.674927	Not Significant	0.170743
Dlc90F	0.676479	0.591042	Not Significant	0.228381
Su(var)2-10	0.67346	0.480432	Not Significant	0.318368
CG4806	0.659073	0.627299	Not Significant	0.202525
hfp	0.658628	0.477228	Not Significant	0.321274
pit	0.65142	0.563742	Not Significant	0.24892
CG5728	0.650354	0.602579	Not Significant	0.219986
FBpp0292385	0.642458	0.673038	Not Significant	0.171961
RpS13	0.636308	0.63678	Not Significant	0.196011
NHP2	0.62602	0.655532	Not Significant	0.183406
CG8507	0.614803	0.630758	Not Significant	0.200137
CG7845	0.601998	0.675624	Not Significant	0.170295
CG15019	0.595651	0.707811	Not Significant	0.150083
Cp1	0.595317	0.681276	Not Significant	0.166677
Bub3	0.586769	0.562755	Not Significant	0.249681
Rcd1.1	0.585542	0.550404	Not Significant	0.259319
Rack1	0.573681	0.809794	Not Significant	0.0916255
FBpp0291730	0.573238	0.720436	Not Significant	0.142404
CG9799	0.553158	0.670542	Not Significant	0.173574
FBpp0072830	0.552378	0.537427	Not Significant	0.269681
CG40045	0.546472	0.728214	Not Significant	0.137741
Orc5	0.545768	0.592305	Not Significant	0.227455
Mtor	0.545612	0.628635	Not Significant	0.201602
rump	0.543666	0.665473	Not Significant	0.176869
RpL31	0.540759	0.624806	Not Significant	0.204255
CG10306	0.531852	0.677552	Not Significant	0.169057
26-29-p	0.530592	0.648163	Not Significant	0.188316
FBpp0088478	0.513426	0.601019	Not Significant	0.221112
Ran	0.512949	0.736674	Not Significant	0.132725
pita	0.511546	0.600487	Not Significant	0.221496
Br140	0.508998	0.610707	Not Significant	0.214167
FBpp0271898	0.506952	0.65392	Not Significant	0.184476
HnRNP-K	0.499109	0.635701	Not Significant	0.196747
pav	0.495692	0.597239	Not Significant	0.223852
nclb	0.489668	0.772481	Not Significant	0.112112
CG4554	0.483662	0.641497	Not Significant	0.192806
MBD-R2	0.474536	0.616774	Not Significant	0.209874
CG4360	0.472292	0.684769	Not Significant	0.164456
Aac11	0.466335	0.682036	Not Significant	0.166192
Atx2	0.456908	0.711855	Not Significant	0.147609
RpS4	0.456444	0.742549	Not Significant	0.129275
FBpp0290695	0.450963	0.640402	Not Significant	0.193547
CG8478	0.44052	0.635554	Not Significant	0.196848
feo	0.439431	0.72279	Not Significant	0.140988
crol	0.433531	0.68894	Not Significant	0.161818
FBpp0078775	0.432527	0.69574	Not Significant	0.157553
pont	0.429169	0.668544	Not Significant	0.17487
CG3995	0.421001	0.667508	Not Significant	0.175543
Fim	0.417723	0.744284	Not Significant	0.128261
Nop56	0.410543	0.720732	Not Significant	0.142226
CG14207	0.409346	0.688064	Not Significant	0.162371
Dif	0.409306	0.714048	Not Significant	0.146273
RpL34a	0.404655	0.799183	Not Significant	0.0973535
RpL10Ab	0.39592	0.859777	Not Significant	0.0656144
RPA2	0.39445	0.748064	Not Significant	0.126061
Mlf	0.380201	0.762399	Not Significant	0.117818
CG13900	0.3784	0.625453	Not Significant	0.203806
Non1	0.374443	0.776523	Not Significant	0.109846
Rpn6	0.373594	0.746174	Not Significant	0.12716
Hel25E	0.368798	0.815372	Not Significant	0.0886442
lig3	0.364744	0.73045	Not Significant	0.136409
Cka	0.361494	0.738386	Not Significant	0.131717
Dp1	0.353498	0.768594	Not Significant	0.114303
Nsf2	0.351355	0.680724	Not Significant	0.167029
Rpb5	0.3503	0.747569	Not Significant	0.126349
RpS29	0.349579	0.890625	Not Significant	0.0503051
REG	0.348341	0.76174	Not Significant	0.118193
FBpp0301118	0.338032	0.780878	Not Significant	0.107417
CG5913	0.33579	0.714811	Not Significant	0.145809
FBpp0072422	0.331643	0.675753	Not Significant	0.170212
Rpt4	0.328536	0.742555	Not Significant	0.129271
CG3071	0.321103	0.788419	Not Significant	0.103243
T-cp1	0.3207	0.75934	Not Significant	0.119564
CG16903	0.312428	0.802405	Not Significant	0.0956066
CG7033	0.31163	0.814665	Not Significant	0.0890211
SMC2	0.305921	0.730801	Not Significant	0.136201
eIF3-S8	0.303362	0.802797	Not Significant	0.0953943
Dhx15	0.302437	0.741841	Not Significant	0.129689
CG7137	0.301497	0.837314	Not Significant	0.0771118
CG1316	0.300991	0.743904	Not Significant	0.128483
EndoA	0.299948	0.733199	Not Significant	0.134778
dgt1	0.297431	0.776182	Not Significant	0.110036
ppan	0.294009	0.835746	Not Significant	0.0779255
CG6937	0.283606	0.801601	Not Significant	0.0960415
CG14715	0.277315	0.848033	Not Significant	0.0715871
Rpb10	0.274218	0.83677	Not Significant	0.0773939
RpS27A	0.262839	0.879046	Not Significant	0.0559882
Pax	0.257256	0.812789	Not Significant	0.0900222
nocte	0.249915	0.802695	Not Significant	0.0954493
CG32344	0.245326	0.854868	Not Significant	0.0681007
CG33695.1	0.238465	0.800415	Not Significant	0.0966846
CG4364	0.233973	0.860067	Not Significant	0.0654676
CG8569	0.22759	0.841642	Not Significant	0.0748724
eIF6	0.221181	0.865932	Not Significant	0.062516
eIF4G2	0.214264	0.857686	Not Significant	0.0666719
CG8939	0.210643	0.89295	Not Significant	0.0491729
RpL18	0.208772	0.930956	Not Significant	0.0310708
RpS18	0.208088	0.926083	Not Significant	0.0333503
Nup214	0.206287	0.85954	Not Significant	0.0657341
CG10265	0.20233	0.90143	Not Significant	0.0450679
FBpp0310208	0.199923	0.814762	Not Significant	0.088969
Hsc70-1	0.193594	0.906576	Not Significant	0.042596
FBpp0087330	0.183689	0.850005	Not Significant	0.0705785
RpL6	0.183137	0.92356	Not Significant	0.0345349
Mes2	0.182437	0.886405	Not Significant	0.0523677
CG8414	0.182112	0.873791	Not Significant	0.0585924
CG2807	0.172154	0.846276	Not Significant	0.0724879
U3-55K	0.167275	0.865632	Not Significant	0.0626666
Rap1	0.157028	0.925579	Not Significant	0.0335865
CG3542	0.156393	0.897424	Not Significant	0.0470025
CG9253	0.156204	0.876053	Not Significant	0.0574696
borr	0.154866	0.915172	Not Significant	0.0384975
Nab2	0.143316	0.877543	Not Significant	0.0567316
CG42374	0.116802	0.916032	Not Significant	0.0380894
P32	0.11646	0.93291	Not Significant	0.0301603
tum	0.11479	0.905762	Not Significant	0.042986
CG9769	0.113607	0.92965	Not Significant	0.0316807
D1	0.107566	0.959196	Not Significant	0.0180925
Saf-B	0.0997381	0.937682	Not Significant	0.0279445
CG9641	0.0949663	0.945454	Not Significant	0.0243597
blw	0.0927971	0.938067	Not Significant	0.0277663
Vha26	0.0830552	0.965391	Not Significant	0.0152968
RpS15	0.0803599	0.955815	Not Significant	0.0196261
MetRS	0.078205	0.939025	Not Significant	0.0273229
tws	0.0754218	0.945595	Not Significant	0.0242949
RpL24-like	0.059992	0.959256	Not Significant	0.0180656
CG5639	0.0532593	0.961934	Not Significant	0.0168548
Ugt37c1	0.0512639	0.972107	Not Significant	0.0122859
alphaTub85E	0.0488433	0.965625	Not Significant	0.0151917
ERp60	0.0467135	0.98043	Not Significant	0.00858333
Cct5	0.0342139	0.977151	Not Significant	0.0100384
CG14805	0.032485	0.971789	Not Significant	0.012428
Act5C	0.025453	0.985124	Not Significant	0.0065091
CG4622	0.02251	0.98233	Not Significant	0.00774278
FBpp0302837	0.0184191	0.986824	Not Significant	0.00576043
Ras85D	0.0163474	0.992748	Not Significant	0.00316082
Tcp-1zeta	0.0116241	0.992395	Not Significant	0.00331547
FBpp0073313	0.00433589	0.996611	Not Significant	0.00147412
mAChR-B	-0.00552246	0.996818	Not Significant	0.00138405
CG1024	-0.00756156	0.994798	Not Significant	0.00226498
eIF-5A	-0.0175633	0.991597	Not Significant	0.00366487
mago	-0.0237739	0.986028	Not Significant	0.00611089
Sry-delta	-0.0294162	0.978423	Not Significant	0.00947337
CG4936	-0.0300648	0.976527	Not Significant	0.0103157
betaTub60D	-0.0355405	0.974733	Not Significant	0.0111144
RpL12	-0.0390577	0.986922	Not Significant	0.0057172
CG14200	-0.0417949	0.968814	Not Significant	0.0137598
mip130	-0.0488499	0.958547	Not Significant	0.0183864
FBpp0074568	-0.049261	0.955933	Not Significant	0.0195726
scra	-0.0517344	0.959127	Not Significant	0.0181237
Nurf-38	-0.0550234	0.96059	Not Significant	0.017462
CG9300	-0.0553774	0.969191	Not Significant	0.0135906
Rpn10	-0.0582063	0.965408	Not Significant	0.0152891
Pgk	-0.0692714	0.961361	Not Significant	0.0171137
Cap-G	-0.06961	0.935648	Not Significant	0.0288875
CG1622	-0.0748141	0.962248	Not Significant	0.0167129
CG3163	-0.0786424	0.932716	Not Significant	0.0302507
glu	-0.0799521	0.939734	Not Significant	0.0269952
Prosalpha4	-0.09103	0.939928	Not Significant	0.0269054
l(2)35Df	-0.0930501	0.903468	Not Significant	0.0440873
spag	-0.0941853	0.9615	Not Significant	0.0170508
CG3335	-0.106643	0.912748	Not Significant	0.0396493
capt	-0.112601	0.924023	Not Significant	0.0343172
FBpp0110478	-0.117473	0.909097	Not Significant	0.0413896
CG4282	-0.119437	0.890474	Not Significant	0.0503787
chic	-0.120559	0.936432	Not Significant	0.0285237
CG9302	-0.122726	0.928978	Not Significant	0.0319948
Su(var)3-7	-0.134416	0.902209	Not Significant	0.044693
Pgam5	-0.13725	0.907486	Not Significant	0.0421599
SmF	-0.145166	0.904762	Not Significant	0.0434657
Myb	-0.146981	0.877694	Not Significant	0.0566569
Rab18	-0.147024	0.893554	Not Significant	0.048879
CG11999	-0.156218	0.923498	Not Significant	0.0345641
Calr	-0.159026	0.888257	Not Significant	0.0514615
CG3838	-0.167457	0.881411	Not Significant	0.0548214
Cctgamma	-0.169641	0.893419	Not Significant	0.048945
rin	-0.172694	0.882957	Not Significant	0.0540605
Rpn7	-0.193771	0.860239	Not Significant	0.0653809
CG3548	-0.202532	0.907402	Not Significant	0.0422005
CkIIbeta	-0.207994	0.9139	Not Significant	0.0391013
U4-U6-60K	-0.221858	0.828826	Not Significant	0.0815368
Pih1D1.1	-0.223821	0.889562	Not Significant	0.0508237
CG5028	-0.223985	0.838646	Not Significant	0.0764212
CG2982	-0.230901	0.80567	Not Significant	0.0938428
yps	-0.231167	0.886567	Not Significant	0.0522887
AspRS-m	-0.233629	0.810343	Not Significant	0.091331
Rbp2	-0.241465	0.839223	Not Significant	0.0761226
CG10576	-0.24922	0.872185	Not Significant	0.0593911
CG7878	-0.254105	0.816326	Not Significant	0.0881365
Sym	-0.257006	0.820905	Not Significant	0.0857072
glo	-0.258234	0.851542	Not Significant	0.0697941
betaCOP	-0.265997	0.790102	Not Significant	0.102317
Klp3A	-0.269106	0.810326	Not Significant	0.0913401
Nopp140.2	-0.272121	0.852698	Not Significant	0.0692047
RpL32	-0.273664	0.911154	Not Significant	0.0404083
Rab7	-0.273963	0.792586	Not Significant	0.100953
CG5589	-0.273966	0.754875	Not Significant	0.122125
RpS19a	-0.280631	0.881551	Not Significant	0.0547526
emb	-0.282701	0.800916	Not Significant	0.0964132
l(2)k09022	-0.284594	0.807152	Not Significant	0.0930448
DCTN1-p150	-0.290852	0.772989	Not Significant	0.111827
CG5955	-0.29257	0.891822	Not Significant	0.0497219
kra	-0.293045	0.80295	Not Significant	0.0953115
mip120	-0.293933	0.723174	Not Significant	0.140757
FBpp0305164	-0.302218	0.849424	Not Significant	0.0708752
CG11837	-0.30281	0.81332	Not Significant	0.0897384
RhoGDI	-0.304552	0.766183	Not Significant	0.115668
Rip11	-0.311839	0.780223	Not Significant	0.107781
Psc	-0.312634	0.755584	Not Significant	0.121717
nesd	-0.316408	0.756349	Not Significant	0.121278
Rpn2	-0.31735	0.75081	Not Significant	0.12447
CG13887	-0.330919	0.839803	Not Significant	0.0758226
ps.1	-0.331973	0.794315	Not Significant	0.100007
AP-1-2beta	-0.33267	0.716079	Not Significant	0.145039
achi	-0.333603	0.759308	Not Significant	0.119582
fabp	-0.3387	0.842526	Not Significant	0.0744166
RpII215	-0.341722	0.730332	Not Significant	0.13648
La	-0.34693	0.789277	Not Significant	0.10277
Mys45A	-0.353055	0.742631	Not Significant	0.129227
Trx-2	-0.363356	0.826224	Not Significant	0.0829021
CG8368	-0.366246	0.686991	Not Significant	0.163049
Cdc5	-0.367918	0.698557	Not Significant	0.155798
crn	-0.369869	0.722046	Not Significant	0.141435
Hsp60A	-0.372289	0.709383	Not Significant	0.149119
RtcB	-0.382849	0.760908	Not Significant	0.118668
RpL36	-0.384806	0.867139	Not Significant	0.0619115
shv	-0.385304	0.805783	Not Significant	0.0937818
YT521-B	-0.3908	0.714858	Not Significant	0.14578
mip40	-0.392849	0.741801	Not Significant	0.129712
mTTF	-0.393425	0.696186	Not Significant	0.157275
Surf6	-0.400337	0.760833	Not Significant	0.118711
Pdi	-0.402049	0.844577	Not Significant	0.0733608
CG10077	-0.407822	0.691322	Not Significant	0.16032
Rpn11	-0.410759	0.673083	Not Significant	0.171931
FBpp0352251	-0.417785	0.710618	Not Significant	0.148364
Phf7	-0.426618	0.703178	Not Significant	0.152935
betaTub85D	-0.433808	0.650818	Not Significant	0.18654
Sgt	-0.435149	0.728022	Not Significant	0.137856
GluProRS	-0.436062	0.652837	Not Significant	0.185195
RpL28	-0.440241	0.869421	Not Significant	0.0607698
mbm	-0.447778	0.670934	Not Significant	0.17332
PCID2	-0.455643	0.650035	Not Significant	0.187063
SRPK	-0.461889	0.626827	Not Significant	0.202852
RpS12	-0.465475	0.835931	Not Significant	0.0778296
Elp1	-0.475829	0.645814	Not Significant	0.189893
CG5525	-0.488698	0.650364	Not Significant	0.186844
Sec13	-0.49571	0.72188	Not Significant	0.141535
Srp19	-0.497431	0.695785	Not Significant	0.157525
FBpp0085156	-0.509678	0.684901	Not Significant	0.164372
Acf	-0.51216	0.802285	Not Significant	0.0956711
Ns1	-0.519987	0.640402	Not Significant	0.193547
AnxB10	-0.53074	0.758043	Not Significant	0.120306
RpS28b	-0.532408	0.851641	Not Significant	0.0697436
Rpn3	-0.534051	0.598627	Not Significant	0.222843
RpLP0-like	-0.535958	0.742404	Not Significant	0.12936
meso18E	-0.536149	0.637851	Not Significant	0.195281
TBPH	-0.545677	0.694312	Not Significant	0.158446
Cct1	-0.551302	0.587775	Not Significant	0.230789
kz	-0.553364	0.5723	Not Significant	0.242376
Npl4	-0.555841	0.601308	Not Significant	0.220903
p24-1	-0.557229	0.610567	Not Significant	0.214267
CG12301	-0.558779	0.641699	Not Significant	0.192668
CG5958	-0.563434	0.692633	Not Significant	0.159497
CG7065	-0.564554	0.628248	Not Significant	0.201869
Nup98-96	-0.569425	0.540842	Not Significant	0.26693
dbe	-0.570165	0.597545	Not Significant	0.223629
CG12499	-0.573772	0.568466	Not Significant	0.245295
cup	-0.580333	0.633953	Not Significant	0.197943
Mkk4	-0.583547	0.560089	Not Significant	0.251743
cana	-0.593875	0.581818	Not Significant	0.235213
Tdrd3	-0.608485	0.504001	Not Significant	0.297569
bys	-0.613908	0.534661	Not Significant	0.271922
Nxt1	-0.617033	0.632669	Not Significant	0.198823
CG1738	-0.631467	0.619133	Not Significant	0.208216
sip2	-0.634799	0.531456	Not Significant	0.274533
PNPase	-0.636986	0.572646	Not Significant	0.242114
Dlic	-0.637017	0.550965	Not Significant	0.258876
l(1)G0193	-0.643785	0.558975	Not Significant	0.252607
CG11563	-0.644226	0.624436	Not Significant	0.204512
Rpn5	-0.650203	0.520452	Not Significant	0.28362
U2af50	-0.657213	0.641115	Not Significant	0.193064
Hrb98DE	-0.666575	0.622239	Not Significant	0.206043
Nup133	-0.666828	0.409569	Not Significant	0.387672
Ctf4	-0.667456	0.472273	Not Significant	0.325807
unk	-0.67971	0.526727	Not Significant	0.278415
Frl	-0.679903	0.530199	Not Significant	0.275561
Cand1	-0.684095	0.487283	Not Significant	0.312219
ytr	-0.68492	0.71511	Not Significant	0.145627
Rtnl1	-0.69885	0.53336	Not Significant	0.272979
lva	-0.703419	0.432159	Not Significant	0.364357
FBpp0075945	-0.708683	0.48607	Not Significant	0.313301
tsr	-0.730631	0.768652	Not Significant	0.11427
CG4266	-0.734738	0.446719	Not Significant	0.349966
CG18178	-0.735694	0.553178	Not Significant	0.257135
CG6712	-0.736322	0.622104	Not Significant	0.206137
CG17272	-0.738023	0.519542	Not Significant	0.28438
bai	-0.738719	0.492845	Not Significant	0.30729
FBpp0306981	-0.741134	0.482509	Not Significant	0.316495
fs(1)h	-0.74508	0.478849	Not Significant	0.319801
FBpp0311658	-0.751818	0.449651	Not Significant	0.347125
CG4723	-0.756585	0.439327	Not Significant	0.357212
TER94	-0.758496	0.644974	Not Significant	0.190458
CG14651	-0.75941	0.476845	Not Significant	0.321623
SmB	-0.763483	0.55737	Not Significant	0.253857
Atac3	-0.768672	0.482842	Not Significant	0.316195
Rpb11	-0.785793	0.39744	Not Significant	0.400728
Rab10	-0.785881	0.485281	Not Significant	0.314007
CG9752	-0.794767	0.465867	Not Significant	0.331738
FBpp0289030	-0.799012	0.638847	Not Significant	0.194603
CG1354	-0.801015	0.5197	Not Significant	0.284247
CG17209	-0.801957	0.487624	Not Significant	0.311915
Rpn1	-0.803774	0.489662	Not Significant	0.310103
jigr1	-0.808472	0.374028	Not Significant	0.427096
Act57B	-0.809607	0.614244	Not Significant	0.211659
CG1575	-0.809899	0.3664	Not Significant	0.436045
CG7637	-0.823799	0.621178	Not Significant	0.206784
Caper	-0.827904	0.590589	Not Significant	0.228715
Bap60	-0.841123	0.411976	Not Significant	0.385128
CG15561	-0.848718	0.539564	Not Significant	0.267957
lid	-0.859828	0.364037	Not Significant	0.438855
FBpp0290718	-0.86118	0.32187	Not Significant	0.492319
FBpp0288458	-0.863605	0.403335	Not Significant	0.394335
smg	-0.869076	0.461549	Not Significant	0.335783
FBpp0087947	-0.869466	0.349032	Not Significant	0.457134
FBpp0290003	-0.870694	0.454393	Not Significant	0.342569
dre4	-0.875243	0.640259	Not Significant	0.193644
RpS20	-0.878889	0.643435	Not Significant	0.191495
Rnp4F	-0.883678	0.364115	Not Significant	0.438761
Bka	-0.886625	0.411361	Not Significant	0.385777
fand	-0.887161	0.35858	Not Significant	0.445414
Mcm10	-0.887475	0.401444	Not Significant	0.396375
CG5098	-0.898465	0.406361	Not Significant	0.391087
alpha-Est7	-0.898598	0.405557	Not Significant	0.391948
mad2	-0.909575	0.426191	Not Significant	0.370396
Cenp-C	-0.914005	0.375456	Not Significant	0.425441
FBpp0306909	-0.919511	0.400626	Not Significant	0.397261
Sec61alpha	-0.919769	0.413156	Not Significant	0.383886
FBpp0311205	-0.920695	0.357017	Not Significant	0.447311
enok	-0.940259	0.478369	Not Significant	0.320237
porin	-0.941103	0.397677	Not Significant	0.400469
lds	-0.944425	0.324402	Not Significant	0.488916
CG5122	-0.952317	0.391564	Not Significant	0.407197
pgant5	-0.955267	0.396672	Not Significant	0.401569
S6k	-0.958157	0.347402	Not Significant	0.459167
Alh	-0.964945	0.326525	Not Significant	0.486083
Rpn13	-0.967812	0.364268	Not Significant	0.438579
Thiolase	-0.970462	0.394787	Not Significant	0.403637
ana2	-0.970512	0.267684	Not Significant	0.572377
Nup75	-0.971368	0.308127	Not Significant	0.51127
FBpp0291030	-0.97965	0.424389	Not Significant	0.372236
kermit	-0.991054	0.505057	Not Significant	0.296659
brm	-0.993881	0.355831	Not Significant	0.448756
wcd	-0.998193	0.287613	Not Significant	0.541191
Taf6	-0.998816	0.326555	Not Significant	0.486043
CG3605	-1.0173	0.242018	Not Significant	0.616152
Nup107	-1.0174	0.279542	Not Significant	0.553553
CG33111	-1.01877	0.572525	Not Significant	0.242205
Vha36-1	-1.01946	0.477247	Not Significant	0.321257
htk	-1.01981	0.35193	Not Significant	0.453544
chb	-1.02028	0.311667	Not Significant	0.506309
SmD2	-1.0239	0.36974	Not Significant	0.432104
ken	-1.03437	0.266067	Not Significant	0.575008
Ime4	-1.03708	0.402022	Not Significant	0.395751
CG6724	-1.04161	0.436364	Not Significant	0.360151
CG17266	-1.04464	0.282292	Not Significant	0.549301
Orc3	-1.05404	0.242194	Not Significant	0.615837
Drp1	-1.06546	0.276319	Not Significant	0.55859
FBpp0288753	-1.06616	0.499903	Not Significant	0.301114
gammaTub23C	-1.07301	0.424213	Not Significant	0.372416
RpL35A	-1.07484	0.576174	Not Significant	0.239446
CG10139	-1.07866	0.543619	Not Significant	0.264705
CG7728	-1.07879	0.304897	Not Significant	0.515846
FBpp0292404	-1.08557	0.291136	Not Significant	0.535904
zetaCOP	-1.08856	0.237032	Not Significant	0.625193
CG15784	-1.09648	0.504317	Not Significant	0.297296
Moe	-1.10054	0.26645	Not Significant	0.574385
pnr	-1.10057	0.248897	Not Significant	0.60398
CG4069	-1.10807	0.295415	Not Significant	0.529567
CG33217	-1.12143	0.336184	Not Significant	0.473422
CG32708	-1.12464	0.356491	Not Significant	0.447951
FBpp0085697	-1.12661	0.308414	Not Significant	0.510866
step	-1.12801	0.320578	Not Significant	0.494066
Rpt5	-1.13004	0.181116	Not Significant	0.742043
CG9143	-1.13547	0.420121	Not Significant	0.376625
RagC-D	-1.13882	0.243593	Not Significant	0.613335
Mlc-c	-1.14354	0.486477	Not Significant	0.312938
Clamp	-1.1459	0.38266	Not Significant	0.417186
Stat92E	-1.14788	0.348129	Not Significant	0.45826
CG14215	-1.1534	0.217125	Not Significant	0.663289
FBpp0081184	-1.15508	0.229249	Not Significant	0.639692
Vsx1	-1.16389	0.34914	Not Significant	0.457
ncm	-1.1668	0.424018	Not Significant	0.372616
FBpp0304352	-1.16996	0.20063	Not Significant	0.697603
FBpp0086747	-1.17199	0.212486	Not Significant	0.67267
FBpp0297424	-1.17397	0.265824	Not Significant	0.575406
su(w[a])	-1.18586	0.334056	Not Significant	0.47618
sta	-1.19865	0.632174	Not Significant	0.199163
DMAP1	-1.19983	0.330611	Not Significant	0.480682
FBpp0305320	-1.20187	0.349358	Not Significant	0.45673
Atu	-1.2042	0.346837	Not Significant	0.459875
CG14325	-1.20531	0.344659	Not Significant	0.462611
Tig	-1.2094	0.27477	Not Significant	0.561031
CG5010	-1.21105	0.301061	Not Significant	0.521346
RpII140	-1.21203	0.232821	Not Significant	0.632979
FBpp0293270	-1.2174	0.255644	Not Significant	0.592365
snRNP-U1-C	-1.22781	0.25414	Not Significant	0.594927
FBpp0085810	-1.22974	0.256388	Not Significant	0.591102
CG2063	-1.23112	0.354685	Not Significant	0.450158
CG6700	-1.23381	0.168908	Not Significant	0.772351
CstF-64	-1.23937	0.189138	Not Significant	0.723221
Kr-h2	-1.24131	0.314622	Not Significant	0.502211
B52	-1.24552	0.529679	Not Significant	0.275987
Psn	-1.24782	0.363309	Not Significant	0.439724
br	-1.24839	0.214946	Not Significant	0.66767
fax	-1.24865	0.343429	Not Significant	0.464163
GCS2alpha	-1.25104	0.24596	Not Significant	0.609135
Hlc	-1.25219	0.330137	Not Significant	0.481306
CG11857	-1.25695	0.175822	Not Significant	0.754927
FBpp0077525	-1.26246	0.253829	Not Significant	0.595459
sip1	-1.26389	0.210962	Not Significant	0.675797
CG9281	-1.27341	0.221965	Not Significant	0.653715
stwl	-1.28083	0.185558	Not Significant	0.731521
Moca-cyp	-1.28511	0.358412	Not Significant	0.445617
Ars2.1	-1.28559	0.228144	Not Significant	0.641792
FBpp0075048	-1.28982	0.146933	Not Significant	0.832882
Slu7	-1.28992	0.197463	Not Significant	0.704515
e(r)	-1.2963	0.485766	Not Significant	0.313573
Jwa	-1.30076	0.301098	Not Significant	0.521292
CG8366	-1.30786	0.231183	Not Significant	0.636043
iPLA2-VIA	-1.30856	0.291319	Not Significant	0.535632
Akap200.1	-1.30872	0.167277	Not Significant	0.776564
RpS21	-1.31552	0.581804	Not Significant	0.235223
CG12404	-1.31817	0.224803	Not Significant	0.648198
Tudor-SN	-1.32015	0.339013	Not Significant	0.469784
SkpA	-1.32075	0.224612	Not Significant	0.648567
4E-T	-1.32091	0.277664	Not Significant	0.556481
toc	-1.32325	0.200391	Not Significant	0.698123
BtbVII	-1.32694	0.181987	Not Significant	0.739959
CG7720	-1.32961	0.269605	Not Significant	0.569271
Prp3	-1.33168	0.241055	Not Significant	0.617884
Rab35	-1.33723	0.196542	Not Significant	0.706544
Glut1	-1.33811	0.301253	Not Significant	0.521069
fru	-1.34185	0.126983	Not Significant	0.896254
polybromo	-1.34209	0.137639	Not Significant	0.861257
CG5174.1	-1.35115	0.355078	Not Significant	0.449676
Pxn	-1.35499	0.132049	Not Significant	0.879264
grau	-1.35506	0.214391	Not Significant	0.668793
Adf1	-1.3554	0.163961	Not Significant	0.78526
Blm	-1.36031	0.190829	Not Significant	0.719357
FBpp0309168	-1.37303	0.269242	Not Significant	0.569858
Pitslre	-1.38213	0.200131	Not Significant	0.698686
RAF2	-1.38886	0.16507	Not Significant	0.782332
l(2)gl	-1.39088	0.116594	Not Significant	0.933325
CG1665	-1.39149	0.303509	Not Significant	0.517828
CG9715	-1.39266	0.146768	Not Significant	0.83337
FBpp0081568	-1.39352	0.265774	Not Significant	0.575487
koko	-1.40654	0.193245	Not Significant	0.713891
FBpp0072539	-1.42156	0.182381	Not Significant	0.739021
Not1	-1.4384	0.128429	Not Significant	0.891336
CG5004	-1.45069	0.160229	Not Significant	0.79526
FBpp0297366	-1.4554	0.13094	Not Significant	0.882929
vlc	-1.4582	0.122642	Not Significant	0.911361
Vap33	-1.46406	0.229366	Not Significant	0.639471
Bacc	-1.47098	0.318707	Not Significant	0.496608
CG14712	-1.4716	0.0968536	Not Significant	1.01388
Hrb87F	-1.50278	0.154247	Not Significant	0.811782
FBpp0306961	-1.50324	0.0987651	Not Significant	1.0054
CG6568	-1.51349	0.178393	Not Significant	0.748622
FASN1	-1.51537	0.144111	Not Significant	0.841303
wek	-1.51565	0.116208	Not Significant	0.934765
Xe7	-1.52226	0.238712	Not Significant	0.622125
N	-1.52248	0.117548	Not Significant	0.929784
zfh1	-1.53005	0.14024	Not Significant	0.853129
Ssrp	-1.53598	0.427516	Not Significant	0.369047
jim	-1.53833	0.11349	Not Significant	0.945044
Mtpalpha	-1.54031	0.162518	Not Significant	0.7891
CG8010	-1.54184	0.193212	Not Significant	0.713965
CG1888	-1.54574	0.161758	Not Significant	0.791133
CG3065	-1.54978	0.108498	Not Significant	0.96458
Mct1	-1.55125	0.670112	Not Significant	0.173853
CG9004	-1.55369	0.15415	Not Significant	0.812057
CG33332	-1.55647	0.278278	Not Significant	0.555522
PH4alphaSG1	-1.56552	0.231977	Not Significant	0.634555
tmod	-1.56753	0.188572	Not Significant	0.724524
CG18273	-1.56779	0.115905	Not Significant	0.935899
CG15439	-1.56944	0.101989	Not Significant	0.991445
Ankle2	-1.57424	0.115219	Not Significant	0.938474
Hsf	-1.5859	0.0850174	Not Significant	1.07049
SRm160	-1.58883	0.284798	Not Significant	0.545464
Ack	-1.59312	0.218097	Not Significant	0.66135
Mad1	-1.60388	0.137725	Not Significant	0.860986
dbr	-1.6092	0.0602411	Not Significant	1.22011
CG5835	-1.61022	0.479952	Not Significant	0.318802
Dgp-1	-1.61442	0.142342	Not Significant	0.846668
fliI	-1.62759	0.121656	Not Significant	0.914867
CG33722	-1.65193	0.129812	Not Significant	0.886684
Tom70	-1.65573	0.135445	Not Significant	0.868237
cindr	-1.65758	0.402231	Not Significant	0.395524
TER94.1	-1.66456	0.176997	Not Significant	0.752034
vir	-1.66533	0.108156	Not Significant	0.96595
CG14230	-1.66763	0.162839	Not Significant	0.788241
CdGAPr	-1.67388	0.22225	Not Significant	0.653159
DCP1	-1.67659	0.109285	Not Significant	0.961438
hang	-1.67998	0.105533	Not Significant	0.976611
CG9630	-1.69303	0.195641	Not Significant	0.70854
chif	-1.69358	0.0790092	Not Significant	1.10232
Vps45	-1.71392	0.214425	Not Significant	0.668725
Lasp	-1.71442	0.136062	Not Significant	0.866262
Nup153	-1.71563	0.0676307	Not Significant	1.16986
CG8042	-1.71957	0.377611	Not Significant	0.422955
FBpp0290514	-1.72701	0.0631806	Not Significant	1.19942
CG1092	-1.73903	0.0582289	Not Significant	1.23486
Klp68D	-1.74039	0.0749506	Not Significant	1.12523
Nup44A	-1.74637	0.0950948	Not Significant	1.02184
CG8258	-1.75803	0.125965	Not Significant	0.899752
Rif1	-1.76781	0.25697	Not Significant	0.590118
l(1)G0045	-1.7684	0.128186	Not Significant	0.892161
Klp61F	-1.77331	0.112403	Not Significant	0.94922
MEP-1	-1.77547	0.0796439	Not Significant	1.09885
Sas10	-1.77711	0.108805	Not Significant	0.963352
CG5645	-1.77747	0.10269	Not Significant	0.988474
CG30382	-1.77756	0.0930272	Not Significant	1.03139
PAPLA1	-1.78113	0.0601948	Not Significant	1.22044
CG1749	-1.8062	0.082972	Not Significant	1.08107
Sec22	-1.80654	0.114155	Not Significant	0.942506
14-3-3zeta.1	-1.81196	0.0638055	Not Significant	1.19514
CG12909	-1.82274	0.0313151	Not Significant	1.50425
Hexim	-1.8243	0.189465	Not Significant	0.722471
pea	-1.82534	0.117529	Not Significant	0.929854
CG8611	-1.83401	0.144742	Not Significant	0.839406
CG1965	-1.83821	0.0809363	Not Significant	1.09186
Prp38	-1.83859	0.14038	Not Significant	0.852695
Uch-L5	-1.84321	0.089536	Not Significant	1.048
eIF3-S9	-1.85388	0.0876623	Not Significant	1.05719
Yp2	-1.85532	0.070061	Not Significant	1.15452
SF1	-1.86217	0.182621	Not Significant	0.738449
FBpp0308807	-1.86293	0.049859	Not Significant	1.30226
CG7971	-1.87346	0.21102	Not Significant	0.675676
Usp10	-1.87484	0.049433	Not Significant	1.30598
sxc	-1.91239	0.0980857	Not Significant	1.00839
Rbp1	-1.91411	0.381772	Not Significant	0.418196
icln	-1.91699	0.0812991	Not Significant	1.08991
SF2	-1.9202	0.287392	Not Significant	0.541526
CG7903	-1.92138	0.156755	Not Significant	0.80478
CG13313	-1.92443	0.0823497	Not Significant	1.08434
Gale	-1.94351	0.0610055	Not Significant	1.21463
p47	-1.94493	0.0313943	Not Significant	1.50315
CG9776	-1.94585	0.178251	Not Significant	0.748969
Aatf	-1.95271	0.115827	Not Significant	0.936191
MAN1	-1.96029	0.0921849	Not Significant	1.03534
SmE	-1.97081	0.0697825	Not Significant	1.15625
CG34417	-1.97269	0.0801117	Not Significant	1.0963
CG32176	-1.9878	0.0764442	Not Significant	1.11666
Arc1	-2.00115	0.10756	Not Significant	0.968351
Act42A	-2.00165	0.161968	Not Significant	0.790571
ergic53	-2.00479	0.111315	Not Significant	0.953445
CG31002	-2.04886	0.0800434	Not Significant	1.09667
Ars2	-2.08085	0.158131	Not Significant	0.800983
l(2)34Fd	-2.08397	0.0780189	Not Significant	1.1078
Rtc1	-2.11305	0.0342261	Not Significant	1.46564
fl(2)d	-2.11537	0.0993299	Not Significant	1.00292
FBpp0289830	-2.11978	0.0485549	Not Significant	1.31377
CG12391	-2.12189	0.0259188	Not Significant	1.58638
FBpp0312466	-2.12766	0.0557284	Not Significant	1.25392
Arpc2	-2.14279	0.119107	Not Significant	0.924064
Bin1	-2.1479	0.263501	Not Significant	0.579218
TfIIFalpha	-2.16339	0.0306565	Not Significant	1.51348
Syb	-2.17157	0.197104	Not Significant	0.705304
CG4294	-2.18615	0.0349149	Not Significant	1.45699
Cbp80	-2.18752	0.0311284	Not Significant	1.50684
thoc5	-2.21894	0.0628645	Not Significant	1.20159
CycK	-2.22337	0.128859	Not Significant	0.889884
RpII33	-2.23371	0.0227154	Not Significant	1.64368
Nup62	-2.258	0.0237428	Not Significant	1.62447
CG7824	-2.28003	0.114311	Not Significant	0.941914
CG6841	-2.28047	0.00979475	Not Significant	2.00901
CG31974	-2.28089	0.1113	Not Significant	0.953503
scny	-2.28245	0.0386607	Not Significant	1.41273
Ns2	-2.28586	0.0394323	Not Significant	1.40415
Cat	-2.296	0.0515802	Not Significant	1.28752
CG16812	-2.29861	0.0153138	Not Significant	1.81492
CG4119	-2.31026	0.0556145	Not Significant	1.25481
CG3909	-2.32212	0.162718	Not Significant	0.788565
CG1677	-2.32253	0.125795	Not Significant	0.900337
D19A	-2.34063	0.0216053	Not Significant	1.66544
Trn	-2.372	0.0406152	Not Significant	1.39131
CG6961	-2.37648	0.0331962	Not Significant	1.47891
CG11929	-2.38774	0.0183622	Not Significant	1.73607
CG34404	-2.40472	0.0933603	Not Significant	1.02984
Rab2	-2.43652	0.0581004	Not Significant	1.23582
Ulp1	-2.4467	0.0321464	Not Significant	1.49287
CG1785	-2.45309	0.0634194	Not Significant	1.19778
CG3817	-2.49685	0.0738903	Not Significant	1.13141
Cbp20	-2.50356	0.0715583	Not Significant	1.14534
CG5800	-2.50684	0.0567627	Not Significant	1.24594
CG6664	-2.50731	0.255174	Not Significant	0.593163
RtGEF	-2.50909	0.0887801	Not Significant	1.05168
Torsin	-2.52038	0.0618345	Not Significant	1.20877
Rae1	-2.52777	0.0341516	Not Significant	1.46659
CG4848	-2.56481	0.0362521	Not Significant	1.44067
RpL37a	-2.56832	0.229328	Not Significant	0.639544
l(1)G0004	-2.59404	0.0234239	Not Significant	1.63034
Neb-cGP	-2.61468	0.125804	Not Significant	0.900305
Hakai	-2.63749	0.0499358	Not Significant	1.30159
CG8929	-2.65842	0.151942	Not Significant	0.818321
Taf5	-2.66758	0.0127678	Not Significant	1.89388
CG34163	-2.67679	0.210077	Not Significant	0.677622
Sirt1	-2.6774	0.0332074	Not Significant	1.47877
sqh	-2.70136	0.137749	Not Significant	0.86091
PSR	-2.70757	0.0465006	Not Significant	1.33254
TfIIFbeta	-2.7122	0.0108167	Not Significant	1.96591
snama	-2.72692	0.0321535	Not Significant	1.49277
FBpp0302987	-2.72851	0.0174589	Not Significant	1.75798
CG14074	-2.76788	0.0326291	Not Significant	1.4864
CG4452	-2.78194	0.207757	Not Significant	0.682444
l(2)k09913	-2.78546	0.0418139	Not Significant	1.37868
Acn	-2.78836	0.118878	Not Significant	0.924899
l(3)07882	-2.81552	0.0212183	Not Significant	1.67329
FBpp0071528	-2.82596	0.0254287	Not Significant	1.59468
atms	-2.83937	0.0846071	Not Significant	1.07259
Mfap1	-2.84877	0.0331592	Not Significant	1.4794
CG8578	-2.86928	0.0257726	Not Significant	1.58884
CG13625	-2.91082	0.0155551	Not Significant	1.80813
CG1142	-2.9195	0.0142949	Not Significant	1.84482
hyx	-2.93204	0.0723198	Not Significant	1.14074
CG18809	-2.93809	0.0289869	Not Significant	1.5378
FBpp0305299	-2.94166	0.0726401	Not Significant	1.13882
CG4338	-2.97013	0.0991169	Not Significant	1.00385
Myo61F	-2.98062	0.069469	Not Significant	1.15821
Taf4	-2.98497	0.00654547	Not Significant	2.18406
Rbp1-like	-2.99628	0.163541	Not Significant	0.786372
CG34334	-2.99784	0.0383183	Not Significant	1.41659
Chd1	-3.01698	0.0144849	Not Significant	1.83908
Bug22	-3.02711	0.0833164	Not Significant	1.07927
Non2	-3.02842	0.12063	Not Significant	0.918544
CG15923	-3.03018	0.120857	Not Significant	0.917729
HmgD	-3.03885	0.0768554	Not Significant	1.11433
CG6695	-3.04859	0.0418469	Not Significant	1.37834
CG11030	-3.07428	0.0199037	Not Significant	1.70107
CG7358	-3.11244	0.031956	Not Significant	1.49545
HDAC3	-3.12862	0.0338693	Not Significant	1.47019
Cam	-3.13863	0.103651	Not Significant	0.984426
mdlc	-3.18641	0.0504149	Not Significant	1.29744
CG17168	-3.18858	0.0485751	Not Significant	1.31359
CG11417	-3.19325	0.00469948	Not Significant	2.32795
Nopp140	-3.2527	0.0116997	Not Significant	1.93183
cpa	-3.27575	0.0761649	Not Significant	1.11825
CG2469	-3.3993	0.0322557	Not Significant	1.49139
CG7745	-3.42331	0.0318024	Not Significant	1.49754
abs	-3.42799	0.0171825	Not Significant	1.76491
FBpp0303724	-3.48637	0.0133341	Not Significant	1.87504
Pnn	-3.48736	0.0450392	Not Significant	1.34641
Myo31DF	-3.53001	0.0296139	Not Significant	1.5285
Cdk12	-3.55006	0.0148975	Not Significant	1.82689
cpb	-3.61848	0.028653	Not Significant	1.54283
Nup43	-3.67601	0.000486478	Not Significant	3.31294
CG31211	-3.74712	0.00517136	Not Significant	2.2864
CG6686	-3.76167	0.0242156	Not Significant	1.6159
Gr59c	-3.82882	0.0616266	Not Significant	1.21023
HmgZ	-3.85602	0.0538103	Not Significant	1.26913
Rtf1	-3.93043	0.0185668	Not Significant	1.73126
Slbp	-4.02518	0.0149524	Not Significant	1.82529
FBpp0290528	-4.03756	0.00192715	Not Significant	2.71508
tra2	-4.12534	0.0341641	Not Significant	1.46643
FBpp0072339	-4.18983	0.0207988	Not Significant	1.68196
Nplp2	-4.21308	0.00479174	Not Significant	2.31951
CG12608	-4.32267	0.0125933	Not Significant	1.89986
spt4	-4.36205	0.0253429	Not Significant	1.59614
CG11444	-4.37387	0.060247	Not Significant	1.22006
CG7028	-4.46403	0.00696566	Not Significant	2.15704
CG30428	-4.52191	0.0172945	Not Significant	1.76209
CG17002	-4.52755	0.0098951	Not Significant	2.00458
Smr	-4.59276	0.00664526	Not Significant	2.17749
CG9213	-4.61856	0.00544124	Not Significant	2.2643
Spn28Dc	-4.67254	0.0714634	Not Significant	1.14592
x16	-4.72282	0.0660409	Not Significant	1.18019
FBpp0085716	-4.80386	0.00704602	Not Significant	2.15206
CG9915	-4.95585	0.00207822	Not Significant	2.68231
CG6621	-4.98895	0.001207	Not Significant	2.91829
CG10984	-5.02462	0.00886255	Not Significant	2.05244
Spindly	-5.06053	0.00784806	Not Significant	2.10524
Cdc2rk	-5.0782	0.000372176	Not Significant	3.42925
cactin	-5.08348	0.0101977	Not Significant	1.9915
CG13151	-5.1224	0.0313264	Not Significant	1.50409
ZIPIC	-5.15167	0.00107413	Not Significant	2.96895
CG16753	-5.20518	0.0028585	Not Significant	2.54386
SC35	-5.32168	0.0323545	Not Significant	1.49007
CG31712	-5.49273	0.0178852	Not Significant	1.74751
FBpp0311184	-5.52375	0.00721088	Not Significant	2.14201
Cwc25	-5.65467	0.00200646	Not Significant	2.69757
CG15602	-5.74307	0.00157262	Not Significant	2.80338
Rrp45	-5.7609	0.00730792	Not Significant	2.13621
Ssb-c31a	-5.81479	0.0073312	Not Significant	2.13483
ebi	-5.89861	0.00260055	Not Significant	2.58493
RnpS1	-5.94827	0.0033549	Not Significant	2.47432
apt	-6.03103	0.00306056	Not Significant	2.5142
CG16865	-6.18161	0.0023325	Not Significant	2.63218
CG6066	-6.25008	0.000371694	Not Significant	3.42981
CG3918	-6.28605	0.00416256	Not Significant	2.38064
l(2)37Cb	-6.29379	0.00531475	Not Significant	2.27452
Rrp47	-6.34714	0.00730852	Not Significant	2.13617
Rrp6	-6.47805	0.00665056	Not Significant	2.17714
CG8461	-6.56613	0.00202359	Not Significant	2.69388
CG11808	-6.56628	0.0033265	Not Significant	2.47801
Dis3	-6.57673	0.0052775	Not Significant	2.27757
CG6843	-6.58051	0.000531814	Not Significant	3.27424
CG3732	-6.58415	0.00261922	Not Significant	2.58183
Rrp42	-6.66387	0.00360462	Not Significant	2.44314
eIF-4B	-6.80305	0.0142071	Not Significant	1.84749
Ski6	-6.81039	0.00948388	Not Significant	2.02301
CG5808	-6.85994	0.0100993	Not Significant	1.99571
CG5516	-6.97375	0.00775809	Not Significant	2.11025
Csl4	-6.98123	0.00590038	Not Significant	2.22912
Mpp6	-7.00239	0.00404436	Not Significant	2.39315
CG2129	-7.10427	0.00218514	Not Significant	2.66052
Rrp4	-7.22539	0.00508743	Not Significant	2.2935
CG10324	-7.27373	0.00162298	Not Significant	2.78969
Rrp46	-7.3163	0.00335278	Not Significant	2.4746
CG15747	-7.68529	0.00236165	Not Significant	2.62678
Mtr3	-7.69385	0.001874	Not Significant	2.72723
Rrp40	-8.06319	0.00441059	Not Significant	2.3555
