# Supplementary material for: The Integrity of the HMR complex is necessary for centromeric binding and reproductive isolation in Drosophila
Source: PLoS Genet. 2021 Aug 23;17(8):e1009744. doi: 10.1371/journal.pgen.1009744 (PMC8412352; doi:10.1371/journal.pgen.1009744)
Supplement: S3 Table — (XLSX) [file pgen.1009744.s011.xlsx]

## Sheet: HMR_endo_or_+
CG33213
CG4788
Hmr
Lhr
Nlp
Nph
ATPsyngamma
BEAF-32
CG11560
CG14200
CG14438
CG14805
CG15107
CG15514
CG16972
CG3995
CkIalpha
Cp190
ctp
FBpp0085810
gfzf
HIPP1
Ibf1
Ibf2
l(2)05714
mRpS16
Mtor
Mtpalpha
pita
prod
RAF2
Sfmbt
shu
SRPK
Sry-delta
su(Hw)
Su(var)3-7
Su(var)205
Ulp1
Vsx1

## Sheet: HMRendo_vs_+
gene.name	log2FC	p-value	NegLog10pval
UQCR-6.4	-6.04762	0.00222205	2.65325
HIPP1	-4.73024	0.000220807	3.65599
PHGPx	-4.72097	0.000261431	3.58264
Sry-delta	-4.55012	0.000485023	3.31424
prod	-4.35661	0.00134914	2.86994
blw	-4.27428	0.00415188	2.38176
tsr	-4.25282	0.00957738	2.01875
CG13298	-4.17094	0.00323463	2.49017
ND-MLRQ	-4.04527	0.0201832	1.69501
mRpS16	-3.95375	0.00644314	2.1909
REG	-3.946	0.0479765	1.31897
Cnx99A	-3.93879	0.00370761	2.43091
CG16732	-3.91328	0.047738	1.32114
shu	-3.88125	0.00912045	2.03998
pic	-3.81395	0.00888714	2.05124
mt:CoII	-3.8079	0.0110176	1.95791
Mlf	-3.76046	0.0167418	1.7762
CG3995	-3.72313	0.0184672	1.7336
ATPsynCF6	-3.70105	0.00725827	2.13917
alphaCOP	-3.69079	0.000824578	3.08377
CG33303	-3.68347	0.00400673	2.39721
betaCOP.1	-3.65306	0.000411766	3.38535
SsRbeta	-3.64973	0.0167083	1.77707
CG14805	-3.61765	0.000613218	3.21238
Tapdelta	-3.59986	0.0168338	1.77382
CG11857	-3.59559	0.00256777	2.59044
SNRPG	-3.59513	0.105544	0.976565
CG4747	-3.54917	0.000874349	3.05832
UQCR-C2	-3.52373	0.016394	1.78532
CG14215	-3.46782	0.0138718	1.85787
CG33111	-3.45389	0.0995914	1.00178
Vap33	-3.43382	0.0212475	1.67269
dbe	-3.40257	0.0163488	1.78651
SERCA	-3.39665	0.0108321	1.96529
Ran	-3.39547	0.0234335	1.63016
CG14005	-3.37603	0.00542335	2.26573
BEAF-32.1	-3.37524	0.00971259	2.01266
Hsc70-5	-3.36592	0.00157039	2.80399
Rab10	-3.3265	0.0121159	1.91664
Rpb7	-3.28618	0.0117044	1.93165
COX4	-3.26225	0.020434	1.68965
mTTF	-3.25026	0.0384266	1.41537
blp	-3.19154	0.0117774	1.92895
sesB	-3.16619	0.0288968	1.53915
CG3847	-3.15654	0.0495436	1.30501
CG15514	-3.13606	0.00960335	2.01758
l(2)k09913	-3.06412	0.0368212	1.4339
Dbp21E2	-3.05363	0.0104614	1.98041
Sec61beta	-3.04518	0.0594246	1.22603
CG5167	-3.02913	0.0302867	1.51875
Vsx1	-3.00836	0.0112201	1.95
epsilonCOP	-2.98326	0.0143901	1.84194
Dhod	-2.94692	0.0639955	1.19385
Ibf2	-2.92975	0.00358818	2.44513
Rpb12	-2.91634	0.178134	0.749253
COX5A	-2.91048	0.0711569	1.14778
CG3527	-2.89971	0.0162074	1.79029
l(2)37Cc	-2.89189	0.0489438	1.3103
CG3548	-2.87699	0.0754112	1.12256
Tm1	-2.85938	0.088192	1.05457
ATPsyndelta	-2.84768	0.0413669	1.38335
CG14997	-2.84303	0.0378042	1.42246
FBpp0312466 type=protein	-2.82576	0.0184743	1.73343
l(2)tid.1	-2.80846	0.045712	1.33997
skap	-2.8067	0.0294548	1.53084
CG16972	-2.78614	0.0274494	1.56147
CG1789	-2.77655	0.0493514	1.3067
NHP2	-2.7741	0.0487102	1.31238
FBpp0290146 type=protein	-2.76663	0.0066624	2.17637
CG32758	-2.75615	0.0957443	1.01889
CG5676	-2.75324	0.0202601	1.69336
CG32075	-2.74879	0.0251136	1.60009
Hmu	-2.71765	0.0581375	1.23554
Mtpalpha	-2.71511	0.0225819	1.64624
Rpb4	-2.70442	0.0157963	1.80144
bai	-2.67982	0.0836399	1.07759
CG4789	-2.6766	0.296969	0.527288
ATPsynbeta	-2.67511	0.0854641	1.06822
RAF2	-2.66406	0.00352874	2.45238
CG14325	-2.65836	0.0348076	1.45833
HP1b	-2.65076	0.010176	1.99242
P32	-2.63338	0.211011	0.675695
ATPsynB	-2.61314	0.064473	1.19062
Ost48	-2.61064	0.0484594	1.31462
FBpp0110115 type=protein	-2.59964	0.116061	0.935314
tex	-2.56932	0.114202	0.942328
l(2)09851	-2.52799	0.055819	1.25322
CG2064	-2.52246	0.0998355	1.00071
fand	-2.51941	0.0191658	1.71747
CG8878	-2.51282	0.0342033	1.46593
Phb2	-2.50138	0.0503232	1.29823
ATPsynD	-2.46796	0.0673545	1.17163
CG3919	-2.45931	0.0812068	1.09041
SmF	-2.45457	0.121078	0.916934
mRpL3	-2.44799	0.0181527	1.74106
Mtor	-2.44606	0.00684744	2.16447
Chd64	-2.43641	0.21066	0.676417
Ote	-2.43595	0.0614475	1.2115
Sec13	-2.43383	0.0547076	1.26195
kz	-2.43311	0.0280435	1.55217
CG3961	-2.42737	0.0541857	1.26612
U4-U6-60K	-2.42677	0.0312382	1.50531
CG8617	-2.42487	0.18035	0.743885
su(Hw)	-2.4105	0.0295877	1.52889
CG5482	-2.4033	0.0300521	1.52213
l(2)05714	-2.40038	0.0973352	1.01173
Ugt58Fa	-2.39139	0.0740099	1.13071
Nedd8	-2.38133	0.123105	0.909726
CG11417	-2.37424	0.259197	0.58637
CG13887	-2.37076	0.179467	0.746015
Ppox	-2.36708	0.0392971	1.40564
betaTub60D	-2.36088	0.0976456	1.01035
CG3071	-2.35354	0.0520574	1.28352
slgA-P	-2.33681	0.0288095	1.54046
Rala	-2.32279	0.0574271	1.24088
SRPK	-2.32267	0.0637095	1.1958
CG9577	-2.3045	0.183804	0.735646
Neb-cGP	-2.30023	0.267818	0.572161
lolal	-2.30007	0.109678	0.95988
AspRS-m	-2.27037	0.185321	0.732075
FBpp0083988 type=protein	-2.2694	0.124111	0.90619
CG9231	-2.26463	0.115322	0.938087
CG10026	-2.2611	0.180941	0.742464
CG7728	-2.24818	0.0419071	1.37771
mRpS25	-2.24414	0.0471359	1.32665
FBpp0290003 type=protein	-2.23959	0.0980796	1.00842
ox	-2.2351	0.135007	0.869645
CG14207	-2.23247	0.110467	0.956769
FBpp0071418 type=protein	-2.22474	0.112797	0.947703
Vps60	-2.22344	0.159303	0.797777
CG16903	-2.21784	0.0699286	1.15535
FBpp0307963 type=protein	-2.21361	0.0572633	1.24212
OstDelta	-2.21098	0.0517063	1.28646
Ddx1	-2.20968	0.0761032	1.1186
CG14230	-2.19655	0.180641	0.743185
Sc2	-2.19605	0.0717776	1.14401
CG2875	-2.18085	0.0760819	1.11872
Dgp-1	-2.1784	0.0488305	1.31131
CG30349	-2.17149	0.0861662	1.06466
U3-55K	-2.16902	0.0565803	1.24733
CrebB	-2.1501	0.132971	0.876244
Hrb98DE	-2.14238	0.063668	1.19608
Sec22	-2.13621	0.0860477	1.06526
CG13900	-2.13517	0.0291787	1.53493
Brf	-2.12888	0.161278	0.792426
UQCR-C1	-2.11436	0.11844	0.926503
jim	-2.1094	0.0435466	1.36105
CkIIbeta	-2.09734	0.10734	0.969239
Kr-h2	-2.09194	0.0690761	1.16067
eEF1delta	-2.06554	0.112074	0.950494
Pgam5	-2.06067	0.154246	0.811785
l(1)1Bi	-2.05229	0.0458139	1.339
PyK	-2.05058	0.158185	0.800834
twr	-2.02938	0.107353	0.969187
ND-30	-2.02915	0.0757028	1.12089
l(2)k09022	-2.02187	0.0912987	1.03954
CG3605	-2.0127	0.0671872	1.17271
CHOp24	-2.00864	0.110258	0.957589
Imp	-1.99746	0.0363863	1.43906
Nup75	-1.99722	0.116863	0.932324
CtBP	-1.98495	0.11797	0.92823
eIF-3p40	-1.97781	0.130151	0.885553
l(1)G0004	-1.97571	0.101832	0.992117
hng1	-1.97441	0.108391	0.965005
Trp1	-1.97007	0.149794	0.824507
l(1)G0020	-1.96774	0.114951	0.939487
l(1)G0320	-1.94848	0.116192	0.934822
Bx42	-1.94503	0.0963563	1.01612
CG5554	-1.94165	0.217433	0.662674
waw	-1.92324	0.0648838	1.18786
Cp190	-1.91294	0.0912898	1.03958
Sec61alpha	-1.90038	0.170631	0.767941
Ulp1	-1.89585	0.0274359	1.56168
CG31249	-1.89285	0.0869007	1.06098
SmE	-1.89082	0.218038	0.661468
Rtc1	-1.8885	0.175117	0.756671
CG7246	-1.88506	0.151901	0.818441
CG12155	-1.88239	0.189299	0.722851
BCAS2	-1.87724	0.0875812	1.05759
XNP	-1.87603	0.0816886	1.08784
Rpt5	-1.87359	0.221156	0.655301
ATPsynO	-1.86634	0.182298	0.739217
Hpr1	-1.85006	0.0588755	1.23007
CG11790	-1.84677	0.212729	0.672172
Sas10	-1.82921	0.14655	0.834013
CG2807	-1.82596	0.110565	0.956383
FBpp0302848 type=protein	-1.82256	0.206918	0.684202
Trf2	-1.81414	0.226635	0.644673
Rab2	-1.8106	0.125042	0.902943
CG15107	-1.7958	0.096676	1.01468
Thiolase	-1.79481	0.215658	0.666234
HP1c	-1.79141	0.228475	0.641161
row	-1.77312	0.070397	1.15245
CG13097	-1.77112	0.0612167	1.21313
alt	-1.77081	0.0878075	1.05647
CG5641	-1.73971	0.0670127	1.17384
mRpL21	-1.72905	0.159029	0.798524
CG11560	-1.70206	0.103667	0.98436
gfzf	-1.68222	0.104574	0.980577
Myc	-1.66424	0.129574	0.887482
CG12050	-1.65913	0.181249	0.741724
Tango4	-1.65619	0.186402	0.729548
Rcd5	-1.64785	0.0927753	1.03257
Bka	-1.6455	0.190517	0.720066
Pc	-1.63303	0.225794	0.646287
CG14352	-1.63205	0.177133	0.7517
mRpS22	-1.63183	0.104883	0.979296
CG9667	-1.63014	0.161817	0.790975
RpA-70	-1.61433	0.26952	0.569409
Trip1	-1.60656	0.196041	0.707654
CG9769	-1.60379	0.0993536	1.00282
lid	-1.601	0.134855	0.870132
CG18273	-1.59892	0.0923765	1.03444
Lam	-1.5942	0.214586	0.668398
Cdc5	-1.5919	0.132167	0.878875
CG6310	-1.58897	0.149555	0.825199
ATPsyngamma	-1.58207	0.188782	0.72404
mRpS26	-1.58119	0.214787	0.667992
tra2	-1.57995	0.466713	0.33095
CG14200	-1.56527	0.125203	0.902385
porin	-1.56395	0.312249	0.505499
CG9799	-1.55082	0.280179	0.552565
lds	-1.53216	0.207183	0.683646
COX5B	-1.51643	0.209524	0.678767
CG7839	-1.51275	0.222201	0.653253
CG4281	-1.509	0.121822	0.914274
CG6543	-1.50873	0.372496	0.428879
CG13217	-1.50508	0.353096	0.452107
mRpS6	-1.5	0.228524	0.641067
Rpt2	-1.4953	0.262659	0.580607
DnaJ-1	-1.49477	0.314919	0.501801
Pih1D1	-1.48623	0.0901796	1.04489
CG3164	-1.48244	0.194709	0.710613
l(3)07882	-1.48215	0.183539	0.736273
CG6712	-1.47273	0.312685	0.504893
Nup214	-1.46552	0.192361	0.715884
Nup133	-1.46028	0.283294	0.547762
CG1738	-1.45357	0.291159	0.535869
FBpp0085810 type=protein	-1.44454	0.47233	0.325754
Surf6	-1.4356	0.16279	0.788372
Zif	-1.43485	0.39241	0.40626
RpII15	-1.434	0.199899	0.69919
eIF3-S8	-1.43114	0.240165	0.61949
Hrb27C	-1.42964	0.236269	0.626594
FBpp0290671 type=protein	-1.42837	0.163593	0.786235
CG6015	-1.42619	0.109548	0.960395
CG16941	-1.42489	0.195284	0.709334
CG11920	-1.42232	0.259742	0.585458
CG33217	-1.42028	0.178396	0.748615
jigr1	-1.40953	0.398983	0.399046
CG8289	-1.39856	0.342103	0.465843
az2	-1.38654	0.29953	0.523559
TER94	-1.38114	0.325952	0.486847
D12	-1.37842	0.49069	0.309193
Nup37	-1.36812	0.402567	0.395162
Cyt-c1	-1.36633	0.359851	0.443878
mbo	-1.36288	0.287096	0.541972
pont	-1.35388	0.164319	0.784313
l(3)72Dn	-1.34892	0.308262	0.51108
Jra	-1.3462	0.253871	0.595387
Rac1	-1.33867	0.376421	0.424326
Hcf	-1.33685	0.162097	0.790226
CG34163	-1.33353	0.429188	0.367353
MEP-1	-1.32992	0.26758	0.572546
Hem	-1.31734	0.337376	0.471885
CG5190	-1.3162	0.220881	0.655842
Mys45A	-1.31271	0.21637	0.664803
REPTOR	-1.30611	0.263344	0.579477
baf	-1.30611	0.181114	0.742048
LS2	-1.30507	0.180475	0.743584
Cul4	-1.30049	0.391425	0.407352
Jwa	-1.29349	0.196857	0.705849
CG5953	-1.29112	0.317354	0.498456
CG12111	-1.28302	0.349809	0.456169
CG12264	-1.27302	0.281891	0.549919
thoc6	-1.27218	0.197814	0.703744
Rap1	-1.26567	0.350665	0.455108
CG32407	-1.25459	0.358751	0.445206
fus	-1.23518	0.415727	0.381191
CkIIalpha	-1.22929	0.18729	0.727486
snRNP-U1-70K	-1.22071	0.443048	0.353549
pea	-1.21744	0.425857	0.370736
CG17266	-1.21642	0.21377	0.670054
CG17078	-1.21345	0.259695	0.585537
pita	-1.20837	0.159745	0.796572
fax	-1.20773	0.513997	0.28904
CG12391	-1.2065	0.457552	0.33956
FBpp0310208 type=protein	-1.20184	0.241473	0.617131
CG4364	-1.1925	0.270757	0.56742
wds	-1.19223	0.294624	0.530732
cyp33	-1.19172	0.249822	0.602369
CG3735	-1.19015	0.28967	0.538096
Taf13	-1.18934	0.356177	0.448335
ND-39	-1.18764	0.235462	0.628079
PSR	-1.1795	0.506435	0.295477
Sfmbt	-1.17717	0.204381	0.68956
Tango1	-1.17191	0.293215	0.532814
CG3689	-1.16724	0.607041	0.216782
CG15436	-1.16233	0.274932	0.560775
ste24a	-1.16214	0.354517	0.450363
Su(P)	-1.16129	0.33262	0.478051
JIL-1	-1.15469	0.366556	0.435859
MED30	-1.15021	0.402256	0.395498
Strica	-1.14829	0.279704	0.553302
CG5913	-1.14266	0.331573	0.479421
U2A	-1.14058	0.412193	0.384899
Mgstl	-1.13992	0.380518	0.419624
CG1316	-1.13971	0.33891	0.469915
RpII215	-1.12786	0.201899	0.694866
shep	-1.12734	0.394708	0.403724
CG1671	-1.10418	0.284927	0.545266
Mat89Ba	-1.09849	0.310425	0.508043
CG5728	-1.08904	0.269517	0.569413
CG31368	-1.08858	0.27364	0.562821
CG3209	-1.08716	0.36478	0.437969
Cyp6a20	-1.08008	0.275808	0.559394
Mpcp	-1.08006	0.369566	0.432308
Rbcn-3B	-1.07905	0.355624	0.449009
mof	-1.07841	0.277534	0.556684
Cchl	-1.06286	0.40786	0.389489
Psi	-1.05786	0.285451	0.544469
Mfap1	-1.05453	0.58265	0.234592
tsu	-1.0525	0.361272	0.442166
CG8064	-1.05149	0.396148	0.402143
CG7139	-1.04378	0.336653	0.472817
CG10672	-1.04246	0.413257	0.38378
Ibf1	-1.04161	0.210687	0.676362
Usp30	-1.0392	0.315523	0.500969
betaCOP	-1.03567	0.26235	0.581118
CG123	-1.03559	0.411783	0.385331
alphaSnap	-1.03269	0.39232	0.406359
Spp	-1.02875	0.3846	0.414991
Rcc1	-1.01861	0.364095	0.438785
CG1575	-1.01774	0.393637	0.404904
Non3	-1.01276	0.386642	0.41269
SmD2	-1.00972	0.484941	0.314311
PTPMT1	-1.00293	0.315284	0.501298
CG4936	-1.0012	0.409231	0.388031
CG6891	-0.998199	0.547188	0.261864
CG7185	-0.99696	0.543214	0.265029
CG12499	-0.995273	0.316816	0.499193
Nopp140.1	-0.993665	0.543681	0.264656
capt	-0.989714	0.521257	0.282948
HP5	-0.985953	0.421546	0.375155
T-cp1	-0.968932	0.324138	0.48927
Cisd2	-0.968024	0.500069	0.30097
Rbp2	-0.965888	0.553432	0.256936
CG6512	-0.958987	0.429159	0.367382
Hsc70-1	-0.958813	0.457018	0.340066
CG1542	-0.957902	0.502753	0.298645
pnt	-0.954247	0.415415	0.381518
CG9684	-0.95352	0.383322	0.416437
mRpL12	-0.949547	0.455963	0.34107
CG4866	-0.948933	0.422509	0.374165
crn	-0.948337	0.288883	0.539278
thoc5	-0.941048	0.35953	0.444265
FBpp0308760 type=protein	-0.940353	0.561264	0.250833
FBpp0077525 type=protein	-0.93374	0.427427	0.369138
Nup153	-0.932102	0.403452	0.394208
Galphai	-0.928623	0.460525	0.336747
CG8677	-0.923178	0.447074	0.349621
CG7275	-0.921394	0.440502	0.356053
CG5525	-0.910724	0.332601	0.478076
mdlc	-0.902761	0.682832	0.165686
Aldh	-0.897052	0.393828	0.404694
bocks	-0.89229	0.401828	0.39596
Atac3	-0.891691	0.442785	0.353807
CG7394	-0.891517	0.51055	0.291962
U2af38	-0.886164	0.539868	0.267712
Map60	-0.881781	0.620001	0.207608
SdhB	-0.878662	0.38509	0.414438
Pak3	-0.876149	0.514904	0.288273
M1BP	-0.875268	0.408102	0.389231
CG6693	-0.873749	0.366905	0.435446
mTerf5	-0.868485	0.431987	0.364529
CG11555	-0.862509	0.668437	0.174939
CG15356	-0.857249	0.426524	0.370057
mod(mdg4).2	-0.849015	0.40645	0.390993
RpII140	-0.83559	0.370788	0.430874
FBpp0110478 type=protein	-0.835198	0.400629	0.397258
Eb1	-0.825597	0.652769	0.18524
SrpRbeta	-0.824712	0.5361	0.270754
CG3800	-0.823149	0.533634	0.272757
Prp3	-0.820856	0.487657	0.311885
Not3	-0.820726	0.452866	0.34403
CG42724	-0.820016	0.454229	0.342726
Nle	-0.803844	0.466834	0.330838
CG1142	-0.80188	0.438632	0.3579
FBpp0302795 type=protein	-0.79893	0.567788	0.245814
CG4858	-0.798093	0.438299	0.35823
Rpt4	-0.797837	0.525344	0.279556
RpS19b	-0.78432	0.548581	0.26076
CG3436	-0.781752	0.532959	0.273306
SmD1	-0.781174	0.600765	0.221295
FBpp0308807 type=protein	-0.780468	0.373563	0.427636
FBpp0072340 type=protein	-0.771174	0.723706	0.140438
ATPsynF	-0.769254	0.56116	0.250913
Ef1beta	-0.768352	0.606706	0.217022
AP-2mu	-0.759381	0.466286	0.331348
Tango7	-0.757125	0.587207	0.231209
Nup98-96	-0.751723	0.547953	0.261257
Chro	-0.748045	0.372375	0.429019
RpL34a	-0.743587	0.52583	0.279154
FBpp0305164 type=protein	-0.741378	0.51142	0.291222
cathD	-0.729742	0.587138	0.23126
Gfat2	-0.727236	0.657086	0.182378
CG10949	-0.724972	0.45869	0.338481
CG14438	-0.724224	0.535276	0.271422
Rox8	-0.723928	0.610736	0.214146
RtcB	-0.719896	0.53733	0.269759
CG9775	-0.719771	0.484248	0.314932
nonA-l	-0.712152	0.578842	0.23744
Cpsf73	-0.705069	0.479487	0.319223
CG4729	-0.700113	0.492475	0.307616
eIF3-S9	-0.69905	0.59643	0.224441
wcd	-0.697986	0.486323	0.313075
CG7946	-0.694448	0.464121	0.333369
CG8108	-0.689463	0.419668	0.377094
Slbp	-0.687709	0.769809	0.113617
CG3678	-0.68051	0.570251	0.243934
Etf-QO	-0.672372	0.528961	0.276576
Atpalpha	-0.672088	0.543644	0.264685
Gie	-0.666039	0.52469	0.280098
eIF4AIII	-0.665184	0.60315	0.219575
CG13625	-0.662286	0.734161	0.134209
CG4554	-0.660866	0.548288	0.260991
CG7878	-0.656398	0.519695	0.284252
TFAM	-0.653064	0.540936	0.266854
cype	-0.652786	0.655721	0.183281
CG3163	-0.652588	0.55195	0.2581
FBpp0075048 type=protein	-0.645501	0.573303	0.241616
eIF3-S10	-0.642741	0.629721	0.200852
Nab2	-0.640781	0.703316	0.15285
crp	-0.639871	0.676802	0.169539
Rpb10	-0.637597	0.723057	0.140828
CG8414	-0.636646	0.471619	0.326409
CG9246	-0.628024	0.547524	0.261596
Hsp68	-0.627122	0.61043	0.214364
CG9641	-0.623238	0.548396	0.260906
MED17	-0.622014	0.584748	0.233031
CG7692	-0.618561	0.564052	0.248681
SH3PX1	-0.618108	0.625227	0.203962
Srp19	-0.612877	0.652927	0.185135
Dbp73D	-0.612376	0.519087	0.28476
CkIalpha	-0.60564	0.462831	0.334578
Ets97D	-0.602599	0.595659	0.225002
CG1888	-0.602193	0.640257	0.193645
Gtp-bp	-0.601667	0.533485	0.272878
cav	-0.597248	0.66379	0.177969
CG11985	-0.594231	0.633013	0.198587
CG17652	-0.583229	0.675889	0.170125
CG3776	-0.579547	0.652575	0.18537
bsf	-0.579068	0.590032	0.229124
His2A:CG33865	-0.571489	0.692199	0.159769
EfTuM	-0.569077	0.587969	0.230646
Tom70	-0.564831	0.607462	0.216481
Nnp-1	-0.56029	0.615408	0.210837
sqd	-0.557955	0.640661	0.193372
Srp54	-0.557356	0.583774	0.233755
Bap60	-0.556461	0.620469	0.20728
eIF-3p66	-0.55513	0.682051	0.166183
tyf	-0.551799	0.624578	0.204413
CTCF	-0.551053	0.537256	0.269818
Hrb87F	-0.544109	0.6416	0.192735
snama	-0.543319	0.701649	0.15388
CG9300	-0.538325	0.731349	0.135876
CG5787	-0.53641	0.611984	0.21326
Nup62	-0.536171	0.704234	0.152283
LBR	-0.524871	0.620764	0.207073
Nup107	-0.524191	0.568067	0.2456
Tina-1	-0.520317	0.671125	0.173196
Jupiter	-0.518755	0.713814	0.146415
mRpL19	-0.51769	0.614949	0.211161
CG10425	-0.509595	0.659662	0.180679
CG1603	-0.505639	0.676466	0.169754
TAF1C-like	-0.503049	0.606935	0.216858
Su(var)3-7	-0.497206	0.725408	0.139418
CG2021	-0.47754	0.69345	0.158985
CG7945	-0.474771	0.752691	0.123383
FBpp0310028 type=protein	-0.47147	0.706387	0.150957
FBpp0111782 type=protein	-0.470092	0.631283	0.199776
sub	-0.46505	0.644545	0.190747
Cap-D2	-0.463913	0.726433	0.138804
Tlk	-0.461748	0.740185	0.13066
Vha26	-0.461466	0.765925	0.115814
CG14073	-0.455595	0.679886	0.167564
CG10333	-0.455441	0.695935	0.157431
glo	-0.449416	0.665548	0.176821
Akap200.1	-0.448335	0.668132	0.175137
CG8368	-0.441937	0.650532	0.186731
CG5642	-0.439106	0.771127	0.112874
pho	-0.434279	0.714914	0.145746
CG9107	-0.431421	0.692914	0.159321
CG33695	-0.431269	0.708237	0.149821
Su(var)2-10	-0.42821	0.684525	0.164611
CG4611	-0.410308	0.724644	0.139875
CG2063	-0.407502	0.741908	0.12965
Dbp45A	-0.406979	0.74492	0.12789
mad2	-0.404237	0.775312	0.110523
Hsp60A	-0.395232	0.762006	0.118041
Membrin	-0.387505	0.778477	0.108754
Mi-2	-0.385813	0.644054	0.191078
noi	-0.384328	0.690413	0.160891
SMC3	-0.377854	0.694543	0.158301
kra	-0.376768	0.805013	0.094197
Hmr	-0.376409	0.699705	0.155085
FBpp0307030 type=protein	-0.371962	0.750223	0.124809
CG1943	-0.369668	0.777193	0.109471
FBpp0087124 type=protein	-0.366767	0.672394	0.172376
FBpp0071455 type=protein	-0.365839	0.743731	0.128584
bor	-0.355401	0.751612	0.124006
atl	-0.35119	0.738765	0.131493
Klp10A	-0.348362	0.793936	0.100214
His3:CG33866	-0.347826	0.688376	0.162174
CG12301	-0.344682	0.757461	0.12064
CG7137	-0.340925	0.834688	0.0784759
CG17168	-0.338052	0.860014	0.0654945
Frl	-0.333266	0.709271	0.149188
pasha	-0.329774	0.812939	0.0899421
Cat	-0.324723	0.844803	0.0732446
CG8258	-0.32343	0.819552	0.0864235
Ppt1	-0.322574	0.763053	0.117445
CG1737	-0.322231	0.732529	0.135175
Ns2	-0.322122	0.715743	0.145243
FK506-bp1	-0.322072	0.691224	0.160381
Cpsf160	-0.321332	0.809456	0.0918068
tral	-0.316542	0.779419	0.108229
mle	-0.313141	0.805274	0.0940563
CG14695	-0.310403	0.774495	0.110981
Rpb5	-0.307275	0.80566	0.0938479
Rab18	-0.305973	0.808251	0.0924535
CG4679	-0.304841	0.759917	0.119234
egl	-0.300297	0.813488	0.089649
Cul2	-0.298951	0.780673	0.107531
cm	-0.298559	0.803906	0.0947945
mrj	-0.296755	0.793753	0.100314
Su(var)3-9	-0.289449	0.811692	0.0906089
Rab6	-0.288703	0.795742	0.0992275
CG1309	-0.28462	0.810134	0.0914432
CG13850	-0.283503	0.780338	0.107717
His2B:CG33910	-0.279138	0.736559	0.132793
msl-1	-0.277117	0.767664	0.114829
Acsl	-0.275166	0.820934	0.0856915
FBpp0309424 type=protein	-0.27105	0.83277	0.0794747
CG7239	-0.26882	0.815834	0.0883984
YT521-B	-0.268055	0.824656	0.0837271
blanks	-0.267938	0.798604	0.0976687
CG7903	-0.267019	0.842697	0.0743283
thoc7	-0.260786	0.854527	0.068274
CG16817	-0.260406	0.865153	0.062907
Wdr82	-0.259869	0.823682	0.0842406
Ef1gamma	-0.256588	0.810753	0.0911116
U2af50	-0.25388	0.868253	0.0613535
RpII33	-0.24892	0.818907	0.0867656
polybromo	-0.248499	0.812232	0.09032
rad50	-0.247209	0.859618	0.0656944
su(sable)	-0.243378	0.82526	0.0834093
Bap170	-0.241347	0.816994	0.0877809
Taf11	-0.240861	0.787768	0.103601
Int6	-0.236923	0.808374	0.0923879
Upf1	-0.233038	0.858913	0.0660511
BoYb	-0.232508	0.841734	0.0748253
mago	-0.229882	0.877501	0.0567522
hoip	-0.22959	0.78112	0.107282
Dsp1	-0.223371	0.872027	0.05947
Nup43	-0.223081	0.837945	0.0767842
Prp19	-0.220952	0.79763	0.0981985
D1	-0.219427	0.906712	0.0425307
FBpp0306778 type=protein	-0.218782	0.825239	0.0834205
Mes2	-0.215748	0.835407	0.0781018
CG32409	-0.210749	0.852111	0.0695039
CG11929	-0.210132	0.912164	0.0399271
Gbeta13F	-0.199659	0.880569	0.0552366
CG12112	-0.196489	0.87721	0.0568963
Tbp	-0.191017	0.841425	0.0749848
drosha	-0.189909	0.867012	0.0619747
Br140	-0.185891	0.862895	0.0640423
CG4622	-0.184862	0.8603	0.0653501
CG5010	-0.183749	0.903866	0.0438957
obe	-0.176443	0.879833	0.0555997
CG32708	-0.17453	0.936602	0.0284451
CG4619	-0.168028	0.88024	0.0553987
hfp	-0.162305	0.874813	0.0580846
dikar	-0.160781	0.892909	0.0491929
CG9004	-0.15304	0.902378	0.0446114
CG2926	-0.152658	0.858357	0.0663319
Iswi	-0.147923	0.864671	0.0631491
stwl	-0.144613	0.887474	0.0518444
His2Av	-0.144594	0.862252	0.0643659
Mdr50	-0.139403	0.882245	0.0544106
RpL13A	-0.128894	0.878243	0.0563852
CG10639	-0.117096	0.915801	0.038199
Rtnl1	-0.116719	0.894812	0.0482681
Chd3	-0.111795	0.910351	0.0407913
Nbr	-0.108466	0.932528	0.0303382
Arf79F	-0.107913	0.939197	0.0272432
bys	-0.106553	0.922131	0.0352075
mRpS17	-0.102102	0.934834	0.0292653
CG11583	-0.101256	0.931621	0.0307608
Su(var)2-HP2	-0.0992157	0.915206	0.0384811
SA	-0.0966225	0.907861	0.0419805
snRNP-U1-C	-0.0959834	0.960854	0.0173424
FBpp0304425 type=protein	-0.091646	0.941304	0.02627
His4r	-0.0915628	0.913385	0.039346
Bap111	-0.0853558	0.938193	0.0277076
CG5589	-0.0840214	0.95065	0.0219793
Vta1	-0.0819283	0.959554	0.0179305
MED4	-0.0813391	0.931143	0.0309835
clu	-0.078638	0.94827	0.023068
Nup44A	-0.078191	0.948592	0.0229203
alpha-Est7	-0.0736616	0.947521	0.0234113
CG5599	-0.0668167	0.954204	0.0203587
eIF5	-0.0628335	0.958751	0.018294
CG10417	-0.0551931	0.961402	0.0170952
Hsp70Aa	-0.0493819	0.962074	0.0167915
Dp1	-0.0484703	0.97055	0.0129821
CG1665	-0.0475112	0.967251	0.0144606
TAF1B	-0.0463475	0.965357	0.0153118
RpLP0-like	-0.0460668	0.966009	0.0150188
CG7927	-0.0358298	0.975358	0.0108359
mRpS18B	-0.0333001	0.977548	0.00986209
Rpn2	-0.0323911	0.982728	0.00756684
polo	-0.0302216	0.978272	0.00954047
Sgt	-0.0293675	0.983359	0.00728794
Gel	-0.0260924	0.983916	0.0070418
FBpp0306894 type=protein	-0.0256859	0.987217	0.0055872
Mcm7	-0.0251137	0.983227	0.00734606
Moe	-0.0213171	0.985401	0.00638707
CG6617	-0.0202128	0.985778	0.00622071
Rtnl1.1	-0.0148648	0.991349	0.00377342
Ald	-0.0119854	0.991246	0.00381848
SmB	-0.00831702	0.9936	0.00278821
dpa	-0.00509998	0.996419	0.00155785
FBpp0300575 type=protein	-0.00450098	0.995752	0.001849
SCAR	-0.00258149	0.998314	0.000732935
AP-2alpha	0.000670375	0.999404	0.000259111
CG30159	0.00489082	0.995788	0.00183322
Pabp2	0.00621554	0.995443	0.00198381
mod	0.00995321	0.992531	0.00325592
Tcp-1zeta	0.0145043	0.986841	0.0057529
CG33722	0.0158668	0.989383	0.0046354
FBpp0293270 type=protein	0.0163337	0.988844	0.00487208
His4:CG33881	0.0195862	0.986891	0.00573066
Saf-B	0.0242141	0.981778	0.0079866
Sym	0.0282978	0.983346	0.00729365
rin	0.0289879	0.974135	0.0113808
Gcn5	0.0293674	0.977263	0.00998839
DNApol-delta	0.0383281	0.968832	0.0137516
beta-Man	0.0389043	0.974805	0.0110821
FBpp0304412 type=protein	0.0424807	0.961394	0.0170985
MBD-R2	0.047469	0.957045	0.0190675
Srp72	0.0505113	0.959837	0.0178026
p53	0.056454	0.963972	0.0159358
CG3815	0.0596419	0.964857	0.015537
rig	0.0612906	0.957632	0.0188013
Scsalpha	0.0642282	0.955646	0.0197029
FBpp0308461 type=protein	0.0667635	0.956797	0.0191801
Rnp4F	0.0704539	0.963116	0.0163212
ATPsynE	0.0713465	0.957168	0.0190116
HnRNP-K	0.072974	0.949954	0.0222974
MRG15	0.0735812	0.9337	0.0297924
CG3887	0.0769047	0.94581	0.0241962
CG42232	0.0806054	0.930527	0.0312708
Sra-1	0.0859034	0.93378	0.0297553
CG15818	0.0885646	0.959788	0.0178248
CG7845	0.101923	0.940129	0.0268127
c12.1	0.104988	0.917914	0.0371981
nop5	0.113231	0.882085	0.0544894
CG10494	0.114111	0.929686	0.0316638
CG12163	0.114967	0.923506	0.0345601
Srp54k	0.118175	0.910204	0.0408615
shv	0.127603	0.944673	0.0247185
RIOK1	0.127828	0.916647	0.037798
brm	0.127865	0.904467	0.0436072
Rab11	0.130655	0.893881	0.0487204
FBpp0083926 type=protein	0.136751	0.874636	0.0581728
CG43736	0.138912	0.891248	0.0500013
TfIIB	0.143238	0.899094	0.0461951
Rho1	0.14684	0.925066	0.0338271
pit	0.14689	0.867409	0.0617761
CG10907	0.151055	0.89854	0.0464627
TfIIFalpha	0.151571	0.918837	0.0367614
Rs1	0.15277	0.878086	0.0564631
FBpp0081568 type=protein	0.15765	0.914013	0.0390477
mRpL9	0.160125	0.876649	0.0571744
Rab35	0.163937	0.903393	0.0441233
pzg	0.165067	0.865806	0.0625796
CG13151	0.172423	0.872831	0.0590698
Hnf4	0.176533	0.856658	0.0671925
CG11076	0.181314	0.878599	0.0562091
Nop56	0.185402	0.833995	0.0788367
CG6695	0.188694	0.90733	0.0422347
Lon	0.196372	0.860772	0.0651121
Orc3	0.199126	0.844163	0.0735736
CG3335	0.199699	0.857867	0.0665802
Trn	0.199832	0.836722	0.0774187
FBpp0290718 type=protein	0.208205	0.842231	0.0745688
FBpp0071528 type=protein	0.20979	0.876734	0.0571323
RpI135	0.21158	0.809393	0.0918403
TfIIA-S	0.217126	0.85158	0.0697744
wol	0.217146	0.851623	0.0697525
dre4	0.217151	0.836382	0.0775952
Nop60B	0.223328	0.814481	0.0891191
FBpp0081570 type=protein	0.228649	0.83785	0.0768338
CG2260	0.229344	0.867644	0.0616585
FeCH	0.2295	0.839329	0.076068
nsl1	0.229659	0.831047	0.0803742
lost	0.23622	0.819248	0.0865847
Lhr	0.238422	0.827025	0.0824814
CG34179	0.243836	0.836261	0.0776579
Lasp	0.243844	0.875468	0.0577595
ArfGAP3	0.245346	0.854188	0.0684467
RpL11	0.248056	0.782859	0.106316
FBpp0304992	0.25777	0.852367	0.0693731
SRm160	0.260598	0.806329	0.093488
CG9776	0.266387	0.823737	0.0842113
CG1622	0.27017	0.836309	0.077633
CG11906	0.271153	0.768437	0.114392
Su(var)205	0.277087	0.802324	0.0956502
FBpp0087357 type=protein	0.277169	0.80993	0.0915528
FBpp0089056 type=protein	0.280057	0.780722	0.107504
mRpL43	0.298881	0.784844	0.105217
Ssrp	0.29929	0.77572	0.110295
CG11984	0.301347	0.791079	0.10178
CG5726	0.303826	0.774058	0.111226
Glg1	0.312021	0.799576	0.0971402
mxc	0.315975	0.815899	0.0883637
CG4849	0.318084	0.704369	0.1522
FBpp0081184 type=protein	0.320066	0.727886	0.137936
CG8545	0.323308	0.726005	0.13906
Droj2	0.327366	0.759824	0.119287
Fib	0.327645	0.709744	0.148898
rump	0.332948	0.697486	0.156464
betaTub60D.1	0.333004	0.812908	0.0899587
PNUTS	0.335642	0.757807	0.120441
spoon	0.3456	0.810032	0.0914976
CG1024	0.345752	0.729963	0.136699
Hsf	0.345774	0.781139	0.107272
Nup93-1	0.35155	0.685459	0.164018
Hsc70-4	0.354484	0.735916	0.133172
eIF6	0.365518	0.811298	0.0908195
CG12343	0.366467	0.701524	0.153958
FBpp0309200 type=protein	0.369254	0.771431	0.112703
CG5645	0.370112	0.835071	0.0782769
Nap1	0.374787	0.78906	0.10289
Uch-L5	0.375444	0.740022	0.130755
Ubqn	0.377825	0.768135	0.114562
14-3-3epsilon	0.378004	0.802066	0.0957896
Gmap	0.380692	0.740027	0.130753
Nup58	0.386666	0.687369	0.16281
rept	0.389013	0.64516	0.190333
FBpp0072830 type=protein	0.389876	0.684912	0.164365
CG17514	0.390589	0.785326	0.10495
Mcm6	0.392479	0.742684	0.129196
Nup54	0.393836	0.715005	0.145691
CG8569	0.394166	0.754498	0.122342
FBpp0292662 type=protein	0.39603	0.734369	0.134085
Rop	0.398264	0.759074	0.119716
RpL27A	0.398497	0.636664	0.196089
CG6937	0.398973	0.650543	0.186724
Smu1	0.399386	0.75397	0.122646
CG1234	0.401791	0.716549	0.144754
CG14618	0.406712	0.722162	0.141366
Mad1	0.408373	0.771936	0.112419
rb	0.408552	0.743842	0.128519
ADD1	0.413315	0.683471	0.16528
Trap1	0.415653	0.72385	0.140352
lig3	0.415707	0.667058	0.175837
CG8306	0.417344	0.744797	0.127962
Srp68	0.418025	0.68535	0.164088
mbm	0.418283	0.716973	0.144497
FBpp0304099 type=protein	0.420442	0.710452	0.148465
CG4338	0.421795	0.847189	0.0720196
Mcm3	0.42184	0.728691	0.137457
Vinc	0.435169	0.722411	0.141216
ocm	0.438166	0.737679	0.132132
Rpb11	0.441965	0.762668	0.117665
RpLP2	0.44453	0.604664	0.218486
CG13773	0.448232	0.686938	0.163083
SF1	0.450866	0.618622	0.208575
Zn72D	0.457014	0.715739	0.145245
Dhx15	0.459085	0.641067	0.193097
CG4004	0.461123	0.781832	0.106887
CG4266	0.471825	0.69076	0.160673
CG11563	0.474696	0.776827	0.109675
lqfR	0.476493	0.686181	0.163562
Spt6	0.480694	0.646994	0.1891
CG15019	0.48656	0.762102	0.117987
CG9630	0.487671	0.740593	0.13042
Orc6	0.491814	0.642131	0.192376
l(3)72Ab	0.493908	0.593229	0.226778
Ack	0.496143	0.794096	0.100127
dbr	0.499319	0.565176	0.247816
zetaCOP	0.50298	0.707543	0.150247
Capr	0.503609	0.692908	0.159325
CG4282	0.507931	0.680085	0.167437
CG7637	0.511533	0.599018	0.22256
BCL7-like	0.514607	0.736711	0.132703
Inos	0.51758	0.674678	0.170903
RpL36	0.517812	0.566621	0.246708
tmod	0.518522	0.707141	0.150494
crol	0.519936	0.604332	0.218724
RpL7-like	0.525517	0.610866	0.214054
RpLP0	0.527284	0.525923	0.279078
CG4901	0.527742	0.606444	0.217209
RpLP1	0.530123	0.547871	0.261322
RpL28	0.533586	0.53624	0.270641
RpS30	0.533775	0.709352	0.149138
Bug22	0.534719	0.711205	0.148005
Ctf4	0.541149	0.664556	0.177469
CG18178	0.542197	0.737816	0.132052
RpL24	0.54791	0.537635	0.269513
CG7611	0.548485	0.664955	0.177208
Ns3	0.551076	0.622282	0.206013
FBpp0086640 type=protein	0.551755	0.598966	0.222597
RpL29	0.55755	0.563596	0.249032
RpL12	0.55813	0.5324	0.273762
bip2	0.559188	0.605209	0.218094
Pen	0.559977	0.671379	0.173032
Top2	0.561003	0.535573	0.271181
gammaCOP	0.566083	0.559287	0.252365
eIF3ga	0.577594	0.664708	0.177369
Tes	0.579567	0.659228	0.180965
CG18600	0.582662	0.603787	0.219116
CG6841	0.583628	0.672617	0.172232
Vha10	0.588208	0.593239	0.226771
east	0.589784	0.53332	0.273012
yip2	0.603287	0.651897	0.185821
Rpt1	0.608162	0.637389	0.195596
tum	0.611029	0.674519	0.171006
Rassf	0.615331	0.593238	0.226771
CG8142	0.6162	0.629157	0.201241
Rab7	0.618516	0.605224	0.218084
RpL23	0.618914	0.48292	0.316125
Dlip2	0.626531	0.623667	0.205047
Nacalpha	0.628298	0.72233	0.141264
ZIPIC	0.62967	0.644609	0.190704
FBpp0111707 type=protein	0.631266	0.480954	0.317897
CG16833	0.633206	0.565791	0.247344
cid	0.639558	0.565626	0.247471
SREBP	0.645046	0.59695	0.224062
Bap55	0.651012	0.571576	0.242926
how	0.651037	0.639909	0.193882
RpS27A	0.658602	0.578285	0.237858
RpL7A	0.66009	0.421175	0.375537
Ip259	0.661399	0.6602	0.180325
ncm	0.664579	0.642467	0.192149
CG7065	0.668991	0.537568	0.269567
Prp38	0.671076	0.660315	0.180249
CG16753	0.676466	0.770076	0.113466
psq-P	0.685134	0.524415	0.280325
His3.3B	0.686209	0.756377	0.121262
RpL17	0.687409	0.406832	0.390585
Rpt3	0.687658	0.622987	0.205521
nom	0.691586	0.56456	0.24829
FBpp0083185 type=protein	0.69192	0.557463	0.253784
deltaCOP	0.692244	0.519601	0.28433
Caper	0.692851	0.509311	0.293017
dco	0.693986	0.622632	0.205769
CG5174	0.696696	0.605488	0.217894
ttm50	0.697835	0.468607	0.329191
GluProRS	0.702675	0.541245	0.266606
Cdk12	0.704496	0.61244	0.212936
Set1	0.707904	0.487803	0.311755
CG7006	0.715559	0.619922	0.207663
RpL13	0.71628	0.410563	0.38662
FBpp0288797 type=protein	0.716874	0.482331	0.316655
RpS6	0.717878	0.419145	0.377636
rush	0.721741	0.509316	0.293012
coil	0.723689	0.506051	0.295805
Rpn7	0.724271	0.641173	0.193025
CG8611	0.725825	0.484775	0.314459
ytr	0.729173	0.510947	0.291624
CG4069	0.729961	0.598509	0.222929
vtd	0.730528	0.447326	0.349376
CG12384	0.734664	0.573564	0.241418
FBpp0292404 type=protein	0.739003	0.536518	0.270416
Snr1	0.743628	0.606973	0.21683
eIF-2gamma	0.744903	0.456829	0.340247
CG14641	0.745483	0.378564	0.42186
FBpp0072736 type=protein	0.746979	0.470069	0.327839
Caf1-55	0.748493	0.434285	0.362225
RpL7	0.75258	0.359914	0.443801
CG16940	0.753359	0.506455	0.29546
Cctgamma	0.753457	0.554823	0.255845
zf30C	0.758749	0.40885	0.388436
RpL5	0.762196	0.388225	0.410916
CG9143	0.764802	0.564262	0.248519
CG1785	0.765662	0.529736	0.27594
Taf6	0.767523	0.419267	0.37751
RpS9	0.767847	0.38688	0.412424
yem	0.77272	0.495854	0.304646
FBpp0085716 type=protein	0.773127	0.608964	0.215409
RpL23A	0.777034	0.377826	0.422708
chb	0.778357	0.483184	0.315887
CG4617	0.783838	0.384408	0.415207
CG7099	0.787799	0.473008	0.325131
rno	0.790613	0.508353	0.293835
CG7154	0.798075	0.499298	0.30164
RpS13	0.799065	0.36777	0.434424
l(3)j2D3	0.816987	0.512376	0.290411
Prp31	0.818169	0.441957	0.35462
RpL35	0.820453	0.327015	0.485433
CG30428	0.822615	0.444459	0.352168
Rrp1	0.823966	0.452852	0.344043
CG2129	0.825593	0.485746	0.313591
vito	0.833163	0.459231	0.337968
nclb	0.834081	0.509831	0.292574
ncd	0.835567	0.413109	0.383936
Rpn5	0.836124	0.524196	0.280506
ssp	0.836781	0.513535	0.28943
CG5877	0.837485	0.441636	0.354935
dos	0.838313	0.515198	0.288026
larp	0.840362	0.421421	0.375284
RpS15Aa	0.842645	0.338209	0.470815
FBpp0074568 type=protein	0.843106	0.371736	0.429766
lolaA	0.843219	0.357941	0.446188
RpS23	0.846284	0.352427	0.452931
mor	0.85691	0.333758	0.476568
kay.1	0.861291	0.513733	0.289262
yps	0.862701	0.361347	0.442076
l(2)35Df	0.86438	0.386164	0.413228
Xe7	0.865744	0.558168	0.253235
CG12768	0.868734	0.429968	0.366564
or	0.871536	0.455696	0.341325
Orc4	0.874763	0.487332	0.312175
qkr58E-1	0.875449	0.325343	0.487659
nito	0.876901	0.546356	0.262524
RpL14	0.878991	0.312419	0.505262
RpS15	0.880172	0.300451	0.522227
CG11808	0.882873	0.581984	0.235089
RpL30	0.88613	0.310803	0.507515
CG32176	0.887594	0.576279	0.239367
RpS3A	0.893533	0.293328	0.532647
FBpp0292449 type=protein	0.897153	0.544397	0.264084
CG11696	0.900061	0.354884	0.449913
pnr	0.900658	0.434341	0.36217
RpL9	0.905634	0.325549	0.487383
RpL18A	0.907364	0.276548	0.558229
mRpS35	0.909451	0.356168	0.448345
RpL21	0.915933	0.314898	0.50183
hang	0.916684	0.446485	0.350193
CG31211	0.918427	0.518493	0.285257
RpS20	0.92049	0.308715	0.510442
CG4038	0.920914	0.287646	0.541142
CG31729	0.920997	0.407392	0.389987
Pitslre	0.923274	0.459615	0.337606
RpL10	0.92484	0.330906	0.480295
Tor	0.930025	0.408405	0.388909
ppan	0.934422	0.414836	0.382123
Cpsf100	0.934442	0.494176	0.306118
CG5033	0.934828	0.470518	0.327424
CG10669	0.938479	0.546399	0.26249
CG8939	0.947409	0.413663	0.383353
CG4882	0.952445	0.364557	0.438235
simj	0.952604	0.294779	0.530504
RpL4	0.95644	0.257912	0.588528
Cdep	0.959174	0.388634	0.41046
CG3817	0.967262	0.419939	0.376814
CG6422	0.968002	0.350667	0.455105
RpL18	0.969146	0.250027	0.602013
CG2982	0.976308	0.324553	0.488714
RpL26	0.977571	0.26588	0.575315
D19A	0.979351	0.366567	0.435847
RpL34b	0.98003	0.253278	0.596403
smt3	0.983846	0.615424	0.210825
Trl	0.989875	0.411306	0.385835
RpS16	1.00015	0.2329	0.63283
RpS4	1.00177	0.310445	0.508016
CG8839	1.00193	0.462412	0.334971
spt4	1.00323	0.66133	0.179582
MED1	1.00376	0.358292	0.445762
FBpp0303724 type=protein	1.00424	0.45518	0.341817
Hlc	1.00527	0.263466	0.579276
AP-1-2beta	1.00538	0.350145	0.455752
His1:CG31617	1.00695	0.312541	0.505093
FBpp0288458 type=protein	1.01197	0.411665	0.385457
Df31	1.01657	0.356362	0.448109
cactin	1.01722	0.437727	0.358797
Fs(2)Ket	1.0182	0.368128	0.434001
RpS18	1.01961	0.25855	0.587456
Aac11	1.02059	0.382232	0.417673
nonA	1.02193	0.286695	0.542581
ken	1.02422	0.215364	0.666826
RpL8	1.02617	0.227187	0.643616
ball	1.0283	0.379474	0.420818
RpL22	1.03621	0.28575	0.544014
Rack1	1.04536	0.335247	0.474635
Klp61F	1.04594	0.319053	0.496137
B52	1.04638	0.508943	0.293331
FBpp0304691 type=protein	1.04989	0.307267	0.512484
RpL27	1.05096	0.248758	0.604223
Non1	1.05343	0.483512	0.315593
CG16812	1.05708	0.490844	0.309057
RpS2	1.05833	0.238749	0.622058
Vps39	1.05859	0.355337	0.44936
CG10077	1.05979	0.349041	0.457123
bic	1.06679	0.557201	0.253988
RpL19	1.0748	0.236793	0.62563
RpL6	1.08622	0.209033	0.679785
Map205	1.08916	0.45311	0.343796
yrt	1.09102	0.330535	0.480782
Pdcd4	1.0919	0.427006	0.369566
RpS10b	1.09532	0.22339	0.650936
RpS29	1.09652	0.219345	0.658873
FBpp0306765 type=protein	1.09898	0.245704	0.609587
kl-2	1.10111	0.431219	0.365302
RpL31	1.10201	0.236452	0.626257
CG10306	1.10698	0.372809	0.428514
Ect4	1.10736	0.40304	0.394652
RpS11	1.10815	0.212375	0.672896
CG4707	1.10969	0.372487	0.428889
CG4806	1.11065	0.449996	0.346791
RpS8	1.11234	0.196877	0.705806
RpL15	1.11484	0.197838	0.70369
peng	1.11898	0.377628	0.422936
Nup358	1.12087	0.285006	0.545146
CG2186	1.12912	0.35602	0.448526
RpS7	1.13262	0.183191	0.737096
RpL3	1.13422	0.219482	0.658601
Rpn10	1.1377	0.463293	0.334144
CG6724	1.13839	0.355912	0.448658
Top1	1.13937	0.369391	0.432514
ssx	1.14586	0.451626	0.345221
CG12863	1.1468	0.280772	0.551646
CG2247	1.15517	0.219105	0.659348
CG8578	1.15738	0.545925	0.262867
Cenp-C	1.15925	0.403224	0.394454
parvin	1.15929	0.343868	0.463609
LSm3	1.16286	0.337943	0.471157
CG11190	1.16524	0.243832	0.61291
fs(1)h	1.16789	0.580449	0.236236
Ars2	1.17057	0.390576	0.408294
CG6793	1.17159	0.241915	0.616337
RpS24	1.17443	0.157197	0.803557
pum	1.1799	0.379627	0.420642
enok	1.18671	0.180278	0.744056
Rcd1	1.18717	0.253036	0.596817
Neos	1.19035	0.333253	0.477226
dgt1	1.19104	0.505072	0.296647
CG10754	1.19117	0.335555	0.474236
CG4552	1.19327	0.33069	0.480579
FBpp0302006 type=protein	1.19382	0.35167	0.453865
RpL32	1.19462	0.151255	0.82029
RpL10Ab	1.19573	0.177826	0.750005
GlyS	1.19757	0.244513	0.611698
su(f)	1.20125	0.176185	0.754031
Clp	1.20164	0.154825	0.810158
Cp1	1.20251	0.401122	0.396723
Zir	1.20257	0.395871	0.402446
Pax	1.2045	0.403612	0.394036
CG3529	1.20822	0.266577	0.574177
Pep	1.20954	0.286073	0.543522
RpS14b	1.21729	0.189579	0.722211
CG11837	1.22233	0.264085	0.578256
shrb	1.22384	0.399048	0.398974
FBpp0292385 type=protein	1.22789	0.366512	0.435912
CG11123	1.2289	0.307379	0.512326
Rpb8	1.23167	0.344623	0.462656
RpS28b	1.24019	0.129269	0.888506
CG3198	1.24163	0.191846	0.717047
CG10324	1.24712	0.443598	0.35301
CG13096	1.24904	0.164576	0.783633
Taf2	1.24963	0.219994	0.65759
mtTFB2	1.25052	0.232349	0.633859
RfC3	1.25162	0.271512	0.566211
eIF-2beta	1.25295	0.38983	0.409124
r	1.25426	0.259458	0.585932
CG3008	1.25447	0.247891	0.605738
FBpp0289030 type=protein	1.25538	0.367194	0.435104
Dref	1.26571	0.197348	0.704766
Unc-76	1.26574	0.189326	0.72279
RpS19a	1.27086	0.150477	0.82253
CG3902	1.27354	0.289679	0.538083
Bacc	1.27383	0.536932	0.270081
RpL38	1.27533	0.218326	0.660894
CG2662	1.28165	0.256015	0.591735
RpL36A	1.28304	0.174318	0.758657
FBpp0078058 type=protein	1.28479	0.217474	0.662592
14-3-3zeta.1	1.29099	0.40167	0.396131
CG9253	1.29267	0.344229	0.463152
sta	1.29999	0.149696	0.824788
CG7824	1.32118	0.187591	0.726788
CG11444	1.32561	0.427419	0.369146
hpo	1.32698	0.274914	0.560804
Acf	1.32769	0.141819	0.848265
Ssb-c31a	1.33352	0.600706	0.221338
Rab1	1.33585	0.167499	0.775987
CG7971	1.33664	0.373387	0.427841
FASN1	1.33924	0.2293	0.639596
RpS3	1.34496	0.133342	0.875032
lark	1.34598	0.218446	0.660656
pAbp	1.35003	0.194584	0.710894
NC2alpha	1.36102	0.442901	0.353693
RpL35A	1.36176	0.137671	0.861157
mip120	1.36183	0.184335	0.734393
CG18004	1.36514	0.287029	0.542075
CG7358	1.37095	0.388886	0.410178
D19B	1.37587	0.248072	0.605421
Bub3	1.38419	0.133976	0.872974
FBpp0308712 type=protein	1.40028	0.112536	0.948707
glu	1.40266	0.217112	0.663316
Acn	1.40585	0.391069	0.407747
l(2)37Cb	1.40705	0.375023	0.425942
CG18809	1.41319	0.357523	0.446696
FBpp0309168 type=protein	1.41791	0.151426	0.819799
Pp2A-29B	1.41855	0.219014	0.659527
RpS17	1.42306	0.117492	0.929992
HDAC1	1.43103	0.0977579	1.00985
CG3756	1.43613	0.186503	0.729314
CG6686	1.44683	0.452417	0.344462
CG4119	1.44939	0.403736	0.393902
CG4751	1.451	0.262158	0.581437
Rtf1	1.45568	0.406674	0.390754
CG2199	1.45786	0.156465	0.805583
CG32344	1.45953	0.110599	0.95625
l(2)gl	1.46481	0.275596	0.559727
SmD3	1.4662	0.267971	0.571913
sle	1.46666	0.152607	0.816424
scf	1.47308	0.365862	0.436683
Non2	1.47479	0.290316	0.53713
l(2)34Fd	1.47691	0.165053	0.782377
CG7564	1.47845	0.476257	0.322159
vig2	1.48151	0.308559	0.510662
RpL24-like	1.48596	0.177217	0.751494
Rpn1	1.49867	0.21346	0.670683
Ref1	1.50611	0.128917	0.889688
Rip11	1.51585	0.269423	0.569565
CG5800	1.52545	0.20305	0.692397
CG8929	1.52819	0.317841	0.49779
htk	1.53058	0.177818	0.750024
Cbp80	1.53273	0.258594	0.587381
Hsp83	1.54159	0.195218	0.709481
RpS27	1.54849	0.0878256	1.05638
RpS26	1.55678	0.0786482	1.10431
SC35	1.57533	0.33497	0.474994
CG1092	1.58375	0.207424	0.683141
Hsp27	1.58466	0.240557	0.618781
Mlc-c	1.58774	0.159505	0.797225
CG13367	1.59142	0.201228	0.696312
CG7028	1.59325	0.219587	0.658393
CG4198	1.59475	0.13347	0.874617
E(var)3-9	1.60048	0.146379	0.83452
imd	1.61498	0.162054	0.790341
Rab5	1.61859	0.153773	0.813121
Nsf2	1.61938	0.19805	0.703225
CG11030	1.62267	0.150425	0.82268
Cdc2rk	1.64355	0.322869	0.490974
CPT2	1.64936	0.137135	0.86285
Vps4	1.65048	0.152967	0.815402
bel	1.67054	0.0888066	1.05155
YL-1	1.67898	0.16353	0.786403
sqh	1.68924	0.338422	0.470541
Cct1	1.70348	0.18469	0.733557
Karybeta3	1.70619	0.0943183	1.0254
EF2	1.71032	0.122725	0.911068
Rm62	1.71123	0.0651894	1.18582
Cct5	1.71382	0.138911	0.857262
eIF-4B	1.71799	0.378493	0.421942
ttk	1.71925	0.177263	0.751382
RpS5a	1.72024	0.0430713	1.36581
aru	1.72624	0.0788208	1.10336
CG7379	1.73029	0.163765	0.785778
raptor	1.73536	0.182632	0.738423
CG33129	1.73642	0.181358	0.741462
lva	1.73764	0.110245	0.957642
Cka	1.74679	0.0753964	1.12265
HmgD	1.7535	0.499824	0.301183
lig	1.76354	0.147491	0.831235
CG13855	1.76614	0.160508	0.794504
betaTub56D	1.76958	0.161302	0.792361
CG12128	1.77876	0.139132	0.856572
CG9715	1.78231	0.0584016	1.23357
CG16865	1.78472	0.198725	0.701748
Moca-cyp	1.78642	0.230528	0.637275
lin	1.78836	0.11692	0.93211
CG4360	1.79541	0.166076	0.779694
Phf7	1.80299	0.106561	0.972403
Hel25E	1.80574	0.108899	0.962977
Taf5	1.80759	0.0613084	1.21248
Kap-alpha3	1.80911	0.145995	0.835661
CG7033	1.82022	0.180833	0.742723
Not1	1.82928	0.128972	0.889504
l(1)G0156	1.83044	0.126095	0.899304
Cwc25	1.83467	0.212141	0.673376
Ns1	1.83746	0.0520309	1.28374
vir	1.8487	0.197451	0.704541
pav	1.8489	0.294374	0.5311
PIG-S	1.85093	0.204471	0.689368
RpS25	1.86581	0.0448189	1.34854
Aatf	1.87542	0.166337	0.779011
Ef1alpha48D	1.90082	0.0851368	1.06988
CG17272	1.90419	0.147887	0.830071
CG10139	1.90667	0.0974462	1.01124
Nup50	1.908	0.132293	0.878462
S6k	1.90801	0.160847	0.793587
barr	1.91835	0.135919	0.86672
SF2	1.92388	0.205349	0.687508
RpL37A	1.92527	0.0735647	1.13333
Chd1	1.92615	0.218758	0.660036
alphaTub84D	1.92689	0.113329	0.945657
ush	1.94655	0.0618205	1.20887
iPLA2-VIA	1.95016	0.286471	0.542919
Cap-G	1.95697	0.0805467	1.09395
fliI	1.9596	0.213102	0.671412
Mpp6	1.96883	0.182044	0.739824
CG18259	1.9691	0.106706	0.971812
FBpp0099896 type=protein	1.9699	0.155992	0.806897
FBpp0305523 type=protein	1.96999	0.122651	0.911329
FBpp0291730 type=protein	1.97584	0.073038	1.13645
beta-Spec	1.98219	0.172343	0.763606
CG1503	1.98802	0.107045	0.970434
FBpp0079819 type=protein	1.99531	0.0435668	1.36084
Mtr3	2.00224	0.183086	0.737344
eIF-2alpha	2.00326	0.148888	0.827141
Bin1	2.00684	0.235502	0.628005
Rbm13	2.00918	0.0956735	1.01921
Rrp42	2.0102	0.127861	0.893262
Rrp40	2.0162	0.181306	0.741587
Usp10	2.01746	0.0760106	1.11913
EndoA	2.01846	0.106638	0.972088
RanGAP	2.02662	0.0600637	1.22139
Dis3	2.0396	0.136901	0.863594
Rrp6	2.04046	0.137946	0.860291
ctp	2.04109	0.0410902	1.38626
CG31712	2.06336	0.202112	0.694407
Ras85D	2.06504	0.132116	0.879045
mip40	2.06797	0.122356	0.912376
Dlg5	2.06983	0.0505006	1.2967
DMAP1	2.07873	0.0205837	1.68648
srp	2.08397	0.0630384	1.2004
RnpS1	2.08968	0.265417	0.576072
UbcE2M	2.09015	0.0748446	1.12584
FBpp0306961 type=protein	2.10328	0.0412211	1.38488
CG9281	2.12395	0.092276	1.03491
wal	2.13251	0.0663236	1.17833
CG12909	2.14339	0.369148	0.432799
Swip-1	2.15744	0.21206	0.673542
Rrp46	2.16036	0.139825	0.854414
Hsp23	2.17204	0.167097	0.777031
Chc	2.17532	0.0480021	1.31874
Rbp1-like	2.17928	0.153472	0.81397
Rrp4	2.18722	0.127217	0.895457
Fim	2.19531	0.12097	0.917323
FBpp0304166 type=protein	2.19609	0.198118	0.703076
Jafrac1	2.22311	0.182131	0.739617
Cam	2.23059	0.0702932	1.15309
sxc	2.23131	0.0705919	1.15125
CG1965	2.23161	0.0743904	1.12848
ced-6	2.24141	0.0823345	1.08442
CG6364	2.24295	0.0647361	1.18885
Rbp1	2.24901	0.17869	0.7479
Gnf1	2.25528	0.0721201	1.14194
RpS21	2.26214	0.213861	0.669868
Ilk	2.27206	0.0678563	1.16841
CG6621	2.27875	0.192585	0.715379
CG5808	2.28458	0.201077	0.696638
CG3740	2.28543	0.0778249	1.10888
Rpt6	2.28773	0.146628	0.833782
atms	2.28998	0.205059	0.688122
Taf4	2.29209	0.0683647	1.16517
RpS12	2.30431	0.0216682	1.66418
Ski6	2.31944	0.111272	0.953616
lic	2.32546	0.074967	1.12513
CG12608	2.33996	0.217416	0.662708
Hsp26	2.3635	0.162564	0.788976
Atu	2.36617	0.139807	0.85447
SMC2	2.36871	0.0500586	1.30052
Pdi	2.37429	0.051484	1.28833
cmb-P	2.37988	0.168738	0.772787
koko	2.38447	0.13097	0.882828
CG9213	2.39343	0.248468	0.60473
FBpp0302987 type=protein	2.40644	0.0439106	1.35743
Pp1-87B	2.40949	0.135833	0.866994
CG5004	2.42904	0.037221	1.42921
Rrp45	2.44698	0.0858217	1.0664
Patr-1	2.44848	0.015026	1.82316
fs(1)Yb	2.45405	0.0457709	1.33941
ham	2.45911	0.0426281	1.3703
CG9977	2.45977	0.0776938	1.10961
Pnn	2.47819	0.119151	0.923901
sip1	2.47915	0.0535787	1.27101
FBpp0088303 type=protein	2.49826	0.0306125	1.5141
Rrp47	2.51201	0.100636	0.997248
Grip84	2.51259	0.077269	1.11199
FBpp0087330 type=protein	2.5152	0.0658251	1.18161
CG8478	2.52615	0.0680902	1.16692
Sirt1	2.54417	0.111206	0.95387
Act5C	2.55254	0.023941	1.62086
CG1677	2.56789	0.119134	0.923965
fl(2)d	2.57665	0.143618	0.842792
su(w[a])	2.59853	0.105116	0.978333
smg	2.60633	0.0375728	1.42513
abs	2.61503	0.0808159	1.0925
Nlp	2.62078	0.0536429	1.27049
CG15747	2.62081	0.124894	0.90346
RfC4	2.64638	0.0522423	1.28198
CG6066	2.65395	0.12767	0.893911
FBpp0310275 type=protein	2.65566	0.0634894	1.1973
CaBP1	2.66347	0.0648872	1.18784
RfC38	2.67193	0.0107603	1.96818
Csl4	2.67254	0.0703171	1.15294
CG8461	2.67258	0.0704789	1.15194
Tdrd3	2.70496	0.0185662	1.73128
Rpn8	2.72032	0.0546688	1.26226
x16	2.73825	0.123855	0.907088
CG2469	2.75587	0.0870101	1.06043
CG15784	2.76413	0.0552733	1.25748
Nph	2.76839	0.0387867	1.41132
Hsp70Bc	2.77122	0.0204398	1.68952
borr	2.81153	0.0738513	1.13164
Npl4	2.81645	0.0648274	1.18824
CG17233	2.81735	0.075283	1.1233
e(y)1	2.82037	0.00943068	2.02546
FBpp0290528 type=protein	2.8289	0.0967666	1.01427
eIF-4a	2.84195	0.00966411	2.01484
CG7049	2.84939	0.0927607	1.03264
Atx2	2.85829	0.0507659	1.29443
CG6843	2.86738	0.119774	0.921637
ps.1	2.87773	0.0279749	1.55323
FBpp0305318 type=protein	2.88533	0.03911	1.40771
TSG101	2.89093	0.019877	1.70165
scra	2.92096	0.0125132	1.90263
Syb	2.96992	0.0375136	1.42581
Vha36-1	2.99739	0.0600434	1.22153
CG33213	3.00198	0.0208346	1.68121
Lmpt	3.02072	0.0318735	1.49657
Rpn11	3.03811	0.00727613	2.1381
CG14210	3.05324	0.0408992	1.38828
Hsc70-3	3.06109	0.00573095	2.24177
RpL37a	3.06405	0.175665	0.755316
CG34334	3.07835	0.0197495	1.70444
CG4788	3.09246	0.0415174	1.38177
smid	3.1115	0.00901798	2.04489
Tcp-1eta	3.12094	0.00338968	2.46984
FBpp0290695 type=protein	3.13003	0.0173891	1.75972
CG3909	3.14119	0.0787245	1.10389
P58IPK	3.15486	0.0124084	1.90628
alpha-Spec	3.15565	0.056477	1.24813
feo	3.1596	0.0662884	1.17856
vkg	3.1642	0.0105402	1.97715
Act57B	3.18179	0.00780424	2.10767
vig	3.20133	0.0292762	1.53349
CG4951	3.20785	0.0828018	1.08196
CG15602	3.21175	0.111458	0.95289
FBpp0289070 type=protein	3.22431	0.00424894	2.37172
FBpp0297367 type=protein	3.22948	0.00198378	2.70251
CG30015	3.23606	0.0535635	1.27113
cindr	3.23863	0.0458126	1.33902
DCP1	3.26244	0.0131947	1.8796
FBpp0086747 type=protein	3.26387	0.0560026	1.25179
Clamp	3.30405	0.0109509	1.96055
cpa	3.33477	0.0242999	1.6144
msk	3.34577	0.00977997	2.00966
Sec31	3.3509	0.00962265	2.01671
FBpp0085697 type=protein	3.36342	0.00376589	2.42413
CG3732	3.38219	0.127263	0.895297
Drp1	3.39309	0.00549207	2.26026
Myo31DF	3.39845	0.0138187	1.85953
FBpp0301118 type=protein	3.40302	0.0483994	1.31516
Stat92E	3.41586	0.00748076	2.12605
sip2	3.41674	0.00737767	2.13208
CG9915	3.43482	0.110893	0.955096
ERp60	3.43579	0.00543251	2.265
yuri	3.43699	0.0135398	1.86839
Vps25	3.45874	0.00766433	2.11553
me31B	3.46206	0.00312409	2.50528
zfh1	3.4773	0.00415635	2.38129
Incenp	3.50541	0.0119287	1.92341
FBpp0271878 type=protein	3.54558	0.0119643	1.92211
Past1	3.56437	0.00481245	2.31763
Myo61F	3.60055	0.00975245	2.01089
CG13895	3.61621	0.0307499	1.51216
AGO2	3.6239	0.000847749	3.07173
kuk	3.62823	0.0241651	1.61681
Gr59c	3.63754	0.109236	0.961634
CG5516	3.7253	0.0416016	1.38089
hyx	3.7345	0.0701907	1.15372
FBpp0304366 type=protein	3.7519	0.0122173	1.91302
Cbp20	3.75773	0.025979	1.58538
FBpp0088684 type=protein	3.79134	0.0205679	1.68681
qkr58E-2	3.80773	0.0127678	1.89389
CG11999	3.8108	0.0112732	1.94795
cup	3.82119	0.00283261	2.54781
CG3542	3.87123	0.132754	0.876952
Fer1HCH	3.96207	0.00388483	2.41063
FBpp0088478 type=protein	4.01628	0.00729538	2.13695
eIF-4E	4.04379	0.00939291	2.0272
HP4	4.14303	0.00546237	2.26262
Arp3	4.16721	0.0121664	1.91484
Hakai	4.2279	0.0473601	1.32459
HmgZ	4.25495	0.0894068	1.04863
FBpp0289830 type=protein	4.27484	0.00190313	2.72053
Det	4.28361	0.00279799	2.55315
gammaTub23C	4.45024	0.00607275	2.21661
Spindly	4.46676	0.0570868	1.24346
HDAC3	4.50824	0.00552169	2.25793
fwe	4.56938	0.0026378	2.57876
Arpc1	4.69954	0.0115224	1.93846
PH4alphaEFB	4.70097	0.00485972	2.31339
Arpc4	4.71564	0.00827152	2.08241
CG7745	4.71767	0.0149283	1.82599
RPA2	4.72436	0.000155355	3.80868
CG1572	4.73978	0.00118526	2.92619
Scamp	4.75248	0.0016948	2.77088
cpb	4.80583	0.00688148	2.16232
CG10984	4.82741	0.0190878	1.71925
Gp93	4.97334	0.000221615	3.6544
ebi	5.05758	0.0103121	1.98665
Act42A	5.10822	0.00294031	2.53161
GCS2beta	5.16805	0.00198367	2.70253
Arp2	5.21625	0.00261215	2.583
Arpc2	5.22858	0.00402042	2.39573
SPARC	5.37569	0.000227084	3.64381
CG3918	5.49889	0.0211327	1.67505
apt	5.54562	0.0062372	2.20501
SelD	5.75996	0.00225976	2.64594
CG31974	5.76635	0.0412253	1.38484
Arpc5	5.91135	0.00171144	2.76664
Smr	5.96044	0.00245409	2.61011
CG17002	6.03701	0.00373503	2.42771
Torsin	6.06928	2.59986e-05	4.58505
CG11577	6.19505	0.00042506	3.37155
CG12288	6.26621	2.4045e-06	5.61897
4E-T	6.47396	8.466e-06	5.07232
Nplp2	6.54138	1.22803e-05	4.91079
betaTub97EF	7.7064	6.43262e-06	5.19161
FBpp0311184 type=protein	8.66566	1.67409e-06	5.77622

## Sheet: HMRdC_vs_over
gene.name	log2FC	p-value	NegLog10pval
shu	-3.78893	0.00546601	2.26233
Su(var)3-7	-3.60857	0.000951689	3.02151
Lhr	-3.57693	4.01592e-05	4.39621
HIPP1	-3.08084	0.00578423	2.23775
CG15514	-2.93854	0.0151861	1.81855
prod	-2.73185	0.0215499	1.66656
Ibf2	-2.68573	0.0160346	1.79494
CG14438	-2.67216	0.00249502	2.60293
CG3919	-2.45452	0.0426269	1.37032
CG43736	-2.44703	0.00272598	2.56448
Nup37	-2.40921	0.0247524	1.60638
FBpp0307963 type=protein	-2.34125	0.00217929	2.66168
Cenp-C	-2.23424	0.0346123	1.46077
Rpb7	-2.1445	0.0430409	1.36612
vtd	-2.02158	0.0151061	1.82085
Taf13	-1.99348	0.0227793	1.64246
CG4858	-1.9922	0.0196456	1.70674
Klp10A	-1.93716	0.0522434	1.28197
Sgt	-1.86783	0.192953	0.714549
hng1	-1.85255	0.0465476	1.3321
scf	-1.82453	0.238668	0.622207
Sry-delta	-1.79652	0.0950463	1.02206
Su(var)205	-1.78277	0.0168747	1.77276
REG	-1.76959	0.304363	0.516608
ND-MLRQ	-1.7675	0.196671	0.70626
FBpp0085810 type=protein	-1.74663	0.341062	0.467166
CG12155	-1.72764	0.0975935	1.01058
Cp190	-1.72351	0.12269	0.91119
Hsp26	-1.70502	0.245646	0.60969
CG15107	-1.68302	0.108074	0.966279
NHP2	-1.58866	0.116123	0.935083
CkIalpha	-1.55905	0.120323	0.91965
ATPsyndelta	-1.54046	0.128255	0.891926
p53	-1.53497	0.0858033	1.0665
bic	-1.53236	0.351797	0.453708
CG5190	-1.52684	0.0515902	1.28743
waw	-1.51931	0.0442652	1.35394
Hsp27	-1.51723	0.12085	0.917752
ATPsynCF6	-1.51486	0.176294	0.753763
Nab2	-1.51373	0.223129	0.651444
CG14325	-1.51348	0.142432	0.846393
Cap-D2	-1.50846	0.101898	0.991835
Neb-cGP	-1.49927	0.298378	0.525233
cav	-1.4801	0.148943	0.826981
CG1888	-1.47118	0.123928	0.906831
mad2	-1.43572	0.227634	0.642764
CG3164	-1.41543	0.0834357	1.07865
Cpsf73	-1.40187	0.0584621	1.23313
ssp	-1.39646	0.156383	0.80581
lin	-1.39623	0.234866	0.62918
UbcE2M	-1.38645	0.122189	0.912967
Ibf1	-1.37926	0.0586113	1.23202
Su(var)2-10	-1.36298	0.0819625	1.08639
Vps60	-1.36114	0.231867	0.634761
pita	-1.35121	0.133362	0.874966
ced-6	-1.34083	0.118995	0.924473
SH3PX1	-1.32834	0.152972	0.815389
CG17266	-1.32631	0.0823118	1.08454
ATPsynF	-1.32217	0.203761	0.690878
CG10949	-1.30227	0.0783758	1.10582
CG5877	-1.30222	0.0802664	1.09547
Srp72	-1.2964	0.135154	0.869172
CG16753	-1.25945	0.518713	0.285073
bai	-1.25727	0.265833	0.575391
mRpS16	-1.25111	0.269453	0.569518
obe	-1.24337	0.134836	0.870195
CG7137	-1.23701	0.27496	0.56073
Frl	-1.22611	0.0550234	1.25945
Zif	-1.22139	0.258942	0.586797
CG15436	-1.21991	0.07508	1.12448
Hsp23	-1.20786	0.287707	0.541049
CG9630	-1.2054	0.138349	0.859025
capt	-1.20384	0.352445	0.452909
shrb	-1.20296	0.305967	0.514326
CG3756	-1.20146	0.112123	0.950306
Sfmbt	-1.19894	0.106539	0.972492
EF2	-1.1982	0.206642	0.684781
zetaCOP	-1.19614	0.262168	0.58142
CG10306	-1.18878	0.319997	0.494854
CG5004	-1.18654	0.14229	0.846826
Rho1	-1.18366	0.255192	0.593133
Spt6	-1.18098	0.209377	0.679072
Mad1	-1.16	0.279905	0.552989
pnt	-1.15416	0.195409	0.709055
Trip1	-1.152	0.248013	0.605526
skap	-1.14872	0.267627	0.572471
Rbcn-3B	-1.14179	0.259235	0.586306
bor	-1.13426	0.142111	0.847371
su(Hw)	-1.12459	0.201752	0.695182
ND-39	-1.12107	0.168547	0.773279
MED17	-1.11496	0.208641	0.680601
HP4	-1.11439	0.246658	0.607905
Rpt2	-1.10591	0.354916	0.449875
ND-30	-1.10155	0.170546	0.768158
slgA-P	-1.09779	0.135081	0.869405
FBpp0309424 type=protein	-1.09533	0.247462	0.606492
twr	-1.09219	0.238965	0.621666
Tlk	-1.08295	0.187637	0.726682
CG5641	-1.07757	0.1077	0.967783
CG7839	-1.07071	0.265012	0.576734
l(2)k09913	-1.05644	0.181215	0.741807
14-3-3zeta.1	-1.05456	0.43865	0.357881
Hsp68	-1.04657	0.253908	0.595324
Bap170	-1.04026	0.126712	0.897184
CG9769	-1.03928	0.217736	0.66207
kz	-1.03787	0.164893	0.782797
CG7611	-1.03592	0.228543	0.641032
CG6512	-1.03305	0.194349	0.711419
Unc-76	-1.03191	0.156115	0.806555
betaTub60D	-1.03126	0.239335	0.620994
CG9715	-1.03031	0.26525	0.576345
CG3548	-1.02523	0.447876	0.348842
lds	-1.02366	0.291281	0.535688
Usp10	-1.01549	0.209823	0.678147
FBpp0310028 type=protein	-1.00982	0.186567	0.729164
Cam	-1.00441	0.369153	0.432794
TAF1C-like	-1.00287	0.0839507	1.07598
FBpp0302987 type=protein	-1.00223	0.173097	0.76171
Ald	-0.999851	0.181031	0.742248
cup	-0.998796	0.206171	0.685773
crp	-0.996783	0.506034	0.29582
Orc4	-0.996088	0.273542	0.562976
Cp1	-0.993636	0.311028	0.5072
CG4617	-0.993204	0.191128	0.718676
epsilonCOP	-0.992273	0.35502	0.449747
CG13850	-0.992025	0.145051	0.838479
Ppox	-0.990919	0.10797	0.966697
Taf6	-0.987932	0.178218	0.749048
RpA-70	-0.987108	0.295187	0.529903
CG11560	-0.986778	0.320454	0.494235
Su(var)3-9	-0.984191	0.216984	0.663572
CG17652	-0.979878	0.341039	0.467196
dgt1	-0.976519	0.454119	0.34283
CG4038	-0.975743	0.197628	0.704151
SmB	-0.974861	0.29002	0.537572
CG3995	-0.973026	0.312095	0.505713
Orc3	-0.967313	0.138903	0.857287
FBpp0305164 type=protein	-0.966365	0.195425	0.709019
Hsp70Aa	-0.958596	0.146837	0.833164
Acsl	-0.956001	0.287369	0.541561
Tango7	-0.953732	0.394243	0.404236
PTPMT1	-0.947827	0.118488	0.926327
FBpp0302848 type=protein	-0.947378	0.386498	0.412853
RAF2	-0.944088	0.151313	0.820124
CG14200	-0.941664	0.245762	0.609486
CG10417	-0.941533	0.350741	0.455013
CG3847	-0.933576	0.454369	0.342592
kra	-0.928928	0.397546	0.400612
AP-2mu	-0.927081	0.232083	0.634357
mof	-0.926337	0.338662	0.470233
mTerf5	-0.925097	0.199268	0.700562
Mcm7	-0.924279	0.199064	0.701008
CG2186	-0.923924	0.270475	0.567872
Trn	-0.923503	0.199693	0.699637
RpL37a	-0.921283	0.679879	0.167569
eIF-2alpha	-0.918329	0.493888	0.306372
msl-1	-0.917007	0.113522	0.944918
Cbp20	-0.91066	0.408097	0.389237
CG12112	-0.909795	0.344462	0.462859
CG5645	-0.909659	0.458455	0.338704
CG31249	-0.908811	0.309999	0.508639
CG6543	-0.906532	0.497125	0.303535
Hmr	-0.894267	0.286933	0.54222
CG6310	-0.892252	0.348678	0.457575
PyK	-0.89199	0.465786	0.331814
Hem	-0.891277	0.361051	0.442431
Eb1	-0.890788	0.595163	0.225364
sub	-0.890766	0.251296	0.599815
dbr	-0.887852	0.268557	0.570963
CG5953	-0.885892	0.319407	0.495656
CG4004	-0.885702	0.49285	0.307286
gfzf	-0.877106	0.302938	0.518647
FBpp0290003 type=protein	-0.874202	0.448996	0.347757
CG7927	-0.87201	0.297401	0.526658
CG10139	-0.870555	0.365691	0.436886
su(sable)	-0.86803	0.229072	0.640029
FBpp0110478 type=protein	-0.864713	0.214471	0.668631
CG13217	-0.860651	0.553378	0.256978
Prp31	-0.860038	0.185289	0.732151
CG10639	-0.856586	0.242885	0.614599
CG7824	-0.856469	0.210993	0.675733
Rpn7	-0.855936	0.518329	0.285394
Srp54k	-0.855251	0.391713	0.407032
Npl4	-0.854271	0.310869	0.507423
Bacc	-0.846766	0.487885	0.311683
Mtor	-0.845537	0.180189	0.744273
CG14805	-0.844325	0.236399	0.626354
Sec13	-0.841508	0.189917	0.721436
CG33213	-0.838373	0.484042	0.315117
l(3)j2D3	-0.837263	0.281974	0.549791
c12.1	-0.835036	0.326357	0.486308
Pp2A-29B	-0.832531	0.412635	0.384434
Bub3	-0.823066	0.24014	0.619536
tex	-0.814487	0.510636	0.291888
Bap111	-0.813618	0.357286	0.446984
Rip11	-0.809498	0.433385	0.363126
COX5A	-0.806846	0.527564	0.277725
Rpn5	-0.804322	0.438361	0.358168
pont	-0.798877	0.241259	0.617516
CG12343	-0.797973	0.367505	0.434737
smt3	-0.797754	0.597132	0.223929
Mes2	-0.797008	0.343883	0.463589
gammaTub23C	-0.794499	0.535023	0.271628
TAF1B	-0.792105	0.304027	0.517088
CG4281	-0.79088	0.311842	0.506065
mRpS18B	-0.788635	0.350535	0.455269
COX5B	-0.788486	0.40987	0.387354
CG1024	-0.784511	0.358536	0.445467
NC2alpha	-0.778146	0.471537	0.326484
beta-Man	-0.777892	0.381333	0.418695
CG11906	-0.777144	0.182707	0.738244
mRpS25	-0.772656	0.327922	0.48423
mt:CoII	-0.766231	0.523935	0.280723
CG7878	-0.7659	0.31756	0.498174
pea	-0.761596	0.457633	0.339483
PHGPx	-0.756085	0.433935	0.362576
CG5167	-0.755733	0.481234	0.317643
CG42724	-0.755201	0.301138	0.521234
Lasp	-0.754239	0.564152	0.248604
FBpp0111707 type=protein	-0.753399	0.407405	0.389974
CG7945	-0.751148	0.543485	0.264812
CG12163	-0.750461	0.281647	0.550296
Rpt1	-0.747956	0.497653	0.303074
vig2	-0.747581	0.444251	0.352372
CTCF	-0.745864	0.44539	0.35126
CG1092	-0.740489	0.419842	0.376914
Sra-1	-0.739886	0.324595	0.488658
CG32708	-0.738104	0.655134	0.18367
eIF-3p40	-0.736937	0.405999	0.391475
Cyp6a20	-0.735884	0.346686	0.460064
RIOK1	-0.734973	0.353087	0.452118
smg	-0.73385	0.394046	0.404454
psq-P	-0.73255	0.321495	0.492826
Nup107	-0.729117	0.340986	0.467263
mrj	-0.726685	0.364472	0.438336
mRpL9	-0.726508	0.355632	0.448999
mip120	-0.719206	0.431205	0.365316
ZIPIC	-0.719069	0.511704	0.290981
Ppt1	-0.716546	0.370397	0.431332
Ets97D	-0.716396	0.481019	0.317838
Cct1	-0.714161	0.501741	0.29952
Rrp1	-0.710592	0.384776	0.414792
Cdep	-0.710371	0.340463	0.46793
CG6891	-0.709071	0.614433	0.211525
CG9684	-0.703391	0.489266	0.310455
SA	-0.702663	0.294722	0.530588
sxc	-0.701512	0.354045	0.450942
RfC38	-0.699691	0.361156	0.442305
Myc	-0.695026	0.412998	0.384052
Cat	-0.694748	0.519382	0.284513
CG4882	-0.692977	0.37131	0.430263
jim	-0.685225	0.351782	0.453726
rad50	-0.683935	0.439839	0.356707
CG6364	-0.678779	0.4052	0.392331
FBpp0290718 type=protein	-0.677889	0.327091	0.485331
eIF3-S10	-0.67615	0.550227	0.259458
Hsc70-4	-0.67449	0.370568	0.431132
Ns3	-0.673902	0.364918	0.437804
SmD2	-0.67382	0.568278	0.245439
CG10494	-0.671588	0.479883	0.318864
FBpp0290695 type=protein	-0.670691	0.432153	0.364363
l(2)35Df	-0.669549	0.392352	0.406324
EfTuM	-0.666824	0.296456	0.528039
Nph	-0.665317	0.544168	0.264267
FBpp0071528 type=protein	-0.662723	0.444456	0.352172
CG8414	-0.662057	0.417878	0.37895
FBpp0309200 type=protein	-0.661071	0.44413	0.35249
wds	-0.661058	0.453844	0.343094
U2A	-0.652388	0.500044	0.300992
Myo61F	-0.648801	0.573625	0.241372
SdhB	-0.642742	0.327666	0.484569
CG11123	-0.639443	0.45328	0.343634
mTTF	-0.636846	0.616383	0.210149
east	-0.634802	0.39428	0.404196
SMC2	-0.634066	0.427683	0.368878
CG7637	-0.629998	0.372165	0.429265
Aldh	-0.62927	0.40198	0.395795
Vha36-1	-0.628202	0.620904	0.206975
Not1	-0.628158	0.441856	0.35472
FBpp0288458 type=protein	-0.625797	0.57319	0.241701
CG6617	-0.622912	0.482168	0.316802
CG10333	-0.619695	0.46097	0.336327
RpL37A	-0.616669	0.443162	0.353438
hang	-0.612558	0.508549	0.293667
CG8839	-0.612145	0.484442	0.314758
vig	-0.610877	0.554413	0.256167
Trf2	-0.610142	0.570906	0.243435
RtcB	-0.609404	0.494442	0.305885
Dhod	-0.608008	0.634619	0.197487
Sec61beta	-0.606072	0.648655	0.187987
SelD	-0.603881	0.676526	0.169715
lid	-0.603443	0.477911	0.320653
CG7379	-0.601836	0.409629	0.38761
CG11696	-0.60087	0.414799	0.382163
Rcd5	-0.60082	0.388394	0.410728
lolaA	-0.600389	0.45482	0.342161
Mys45A	-0.597804	0.46942	0.328438
Capr	-0.596453	0.598521	0.22292
RpII215	-0.596104	0.348529	0.457762
Lon	-0.593537	0.408288	0.389034
BEAF-32.1	-0.592843	0.252789	0.597243
Etf-QO	-0.591048	0.405072	0.392468
MED30	-0.590963	0.613123	0.212452
Dbp21E2	-0.586985	0.528547	0.276916
CG4788	-0.586903	0.654972	0.183778
Nop60B	-0.586128	0.375467	0.425429
crn	-0.582006	0.350258	0.455612
Sec61alpha	-0.580621	0.592407	0.22738
Atpalpha	-0.578867	0.486924	0.312539
betaTub56D	-0.578346	0.535458	0.271275
Hpr1	-0.576842	0.490724	0.309163
l(2)05714	-0.576296	0.586358	0.231837
Phf7	-0.575697	0.531768	0.274278
l(2)tid.1	-0.575447	0.522482	0.281928
CG1603	-0.572231	0.542189	0.265849
Nbr	-0.571883	0.511346	0.291285
mRpL12	-0.57096	0.563667	0.248978
Ulp1	-0.568094	0.32719	0.4852
CG1943	-0.563295	0.620825	0.207031
CG17078	-0.561624	0.553892	0.256575
Rnp4F	-0.560656	0.623251	0.205337
CG9577	-0.559585	0.672961	0.17201
mRpL3	-0.559474	0.418482	0.378323
pho	-0.558361	0.591411	0.228111
cindr	-0.558004	0.665367	0.176939
l(2)37Cc	-0.556434	0.633695	0.19812
GCS2beta	-0.552848	0.672407	0.172368
spt4	-0.552424	0.764383	0.116689
CG30159	-0.552304	0.381255	0.418785
Dlip2	-0.550176	0.564462	0.248365
Ef1beta	-0.548831	0.666438	0.176241
ATPsyngamma	-0.548805	0.601494	0.220768
bsf	-0.548245	0.468684	0.32912
ps.1	-0.547959	0.643759	0.191277
CG8611	-0.547518	0.506872	0.295102
CG12264	-0.546752	0.541746	0.266204
FBpp0071418 type=protein	-0.545822	0.644327	0.190894
CrebB	-0.542954	0.64226	0.192289
Dbp73D	-0.542162	0.479019	0.319647
FBpp0304992	-0.540797	0.555655	0.255195
FBpp0290671 type=protein	-0.540076	0.466666	0.330994
nom	-0.539589	0.558109	0.253281
CG14695	-0.538221	0.450923	0.345898
Rap1	-0.537579	0.5968	0.224171
l(2)09851	-0.536872	0.574177	0.240955
eIF3ga	-0.536146	0.661014	0.179789
tral	-0.534936	0.519756	0.2842
ttm50	-0.532831	0.52597	0.279039
yrt	-0.531538	0.51705	0.286468
mRpS26	-0.529227	0.520941	0.283212
Akap200.1	-0.527984	0.443034	0.353563
CkIIbeta	-0.52275	0.456364	0.340689
CG9776	-0.521924	0.538177	0.269075
CG7099	-0.521174	0.442771	0.353821
CG11076	-0.517709	0.563843	0.248842
lic	-0.516594	0.556974	0.254165
FBpp0307030 type=protein	-0.512365	0.538862	0.268522
CG1785	-0.512091	0.589953	0.229182
UQCR-C2	-0.510305	0.651953	0.185784
CG4619	-0.506775	0.462781	0.334625
pum	-0.505182	0.611434	0.21365
CG31729	-0.502255	0.488754	0.310909
FBpp0292662 type=protein	-0.500701	0.546754	0.262208
FBpp0310208 type=protein	-0.499643	0.468742	0.329066
Nplp2	-0.499056	0.436001	0.360513
CG5589	-0.498048	0.624145	0.204714
Orc6	-0.495922	0.539694	0.267852
CG4611	-0.494865	0.521387	0.282839
SF1	-0.494075	0.561604	0.25057
Rcc1	-0.493031	0.601815	0.220537
RpL34a	-0.490899	0.500381	0.300699
eIF3-S9	-0.490805	0.632765	0.198758
Atx2	-0.486319	0.662984	0.178497
Nlp	-0.481882	0.667102	0.175807
vito	-0.481136	0.570737	0.243564
Srp19	-0.480826	0.671683	0.172836
Myo31DF	-0.478928	0.662575	0.178765
Mdr50	-0.475545	0.555004	0.255704
Nacalpha	-0.475476	0.758768	0.119891
Strica	-0.475033	0.581139	0.23572
CG1665	-0.474656	0.518265	0.285448
FBpp0306961 type=protein	-0.474414	0.513191	0.289721
Surf6	-0.474386	0.480071	0.318695
CG9281	-0.472894	0.617754	0.209185
CG2662	-0.472718	0.526445	0.278647
Nup54	-0.471938	0.556187	0.25478
borr	-0.471745	0.67911	0.16806
FBpp0308807 type=protein	-0.471576	0.369733	0.432112
CG32758	-0.470895	0.730872	0.136159
Grip84	-0.466254	0.633095	0.198531
mRpL21	-0.463854	0.532772	0.273459
REPTOR	-0.462059	0.627899	0.20211
CG16972	-0.459999	0.645176	0.190322
Taf5	-0.456424	0.60378	0.219121
Ns2	-0.454046	0.566872	0.246515
CG33217	-0.453263	0.60353	0.219301
CG7394	-0.450914	0.627465	0.202411
Chd64	-0.447422	0.757105	0.120844
RpL31	-0.446865	0.487074	0.312405
RpL24	-0.445696	0.422798	0.373867
Stat92E	-0.442374	0.586019	0.232088
MRG15	-0.442059	0.525069	0.279784
Rpb11	-0.44111	0.71349	0.146612
Hsc70-1	-0.439693	0.72544	0.139398
Dp1	-0.438883	0.723041	0.140837
CG9246	-0.438029	0.579275	0.237115
CG3732	-0.435269	0.81572	0.088459
yuri	-0.433269	0.629886	0.200738
CG3527	-0.432901	0.68589	0.163746
rig	-0.432679	0.562454	0.249913
CkIIalpha	-0.431253	0.488461	0.31117
JIL-1	-0.43111	0.614103	0.211759
Droj2	-0.428213	0.584842	0.232962
pasha	-0.42635	0.688794	0.161911
CG9231	-0.42529	0.600789	0.221278
CG8677	-0.423261	0.675882	0.170129
Rcd1	-0.422961	0.571387	0.24307
MED4	-0.422437	0.542161	0.265871
Spindly	-0.42219	0.825335	0.08337
CG11417	-0.419596	0.76252	0.117749
Chd3	-0.419062	0.549328	0.260168
CG17272	-0.418696	0.712849	0.147002
ATPsynD	-0.418597	0.682	0.166215
Taf2	-0.417061	0.602633	0.219947
egl	-0.417046	0.637154	0.195756
Non3	-0.416475	0.669024	0.174558
Top1	-0.416334	0.626208	0.203281
CG14997	-0.416129	0.684932	0.164353
betaTub97EF	-0.415517	0.638831	0.194614
CG11985	-0.415499	0.679716	0.167672
CG31368	-0.414946	0.526769	0.278379
Map205	-0.414039	0.691627	0.160128
PIG-S	-0.412665	0.601623	0.220675
FBpp0086640 type=protein	-0.412051	0.569692	0.24436
eIF5	-0.411176	0.62875	0.201522
pic	-0.405118	0.711993	0.147524
shv	-0.404129	0.73167	0.135685
CG7065	-0.402841	0.605716	0.217731
CG33695	-0.401688	0.623344	0.205272
Hmu	-0.400416	0.649023	0.18774
TfIIA-S	-0.399855	0.673447	0.171697
ocm	-0.399835	0.671168	0.173169
FBpp0089056 type=protein	-0.399701	0.586585	0.231669
CG2247	-0.399402	0.561151	0.25092
tyf	-0.396759	0.680637	0.167084
Lmpt	-0.394187	0.661588	0.179413
ATPsynE	-0.391982	0.748543	0.125783
Su(P)	-0.391941	0.612229	0.213086
CG1542	-0.391548	0.754241	0.12249
cm	-0.390678	0.610838	0.214074
CG4069	-0.388442	0.59219	0.227539
fwe	-0.388394	0.661303	0.179599
zfh1	-0.387923	0.649181	0.187634
LBR	-0.387899	0.641286	0.192948
CG15602	-0.38165	0.818029	0.0872315
CG6422	-0.380927	0.645179	0.19032
glo	-0.380176	0.662083	0.179088
Rpb4	-0.379905	0.65694	0.182474
FBpp0083926 type=protein	-0.37724	0.5235	0.281084
SrpRbeta	-0.376518	0.702187	0.153547
CG4936	-0.371935	0.745183	0.127737
ATPsynB	-0.368089	0.747745	0.126247
Taf11	-0.368037	0.595936	0.2248
Rpt5	-0.367686	0.770558	0.113195
LSm3	-0.366722	0.685961	0.1637
CG3335	-0.365675	0.615557	0.210731
FBpp0081184 type=protein	-0.36449	0.590808	0.228554
FBpp0072830 type=protein	-0.363898	0.629677	0.200882
TfIIB	-0.36293	0.721864	0.141544
polybromo	-0.362904	0.629761	0.200824
CG1234	-0.361673	0.67568	0.170259
Cdc2rk	-0.360807	0.761047	0.118589
sqd	-0.359903	0.690209	0.161019
CG17233	-0.358394	0.554138	0.256382
Srp68	-0.358011	0.684484	0.164637
RpS27A	-0.355601	0.68363	0.165179
CG6015	-0.354483	0.591048	0.228378
CG1789	-0.352946	0.74638	0.12704
RpS12	-0.352669	0.644047	0.191082
Phb2	-0.351942	0.66897	0.174593
U2af50	-0.350997	0.743987	0.128435
Ran	-0.350862	0.743143	0.128928
alphaTub84D	-0.349667	0.680739	0.167019
mRpS35	-0.347336	0.603452	0.219358
CG9641	-0.346252	0.732896	0.134958
TSG101	-0.345488	0.721788	0.141591
betaCOP	-0.345203	0.627593	0.202322
Tcp-1eta	-0.344103	0.6958	0.157515
RfC4	-0.339987	0.722189	0.141349
Hcf	-0.339223	0.622871	0.205602
CG12111	-0.338833	0.787468	0.103767
CG12391	-0.335094	0.783203	0.106126
mod(mdg4).2	-0.33154	0.684811	0.164429
Ef1gamma	-0.331087	0.687234	0.162895
stwl	-0.330905	0.684678	0.164514
Sym	-0.329974	0.743086	0.128961
tra2	-0.329909	0.828756	0.0815734
DCP1	-0.329611	0.754173	0.122529
BoYb	-0.329594	0.675918	0.170106
Nle	-0.329082	0.642499	0.192128
UQCR-C1	-0.327875	0.737355	0.132323
U4-U6-60K	-0.323607	0.703337	0.152836
lolal	-0.3182	0.757237	0.120768
SmD1	-0.318124	0.725098	0.139603
E(var)3-9	-0.316563	0.729257	0.137119
CG32075	-0.316325	0.64951	0.187414
Gel	-0.315776	0.801497	0.0960981
snRNP-U1-70K	-0.311827	0.777012	0.109572
Hsp70Bc	-0.310749	0.704721	0.151983
Mpcp	-0.309877	0.715347	0.145483
Ras85D	-0.309302	0.770343	0.113316
CG8478	-0.309106	0.74439	0.1282
RpII140	-0.309102	0.648469	0.188111
RpL13A	-0.307897	0.543983	0.264415
FBpp0081570 type=protein	-0.307793	0.735838	0.133218
His2Av	-0.307091	0.569752	0.244314
Cyt-c1	-0.303612	0.791528	0.101534
TFAM	-0.302314	0.741958	0.129621
Hlc	-0.301031	0.662899	0.178553
Jafrac1	-0.299965	0.840259	0.0755869
mbo	-0.294891	0.707646	0.150184
Wdr82	-0.290041	0.769254	0.11393
Chro	-0.289196	0.633748	0.198083
CG18809	-0.287378	0.838646	0.0764216
Slbp	-0.28701	0.876258	0.0573681
EndoA	-0.286799	0.711959	0.147545
ctp	-0.286284	0.687438	0.162766
CG5642	-0.285426	0.81287	0.0899791
RpS20	-0.283531	0.614545	0.211446
CG3918	-0.282802	0.874783	0.0580997
CG13900	-0.281774	0.684558	0.16459
lqfR	-0.281638	0.708371	0.149739
Trl	-0.280352	0.807593	0.0928076
FBpp0087330 type=protein	-0.279993	0.806608	0.0933373
Pgam5	-0.278606	0.779267	0.108314
CG2982	-0.277992	0.721713	0.141635
Tcp-1zeta	-0.277515	0.712272	0.147354
lig3	-0.276937	0.633104	0.198525
pav	-0.275855	0.83786	0.0768288
Vha10	-0.274349	0.686118	0.163601
RpS7	-0.273979	0.596861	0.224127
Gcn5	-0.273089	0.692088	0.159839
Cul2	-0.271716	0.723381	0.140633
CG1737	-0.271448	0.695545	0.157675
Pak3	-0.269956	0.827202	0.0823882
CG3887	-0.269587	0.791117	0.101759
Nop56	-0.268573	0.612087	0.213187
ncd	-0.266595	0.759246	0.119617
Dref	-0.266164	0.667251	0.175711
CG33129	-0.265052	0.745885	0.127328
RpL18	-0.264298	0.618061	0.208969
HmgZ	-0.260901	0.906501	0.0426316
sle	-0.260319	0.732295	0.135314
RpS10b	-0.258969	0.647804	0.188556
Ugt58Fa	-0.257162	0.791204	0.101712
CG13855	-0.257079	0.766913	0.115254
parvin	-0.255748	0.764258	0.11676
Rtnl1	-0.255162	0.700042	0.154876
CG4849	-0.252735	0.620635	0.207164
Ilk	-0.252632	0.77552	0.110407
DNApol-delta	-0.251764	0.718452	0.143602
Usp30	-0.250461	0.752284	0.123618
CG7033	-0.248536	0.836931	0.0773103
CG5676	-0.248476	0.782969	0.106256
FBpp0288797 type=protein	-0.247672	0.731726	0.135651
RpL22	-0.246997	0.7036	0.152674
FK506-bp1	-0.245003	0.64256	0.192086
Jupiter	-0.24468	0.828194	0.081868
RpS11	-0.244587	0.669469	0.174269
Rack1	-0.244133	0.765438	0.11609
enok	-0.24385	0.690501	0.160836
Mlf	-0.242833	0.80589	0.0937245
yps	-0.242371	0.74086	0.130264
cpa	-0.241984	0.841127	0.0751384
Act42A	-0.240537	0.855497	0.0677816
CG30428	-0.237495	0.746179	0.127157
iPLA2-VIA	-0.237015	0.84539	0.0729427
fs(1)Yb	-0.236892	0.745787	0.127385
msk	-0.236327	0.76596	0.115794
Bap60	-0.234167	0.783302	0.106071
mRpS22	-0.232204	0.736149	0.133034
Dlg5	-0.232059	0.777971	0.109036
CG34179	-0.231815	0.796217	0.0989687
FBpp0081568 type=protein	-0.231268	0.843551	0.0738885
PSR	-0.230754	0.864909	0.0630295
Pax	-0.230094	0.860354	0.0653227
Set1	-0.229849	0.765604	0.115996
CG8545	-0.229829	0.71178	0.147654
ttk	-0.228964	0.832301	0.0797194
RpII33	-0.227152	0.797511	0.0982632
XNP	-0.226522	0.739513	0.131054
ken	-0.226451	0.69052	0.160824
smid	-0.225614	0.823374	0.0844029
az2	-0.224201	0.834782	0.078427
Cpsf160	-0.224102	0.785886	0.10464
CG3209	-0.223558	0.76787	0.114712
ox	-0.22261	0.842957	0.0741943
CG15818	-0.221103	0.882159	0.054453
CG14005	-0.220004	0.791063	0.101789
CG4747	-0.219091	0.692648	0.159488
FBpp0099896 type=protein	-0.217706	0.860658	0.0651691
hoip	-0.216293	0.772071	0.112343
CG5174	-0.215487	0.82035	0.0860008
FBpp0088478 type=protein	-0.215458	0.830731	0.0805394
rno	-0.214408	0.778351	0.108824
Pc	-0.213051	0.809935	0.0915497
ATPsynO	-0.212296	0.847418	0.0719021
FBpp0087124 type=protein	-0.210711	0.691473	0.160225
RpL38	-0.210494	0.774892	0.110759
RpLP1	-0.20952	0.699482	0.155223
Fer1HCH	-0.209494	0.803671	0.0949218
Rs1	-0.207376	0.769944	0.113541
RpL13	-0.206852	0.694857	0.158104
CG4679	-0.20464	0.79578	0.0992067
RpL10	-0.204274	0.750694	0.124537
FBpp0311184 type=protein	-0.202837	0.806591	0.0933464
SMC3	-0.202019	0.737082	0.132484
simj	-0.201482	0.796779	0.098662
Nopp140.1	-0.201249	0.851027	0.0700569
CG13625	-0.201026	0.89643	0.0474837
MBD-R2	-0.197487	0.765152	0.116252
CG4866	-0.196398	0.846758	0.0722407
CG1142	-0.195103	0.776472	0.109874
RpL11	-0.193337	0.745627	0.127478
RpS25	-0.192897	0.731929	0.135531
Dbp45A	-0.192731	0.803826	0.094838
RpS4	-0.192134	0.772082	0.112336
pzg	-0.191883	0.814335	0.0891969
RpLP0-like	-0.189673	0.761197	0.118503
RpS15	-0.189289	0.718781	0.143403
mRpL19	-0.18784	0.819182	0.0866198
CG6621	-0.186755	0.891359	0.0499472
RpS16	-0.186445	0.711497	0.147827
mip40	-0.186233	0.866801	0.0620808
RpS3A	-0.18529	0.727184	0.138356
RpL12	-0.184966	0.751407	0.124125
eIF-2gamma	-0.18488	0.812488	0.090183
RpL28	-0.183662	0.736051	0.133092
Ctf4	-0.183479	0.85717	0.066933
Snr1	-0.182902	0.858434	0.0662929
Tina-1	-0.17957	0.830834	0.0804855
RpS26	-0.178962	0.74159	0.129836
drosha	-0.178663	0.851209	0.0699638
fs(1)h	-0.178369	0.903912	0.0438738
Dsp1	-0.178357	0.8737	0.0586376
RpS14b	-0.177834	0.761563	0.118294
CG3605	-0.176542	0.840593	0.0754142
Nup44A	-0.175592	0.848679	0.0712568
cmb-P	-0.172036	0.909103	0.0413871
CG16940	-0.170678	0.798481	0.0977354
Kr-h2	-0.170454	0.864973	0.0629976
LS2	-0.168498	0.858985	0.0660146
Hsp83	-0.167785	0.853319	0.0688885
Glg1	-0.167616	0.861431	0.0647794
mRpS6	-0.166695	0.849161	0.07101
CG11555	-0.166221	0.907518	0.0421445
Rpn2	-0.163208	0.889461	0.0508732
FBpp0290146 type=protein	-0.162885	0.760099	0.11913
His1:CG31617	-0.160165	0.797034	0.0985231
Rpt6	-0.157065	0.902465	0.0445698
CG6695	-0.156438	0.899047	0.0462176
His3:CG33866	-0.155814	0.761993	0.118049
RpL30	-0.155101	0.778402	0.108796
RpL36A	-0.154274	0.811483	0.0907208
CG16941	-0.153811	0.862388	0.0642975
cyp33	-0.153663	0.842878	0.074235
CG1316	-0.153123	0.844168	0.073571
RpL27	-0.152569	0.790243	0.102239
CG14618	-0.151733	0.843326	0.0740044
ATPsynbeta	-0.149532	0.908667	0.0415953
RpL34b	-0.148972	0.779289	0.108301
CG4806	-0.146834	0.891342	0.0499558
RpS24	-0.146799	0.778871	0.108534
Taf4	-0.146199	0.882648	0.0542127
Bka	-0.145096	0.902918	0.0443518
RpL10Ab	-0.144662	0.788801	0.103032
RpL15	-0.143465	0.796642	0.0987369
Pnn	-0.14325	0.900431	0.0455495
His2B:CG33910	-0.141377	0.781597	0.107017
RpS9	-0.141021	0.7949	0.0996875
Hel25E	-0.140337	0.893197	0.0490527
Fib	-0.139498	0.804766	0.0943303
Vinc	-0.139079	0.86389	0.0635414
CG16817	-0.137896	0.9203	0.0360706
FBpp0071455 type=protein	-0.135721	0.885816	0.0526567
RpS17	-0.13501	0.813666	0.0895537
RpL6	-0.13462	0.800623	0.0965717
Neos	-0.133211	0.886727	0.0522102
Fs(2)Ket	-0.133112	0.84964	0.070765
dre4	-0.132764	0.853211	0.0689438
RpS23	-0.131364	0.816664	0.0879568
Rpb5	-0.130562	0.8804	0.0553199
RpL23A	-0.130127	0.820038	0.086166
CG7275	-0.129974	0.902212	0.0446914
FBpp0304412 type=protein	-0.129336	0.845829	0.0727175
CG14215	-0.127421	0.890052	0.0505847
CG3776	-0.126835	0.888777	0.051207
ham	-0.126123	0.87559	0.0576992
betaCOP.1	-0.126048	0.822839	0.084685
RpL7	-0.12597	0.803807	0.094848
CG3071	-0.125006	0.891424	0.0499157
CG14207	-0.122345	0.889123	0.0510382
CG3678	-0.121258	0.906341	0.0427083
CG11790	-0.120068	0.897345	0.0470407
Cchl	-0.119646	0.880725	0.0551596
RpS15Aa	-0.116611	0.809397	0.0918387
chb	-0.116559	0.892522	0.049381
Rab6	-0.116441	0.886024	0.0525547
Ote	-0.115798	0.902754	0.0444304
RpS8	-0.11542	0.824941	0.083577
RpL7-like	-0.114722	0.906402	0.0426793
Rpb12	-0.114666	0.945113	0.0245162
RpS5a	-0.114546	0.832698	0.0795126
pnr	-0.114018	0.912451	0.0397904
Nup75	-0.112936	0.906329	0.0427143
cathD	-0.112883	0.917908	0.0372008
CG33722	-0.112363	0.884935	0.0530886
CG7564	-0.111524	0.946789	0.0237469
HP1b	-0.10929	0.846592	0.072326
rb	-0.10913	0.891706	0.0497783
RpS3	-0.107891	0.841575	0.0749072
l(1)1Bi	-0.104063	0.870627	0.0601678
CG9213	-0.103799	0.948593	0.0229201
FBpp0308712 type=protein	-0.103416	0.875083	0.0579507
srp	-0.101	0.898118	0.0466664
CG15784	-0.099021	0.935156	0.0291162
Rassf	-0.09847	0.902712	0.0444506
FBpp0304425 type=protein	-0.0974562	0.891724	0.0497695
RpL36	-0.0973782	0.871091	0.0599363
Mlc-c	-0.0951027	0.907352	0.042224
raptor	-0.0932103	0.913467	0.0393072
tum	-0.0928312	0.928467	0.0322334
CHOp24	-0.091086	0.911552	0.0402187
RpL18A	-0.0909938	0.862003	0.064491
CG4360	-0.0901334	0.920572	0.0359421
peng	-0.0896533	0.920714	0.0358754
B52	-0.0866212	0.939411	0.0271442
RpL35	-0.0849699	0.874517	0.0582318
Ssrp	-0.0849669	0.905478	0.0431221
blp	-0.0841333	0.923797	0.0344236
Cnx99A	-0.0839575	0.921487	0.0355109
baf	-0.0839148	0.906894	0.0424435
CG6693	-0.0815067	0.919635	0.0363846
FBpp0083185 type=protein	-0.0812953	0.916222	0.0379991
RpL27A	-0.0796338	0.872765	0.0591025
AP-1-2beta	-0.0782124	0.909795	0.0410564
Br140	-0.0755321	0.926557	0.0331281
Gtp-bp	-0.074862	0.923503	0.0345615
CG13298	-0.0741295	0.931609	0.0307665
CG7154	-0.0741242	0.936182	0.0286395
CG11190	-0.0738281	0.911274	0.0403512
sip2	-0.0730455	0.936325	0.0285735
CG32344	-0.0728638	0.90738	0.0422108
snama	-0.0718895	0.943903	0.0250728
eEF1delta	-0.0713918	0.942838	0.0255629
SPARC	-0.0701294	0.923793	0.0344254
FBpp0304099 type=protein	-0.0696543	0.920716	0.0358745
Atac3	-0.0693406	0.93722	0.0281582
CG1738	-0.0673096	0.926902	0.0329662
U2af38	-0.0667899	0.943127	0.0254299
CG4707	-0.0664391	0.93874	0.0274549
Top2	-0.0654084	0.925666	0.0335455
RpL7A	-0.0641515	0.897149	0.0471353
RpL17	-0.0638502	0.905945	0.0428981
CG8108	-0.0635604	0.907167	0.0423129
RpS18	-0.0631493	0.911425	0.0402789
Rpt4	-0.0609747	0.951747	0.0214784
Mpp6	-0.0574424	0.962796	0.0164656
Sirt1	-0.0560588	0.957724	0.0187596
D1	-0.0528593	0.967992	0.014128
tsu	-0.0526048	0.9537	0.0205884
RpL23	-0.0525335	0.925152	0.0337869
Cpsf100	-0.0521018	0.957072	0.0190552
CG3961	-0.0519157	0.951702	0.021499
RpLP2	-0.0511468	0.928133	0.03239
RpL21	-0.0510704	0.928185	0.0323653
FBpp0308461 type=protein	-0.0508302	0.957773	0.0187373
Nup153	-0.0500961	0.948954	0.022755
row	-0.0498882	0.944934	0.0245983
His2A:CG33865	-0.0492303	0.962969	0.0163875
RpL14	-0.0482924	0.927938	0.0324808
RpL5	-0.0481581	0.930611	0.0312317
CG1572	-0.0468713	0.961545	0.0170302
Hrb27C	-0.0466811	0.929686	0.0316638
CG11444	-0.0456462	0.970157	0.0131578
RpL4	-0.0439619	0.931844	0.0306568
crol	-0.0437223	0.938077	0.0277616
SREBP	-0.043576	0.955751	0.019655
RpS2	-0.0409998	0.938777	0.0274375
mod	-0.0408377	0.959559	0.0179283
koko	-0.0373933	0.973697	0.011576
ADD1	-0.0372872	0.954445	0.0202492
CG4119	-0.0370961	0.977026	0.010094
CG12768	-0.0352099	0.959965	0.0177445
Pih1D1	-0.0346573	0.960223	0.0176277
CG3529	-0.0345239	0.969304	0.0135399
CG8142	-0.0343089	0.970898	0.0128263
CG12301	-0.0324237	0.967394	0.0143967
Hnf4	-0.0298039	0.96716	0.0145017
Bin1	-0.0289715	0.981243	0.00822345
Ost48	-0.0284689	0.977552	0.00986028
FBpp0072736 type=protein	-0.0280343	0.965905	0.0150657
RpS19a	-0.0272928	0.960513	0.0174967
CG1309	-0.0264175	0.97575	0.0106615
scra	-0.0251534	0.97794	0.00968801
Act5C	-0.0226917	0.976546	0.0103071
Hrb87F	-0.0203389	0.983484	0.00723264
RpS29	-0.0202011	0.97205	0.0123113
FBpp0087357 type=protein	-0.0186556	0.984169	0.00693015
Ip259	-0.017537	0.988609	0.00497529
Ef1alpha48D	-0.0175044	0.981236	0.00822641
RpL19	-0.0146452	0.97891	0.00925706
RpL8	-0.013102	0.979626	0.00893959
Moe	-0.0118352	0.987209	0.00559084
Act57B	-0.0108801	0.990898	0.00397104
CG32409	-0.00998405	0.99039	0.00419394
Nnp-1	-0.00987997	0.990542	0.00412689
Karybeta3	-0.00838941	0.990272	0.00424535
RpL26	-0.00798255	0.988222	0.00514567
RpI135	-0.00573114	0.993003	0.00304961
fand	-0.00565527	0.992831	0.00312457
Brf	-0.00481749	0.996706	0.00143281
CG4552	-0.00354761	0.996779	0.00140121
thoc6	-0.00248365	0.997051	0.00128255
Tbp	-0.0017331	0.997952	0.000890402
Tor	-0.00161689	0.998227	0.000770583
sta	-0.000385341	0.999468	0.000231254
Acn	0.000262243	0.999822	7.74922e-05
nonA	0.00109555	0.998653	0.000585539
RpLP0	0.001638	0.997492	0.00109037
vkg	0.00222687	0.997811	0.000951514
FBpp0304691 type=protein	0.00333101	0.996469	0.0015362
14-3-3epsilon	0.00341241	0.99779	0.000960822
RpS30	0.00356985	0.996872	0.00136069
CG2021	0.00504139	0.995605	0.00191285
sesB	0.00597307	0.995895	0.00178645
S6k	0.00751677	0.994698	0.00230871
nop5	0.00791826	0.987033	0.00566854
CG31211	0.00990925	0.99125	0.00381668
CG4364	0.0108069	0.987498	0.00546383
CG13151	0.0120519	0.987266	0.00556579
eIF3-S8	0.0124461	0.988742	0.00491724
Hsc70-3	0.013717	0.984227	0.00690465
Rab5	0.0137701	0.987788	0.00533618
SRPK	0.0144376	0.986523	0.00589271
Rrp46	0.0151136	0.989863	0.00442505
blanks	0.016241	0.983176	0.00736887
CG3198	0.0181479	0.978594	0.00939756
CG3008	0.0185256	0.98377	0.00710641
RpS13	0.0200079	0.971169	0.0127053
alphaCOP	0.0221411	0.969998	0.013229
CG7946	0.0252445	0.968988	0.0136816
RpS6	0.0300902	0.956792	0.0191825
Mtpalpha	0.0305819	0.966071	0.0149908
Vha26	0.0377618	0.978431	0.00946974
CG18600	0.038	0.962536	0.0165832
lost	0.0394799	0.957062	0.01906
Ns1	0.0396174	0.951326	0.0216706
dpa	0.0406188	0.960115	0.0176766
Imp	0.0410171	0.948231	0.0230858
qkr58E-1	0.0428032	0.940557	0.0266148
RanGAP	0.0431297	0.958318	0.0184905
CG10672	0.0433299	0.959296	0.0180475
FASN1	0.0436366	0.961523	0.0170402
CG3800	0.0439042	0.964417	0.0157351
rush	0.0442089	0.953826	0.0205308
eIF-4B	0.0451471	0.976531	0.010314
Mi-2	0.0452215	0.934603	0.0293726
His4r	0.0465162	0.93612	0.0286686
FBpp0293270 type=protein	0.0470332	0.953496	0.020681
RfC3	0.0486873	0.943659	0.0251849
CPT2	0.0488338	0.950578	0.0220121
CG12128	0.0493826	0.952777	0.0210088
Kap-alpha3	0.049521	0.957008	0.0190844
eIF-3p66	0.050373	0.959514	0.0179486
Int6	0.0520932	0.941174	0.0263299
RpL32	0.0533548	0.919491	0.0364523
Cka	0.0560167	0.948259	0.0230732
RnpS1	0.0561173	0.967164	0.0144999
RpL9	0.0564447	0.92562	0.0335673
CG7745	0.0581724	0.969426	0.0134854
CG2199	0.0598718	0.930629	0.0312235
CG7971	0.0622975	0.955794	0.0196358
imd	0.0624892	0.943424	0.0252932
e(y)1	0.0637889	0.934122	0.0295962
Prp38	0.0637988	0.956516	0.0193077
fus	0.0638971	0.951785	0.0214612
FBpp0312466 type=protein	0.0640052	0.939146	0.027267
AGO2	0.0645007	0.933887	0.0297056
Tango1	0.0651191	0.935298	0.0290498
CG11583	0.0664015	0.94523	0.0244624
Past1	0.0670253	0.942289	0.025816
CG10425	0.0683532	0.938671	0.0274867
T-cp1	0.0695818	0.928997	0.0319855
Nup214	0.0708523	0.925687	0.0335357
Rrp40	0.0720117	0.950169	0.0221993
Mat89Ba	0.0734161	0.934087	0.0296127
hpo	0.0745423	0.934931	0.0292205
HmgD	0.0747991	0.972268	0.0122142
rept	0.0767502	0.893952	0.048686
RpS28b	0.0774734	0.872017	0.0594753
CG1575	0.0775127	0.936332	0.0285703
brm	0.0796458	0.917014	0.0376241
Nup133	0.0798822	0.929182	0.0318994
CG18273	0.0799614	0.890835	0.0502025
RpII15	0.080904	0.910334	0.0407993
kl-2	0.0860999	0.93284	0.0301927
Nup58	0.0864977	0.907882	0.0419704
nonA-l	0.0868809	0.926732	0.0330458
Iswi	0.0879525	0.879908	0.0555628
beta-Spec	0.089159	0.937338	0.028104
dco	0.092396	0.920636	0.0359119
SmE	0.0930771	0.946872	0.0237089
alt	0.0931834	0.89233	0.0494747
CG5554	0.0934426	0.922322	0.0351176
betaTub60D.1	0.0937758	0.924945	0.0338843
wal	0.0939194	0.901022	0.0452644
CG10907	0.0971042	0.909799	0.0410545
AP-2alpha	0.0971098	0.88808	0.051548
Scamp	0.0982557	0.92258	0.0349961
CG3815	0.0988628	0.928529	0.0322046
FBpp0075048 type=protein	0.0990687	0.916495	0.0378699
D19A	0.0992761	0.909295	0.0412953
CG8569	0.101094	0.918591	0.0368777
HP1c	0.101398	0.922407	0.0350772
bip2	0.101775	0.866972	0.0619947
Rab35	0.10252	0.919025	0.0366726
Not3	0.105477	0.901146	0.0452049
MEP-1	0.10626	0.901243	0.0451582
Inos	0.108165	0.889526	0.0508413
DnaJ-1	0.10828	0.90864	0.0416079
fax	0.108386	0.94562	0.0242835
fl(2)d	0.112369	0.935597	0.028911
CG8617	0.112811	0.93911	0.0272833
FBpp0088684 type=protein	0.112867	0.922808	0.0348888
RpL3	0.115042	0.836611	0.0774764
FBpp0271878 type=protein	0.115708	0.898576	0.0464451
Rala	0.116049	0.902671	0.0444707
CG8878	0.118504	0.895822	0.0477781
CG7139	0.118917	0.871387	0.0597888
Sec22	0.121609	0.895975	0.0477043
CG10077	0.122195	0.873512	0.0587312
CG2129	0.122792	0.884851	0.0531299
RpS27	0.125273	0.820069	0.0861495
lva	0.125315	0.887618	0.0517737
FBpp0308760 type=protein	0.12539	0.928871	0.0320448
SRm160	0.127343	0.859751	0.0656273
Rm62	0.129464	0.838387	0.0765555
CG4901	0.1303	0.855803	0.067626
Rpb8	0.130466	0.873717	0.0586292
RpL35A	0.132015	0.819772	0.0863071
Trap1	0.133216	0.861101	0.0649457
Map60	0.13385	0.926048	0.0333664
su(f)	0.135852	0.819366	0.0865218
HDAC1	0.136766	0.807387	0.0929185
CG14352	0.13711	0.88296	0.0540588
RpL29	0.137674	0.840917	0.0752471
Srp54	0.137877	0.850965	0.0700884
Pep	0.139056	0.858545	0.0662371
Gie	0.140302	0.886046	0.0525437
Mcm3	0.142754	0.870106	0.0604281
FBpp0309168 type=protein	0.145485	0.855047	0.0680101
CG17168	0.145979	0.908147	0.0418439
CG1677	0.147801	0.898179	0.0466372
Hsf	0.149625	0.879636	0.055697
Tapdelta	0.15034	0.891423	0.0499164
CG3689	0.150526	0.924567	0.0340618
Caper	0.151184	0.844123	0.0735941
FBpp0306894 type=protein	0.151507	0.903138	0.0442459
barr	0.153721	0.862304	0.0643394
Gfat2	0.154539	0.904477	0.0436024
ssx	0.154991	0.887683	0.0517421
eIF-4a	0.155498	0.829982	0.0809312
mor	0.156019	0.799709	0.0970678
Caf1-55	0.157148	0.833008	0.0793507
lark	0.157251	0.830534	0.0806426
Cctgamma	0.157622	0.861256	0.0648679
Prp3	0.158231	0.838815	0.0763339
CG7845	0.158679	0.884974	0.0530697
porin	0.159632	0.884393	0.0533549
Ars2	0.162111	0.869913	0.0605243
CG16812	0.16235	0.89889	0.0462935
CG11808	0.1638	0.892485	0.049399
UQCR-6.4	0.164279	0.919814	0.0363001
CG32407	0.16564	0.885211	0.0529534
FBpp0305523 type=protein	0.165889	0.852769	0.0691683
AspRS-m	0.167026	0.895659	0.0478571
RpL24-like	0.170536	0.848405	0.0713966
Clp	0.170696	0.753239	0.123067
Nup43	0.171148	0.811539	0.0906906
Rtnl1.1	0.173018	0.80914	0.0919762
ncm	0.173094	0.870756	0.0601033
Swip-1	0.173775	0.889651	0.0507801
CG8929	0.176403	0.867859	0.0615508
CG42232	0.176856	0.830221	0.0808062
Dis3	0.176925	0.868388	0.0612862
Ref1	0.178026	0.781178	0.10725
l(3)07882	0.178603	0.807278	0.0929766
CG16903	0.179051	0.806179	0.0935685
Hsp60A	0.179713	0.850671	0.0702385
CG14073	0.180168	0.822107	0.0850715
Df31	0.180215	0.817816	0.0873446
Ddx1	0.181994	0.841561	0.0749142
CG1622	0.182007	0.843913	0.0737021
CG12050	0.182313	0.848121	0.0715421
feo	0.182622	0.877381	0.056812
CG5010	0.18383	0.877651	0.0566781
Su(var)2-HP2	0.184435	0.777966	0.109039
Vps4	0.185088	0.816318	0.0881405
pAbp	0.185606	0.806838	0.0932138
CG31974	0.186389	0.934075	0.0296182
FBpp0291730 type=protein	0.189512	0.806018	0.0936555
larp	0.192602	0.786384	0.104366
Gbeta13F	0.193002	0.83357	0.0790581
rump	0.194997	0.726813	0.138577
FBpp0085716 type=protein	0.195957	0.842995	0.0741752
alphaSnap	0.196022	0.813536	0.089623
CG1671	0.196137	0.833497	0.079096
ArfGAP3	0.196728	0.868731	0.0611144
CG4266	0.197933	0.831126	0.0803333
CG7728	0.198903	0.791619	0.101484
Rrp47	0.1995	0.868016	0.0614723
TfIIFalpha	0.200049	0.843386	0.0739734
CG7692	0.201843	0.80762	0.0927931
Arpc4	0.202004	0.878577	0.05622
FBpp0292404 type=protein	0.202682	0.85583	0.0676123
fliI	0.203676	0.875436	0.0577757
CG12499	0.204044	0.747413	0.126439
snRNP-U1-C	0.205598	0.888645	0.0512717
cactin	0.205871	0.827707	0.0821234
mbm	0.205886	0.813643	0.0895661
Trp1	0.20623	0.834184	0.078738
CG6937	0.208181	0.740974	0.130197
Rab18	0.208572	0.824925	0.0835856
Nup93-1	0.213617	0.77062	0.11316
CG6686	0.213871	0.891461	0.0498976
Torsin	0.214251	0.785206	0.105016
CG9775	0.21465	0.773865	0.111335
CG12608	0.215565	0.881949	0.0545565
CG13773	0.216167	0.765485	0.116063
FBpp0072340 type=protein	0.217233	0.891437	0.0499092
U3-55K	0.222881	0.759506	0.119469
CG2875	0.223036	0.793432	0.10049
CG5808	0.224403	0.863011	0.0639838
eIF-2beta	0.227231	0.854066	0.0685085
Zn72D	0.228506	0.783607	0.105902
blw	0.228593	0.836706	0.0774269
Dgp-1	0.229363	0.724325	0.140066
CG4729	0.230758	0.801547	0.0960711
Psi	0.231446	0.771668	0.11257
tmod	0.232339	0.851167	0.069985
CG10026	0.233143	0.870383	0.0602897
thoc7	0.235063	0.80807	0.0925512
M1BP	0.235064	0.712382	0.147287
r	0.236231	0.757806	0.120442
FBpp0300575 type=protein	0.238586	0.712482	0.147226
apt	0.238735	0.883158	0.0539617
FBpp0079819 type=protein	0.23904	0.704786	0.151942
His4:CG33881	0.239305	0.783397	0.106018
Rpt3	0.239869	0.83663	0.0774666
CG4554	0.240305	0.799617	0.0971182
HDAC3	0.240626	0.838387	0.0765554
ebi	0.240701	0.878091	0.0564603
Prp19	0.241409	0.671978	0.172645
Rab11	0.242278	0.722588	0.141109
Rtf1	0.243526	0.85525	0.0679068
Vta1	0.243745	0.841426	0.0749843
CG1503	0.243981	0.777621	0.109232
CG2064	0.245348	0.806692	0.0932922
CG33303	0.245364	0.773648	0.111457
D12	0.245766	0.860994	0.0650001
pit	0.247521	0.691152	0.160427
Rrp42	0.249504	0.806175	0.0935706
CG2926	0.255897	0.670693	0.173476
Hsc70-5	0.256139	0.677431	0.169135
mRpS17	0.257713	0.707083	0.150529
Pdi	0.257878	0.796514	0.0988066
CG6841	0.260614	0.746613	0.126904
FBpp0111782 type=protein	0.261192	0.666312	0.176323
mtTFB2	0.263276	0.707352	0.150364
alpha-Spec	0.265272	0.841541	0.0749249
Vsx1	0.266238	0.663926	0.17788
Aac11	0.268099	0.756805	0.121016
nito	0.269398	0.799755	0.0970429
Tdrd3	0.270055	0.762159	0.117954
CG31712	0.270679	0.832841	0.0794377
Ack	0.270696	0.850951	0.0700954
CG11030	0.270946	0.749823	0.125041
CG3163	0.271517	0.687454	0.162757
hfp	0.272936	0.721296	0.141887
CG30015	0.275477	0.763031	0.117458
FBpp0302006 type=protein	0.275809	0.799696	0.0970749
Mfap1	0.277736	0.840062	0.0756885
Moca-cyp	0.278854	0.803727	0.0948916
Rpn10	0.279412	0.845803	0.0727305
Vps25	0.280142	0.757732	0.120484
ball	0.28213	0.732842	0.13499
x16	0.284539	0.82113	0.0855882
Vps39	0.284992	0.758176	0.12023
l(1)G0020	0.286042	0.801458	0.0961194
wcd	0.28711	0.676346	0.169831
Pabp2	0.287555	0.785341	0.104942
Rop	0.291661	0.752501	0.123493
CG13367	0.293454	0.739813	0.130878
CG5787	0.293812	0.677842	0.168872
Rrp6	0.293948	0.781586	0.107023
SCAR	0.294806	0.750578	0.124604
bys	0.296469	0.694001	0.15864
CG9143	0.296897	0.753672	0.122817
Sec31	0.297701	0.774119	0.111192
Cdk12	0.299323	0.765175	0.116239
FBpp0085697 type=protein	0.300558	0.718134	0.143795
rin	0.301525	0.618134	0.208918
CG16833	0.30225	0.668336	0.175005
FBpp0292449 type=protein	0.302417	0.743513	0.128711
CG18259	0.305268	0.749267	0.125363
CG16865	0.306065	0.7533	0.123032
Rpn8	0.306468	0.791619	0.101484
abs	0.309015	0.766008	0.115767
SC35	0.309603	0.804497	0.0944758
CG14230	0.311749	0.767393	0.114982
Zir	0.315349	0.772722	0.111977
CG18178	0.316364	0.795369	0.0994315
Nup358	0.320954	0.628594	0.201629
Pdcd4	0.32131	0.800949	0.096395
CtBP	0.321724	0.704731	0.151976
Arf79F	0.322569	0.755626	0.121693
CG15356	0.324523	0.661604	0.179402
dos	0.325453	0.724611	0.139895
Galphai	0.32712	0.733332	0.134699
CG1965	0.327132	0.752632	0.123417
Tes	0.329122	0.720964	0.142087
Chd1	0.331096	0.789277	0.102771
FBpp0306765 type=protein	0.331158	0.586156	0.231987
noi	0.33557	0.675797	0.170184
CG3542	0.336395	0.852988	0.0690573
MED1	0.336972	0.655846	0.183198
bocks	0.339864	0.64503	0.19042
CG2260	0.339944	0.782457	0.10654
Cisd2	0.34027	0.756764	0.12104
l(2)k09022	0.340284	0.7	0.154902
cype	0.340792	0.7837	0.10585
tsr	0.340971	0.712669	0.147112
Bx42	0.34115	0.583164	0.234209
TER94	0.341611	0.73619	0.13301
Thiolase	0.342208	0.743322	0.128823
CG5525	0.34268	0.633966	0.197934
HP5	0.344125	0.72365	0.140472
eIF6	0.350128	0.776356	0.109939
htk	0.359177	0.604773	0.218408
Nsf2	0.359323	0.689174	0.161671
Pitslre	0.359421	0.682603	0.165832
Rrp4	0.361014	0.743857	0.128511
Rpn11	0.36148	0.701866	0.153746
Vap33	0.361533	0.720376	0.142441
Nup50	0.361703	0.709859	0.148828
clu	0.363516	0.655509	0.183421
CG8258	0.365861	0.689075	0.161734
GlyS	0.369869	0.617242	0.209544
Mcm6	0.370044	0.67824	0.168617
CG4951	0.370545	0.777287	0.109418
Csl4	0.375391	0.738899	0.131415
CG3436	0.37846	0.657652	0.182004
CG15747	0.382728	0.762834	0.11757
sip1	0.387787	0.654583	0.184035
FBpp0290528 type=protein	0.391921	0.776515	0.10985
Rab7	0.394222	0.701872	0.153742
Arpc5	0.394269	0.77406	0.111225
CG5482	0.394313	0.5934	0.226653
ytr	0.39732	0.603236	0.219513
Rpn1	0.397665	0.703847	0.152522
CG7358	0.398514	0.739812	0.130879
Jra	0.402153	0.609076	0.215328
Saf-B	0.402914	0.632218	0.199133
FBpp0310275 type=protein	0.40299	0.715604	0.145327
dbe	0.403449	0.621069	0.20686
CG4338	0.404222	0.800236	0.0967821
CG7246	0.406735	0.703416	0.152788
lig	0.4093	0.641841	0.192573
FBpp0086747 type=protein	0.41058	0.752581	0.123447
CG4622	0.411019	0.572959	0.241877
Cwc25	0.411834	0.697762	0.156293
Arp3	0.412464	0.731575	0.135741
nclb	0.41252	0.673918	0.171393
CG13096	0.413769	0.56077	0.251216
Fim	0.415707	0.720888	0.142132
FBpp0088303 type=protein	0.416149	0.641465	0.192827
DMAP1	0.417399	0.480551	0.31826
Acf	0.418361	0.560638	0.251317
Jwa	0.418708	0.592068	0.227628
Lam	0.420971	0.597382	0.223748
GluProRS	0.421559	0.643845	0.191219
atl	0.422454	0.570379	0.243837
CG15019	0.423472	0.715113	0.145625
Chc	0.42408	0.66623	0.176376
FBpp0078058 type=protein	0.432106	0.59502	0.225468
ste24a	0.432423	0.577227	0.238653
Rbp1-like	0.435035	0.697235	0.156621
YL-1	0.435102	0.602599	0.219971
ppan	0.435916	0.607824	0.216222
CG11984	0.436985	0.623494	0.205168
gammaCOP	0.438628	0.539272	0.268192
sqh	0.441464	0.753037	0.123184
Ski6	0.44189	0.692896	0.159332
FeCH	0.442975	0.600579	0.22143
Nap1	0.444958	0.654587	0.184033
FBpp0289830 type=protein	0.445062	0.62974	0.200839
CG5728	0.446856	0.480427	0.318372
Upf1	0.447506	0.663125	0.178404
OstDelta	0.447566	0.598451	0.222972
CG4751	0.44775	0.647452	0.188792
Rbp2	0.449047	0.701387	0.154042
Tango4	0.450826	0.563516	0.249093
CG8289	0.451248	0.632212	0.199137
dikar	0.452232	0.562163	0.250137
shep	0.452754	0.639395	0.194231
Mtr3	0.453871	0.702921	0.153094
CG3735	0.45566	0.568536	0.245242
CG34334	0.45679	0.622928	0.205562
HnRNP-K	0.460411	0.633789	0.198055
CG5913	0.463059	0.556347	0.254655
CG2807	0.463858	0.619222	0.208153
CG6843	0.46615	0.758781	0.119883
jigr1	0.466437	0.657685	0.181982
CG9799	0.468459	0.690476	0.160851
FBpp0297367 type=protein	0.471079	0.481716	0.317209
Hrb98DE	0.474077	0.490906	0.309002
CG7239	0.474952	0.606897	0.216885
CG33111	0.475026	0.830002	0.0809208
CG7185	0.475182	0.676548	0.169701
Non2	0.475218	0.622674	0.205739
kuk	0.479724	0.745782	0.127388
CG9667	0.479744	0.513255	0.289667
Gmap	0.483656	0.533916	0.272527
CG12863	0.485244	0.522531	0.281888
Det	0.486264	0.60618	0.217398
Cul4	0.491673	0.724728	0.139825
CG30349	0.493599	0.538279	0.268992
bel	0.495842	0.47803	0.320545
FBpp0301118 type=protein	0.50304	0.705281	0.151638
CG6793	0.503503	0.46932	0.328531
Incenp	0.504766	0.568071	0.245597
Rrp45	0.504776	0.640074	0.19377
FBpp0304166 type=protein	0.506027	0.655377	0.183509
Sc2	0.508054	0.592642	0.227207
Patr-1	0.511553	0.546891	0.262099
CG3817	0.513184	0.558332	0.253107
Gp93	0.515296	0.672692	0.172184
cid	0.521157	0.562244	0.250075
CG5516	0.521964	0.684597	0.164565
Sas10	0.52235	0.579282	0.23711
Rbp1	0.523295	0.671748	0.172794
glu	0.524541	0.429163	0.367377
spoon	0.526613	0.634123	0.197827
Ssb-c31a	0.531216	0.79354	0.100431
me31B	0.533001	0.475782	0.322592
Cct5	0.534871	0.616064	0.210374
CG13097	0.534987	0.392588	0.406063
CG3902	0.538293	0.51602	0.287333
FBpp0302795 type=protein	0.540865	0.562878	0.249586
Rtc1	0.542933	0.647664	0.18865
Bug22	0.545459	0.551996	0.258064
CG7028	0.550331	0.535266	0.27143
SmF	0.550863	0.624878	0.204205
Tm1	0.551666	0.698252	0.155988
D19B	0.554923	0.611729	0.213441
yem	0.555258	0.536999	0.270026
RPA2	0.558396	0.494634	0.305716
cpb	0.561017	0.681138	0.166765
CG123	0.566109	0.628101	0.20197
CG10984	0.566989	0.732709	0.135069
Syb	0.570162	0.597684	0.223528
Pen	0.574918	0.434127	0.362383
Cap-G	0.576437	0.423997	0.372637
SsRbeta	0.58021	0.487445	0.312074
Rpb10	0.580652	0.637283	0.195668
CG8461	0.581407	0.635632	0.196794
Rbm13	0.583556	0.556537	0.254506
CG6724	0.584959	0.596966	0.22405
FBpp0292385 type=protein	0.589582	0.571383	0.243073
SF2	0.591825	0.586648	0.231622
zf30C	0.592288	0.326802	0.485715
l(1)G0004	0.593248	0.3975	0.400663
CG17514	0.594212	0.508456	0.293746
CG3740	0.596085	0.509459	0.292891
CG8368	0.596177	0.344769	0.462472
Arp2	0.596958	0.604624	0.218515
Ect4	0.60433	0.48098	0.317873
Xe7	0.604983	0.561015	0.251026
Rab2	0.605356	0.509721	0.292667
FBpp0077525 type=protein	0.606047	0.451242	0.345591
kay.1	0.60784	0.453415	0.343504
how	0.6112	0.527046	0.278151
Spp	0.612621	0.50144	0.299781
CG34163	0.618376	0.56229	0.25004
Aatf	0.621933	0.488517	0.31112
polo	0.634448	0.399414	0.398577
or	0.635078	0.451224	0.345608
atms	0.636532	0.630784	0.200119
CG9253	0.64378	0.518438	0.285303
Scsalpha	0.643864	0.472337	0.325748
His3.3B	0.647953	0.714889	0.145762
CG9004	0.651563	0.416748	0.380126
mxc	0.652784	0.538726	0.268632
PNUTS	0.655977	0.370263	0.431489
CG17002	0.661107	0.680169	0.167383
SERCA	0.663479	0.444091	0.352528
FBpp0083988 type=protein	0.663667	0.600276	0.221649
COX4	0.664846	0.568243	0.245466
Hakai	0.667669	0.662271	0.178964
l(2)37Cb	0.672928	0.549187	0.26028
CG3909	0.673388	0.609925	0.214723
l(3)72Ab	0.67603	0.225887	0.646108
mRpL43	0.677484	0.340291	0.46815
Smr	0.680485	0.673113	0.171912
qkr58E-2	0.683548	0.509439	0.292908
CG8306	0.684246	0.474676	0.323603
CG6066	0.688267	0.596638	0.224289
CG10669	0.691359	0.599051	0.222537
l(2)34Fd	0.691876	0.318506	0.496882
Non1	0.695437	0.573431	0.241519
CG10324	0.696094	0.589606	0.229438
Cbp80	0.697845	0.40719	0.390203
YT521-B	0.700013	0.357798	0.446363
CG5599	0.701618	0.405913	0.391567
FBpp0304366 type=protein	0.703198	0.578014	0.238062
CG2063	0.711735	0.411168	0.385981
Ubqn	0.711898	0.471734	0.326303
Atu	0.713638	0.534628	0.271948
FBpp0305318 type=protein	0.715002	0.466289	0.331345
Cdc5	0.716794	0.286688	0.542591
RpS21	0.717255	0.574324	0.240843
CG14210	0.71901	0.593629	0.226485
CG7049	0.721105	0.578393	0.237777
l(3)72Dn	0.726411	0.498484	0.302349
Uch-L5	0.732638	0.453964	0.342978
CG9300	0.735704	0.587526	0.230973
4E-T	0.740053	0.382029	0.417904
CG7006	0.74529	0.458022	0.339113
thoc5	0.745845	0.308386	0.510906
Dhx15	0.749369	0.320972	0.493532
Arpc2	0.757118	0.555505	0.255312
CG16732	0.757318	0.404893	0.39266
deltaCOP	0.758996	0.48187	0.31707
CG5726	0.759261	0.292002	0.534614
Smu1	0.759771	0.380504	0.419641
Klp61F	0.771798	0.332362	0.478389
CG5800	0.778919	0.340466	0.467927
vir	0.780211	0.435096	0.361415
CG11563	0.785905	0.532952	0.273312
Nup62	0.791793	0.446004	0.350661
l(2)gl	0.791878	0.36058	0.442998
Tom70	0.794851	0.322294	0.491748
CG10754	0.801924	0.38986	0.409091
CaBP1	0.805463	0.490806	0.30909
coil	0.805624	0.337623	0.471568
l(1)G0156	0.808895	0.364675	0.438094
CG11920	0.810505	0.328751	0.483132
CG11857	0.815179	0.248714	0.604299
CG8064	0.825841	0.419633	0.37713
CG9977	0.8268	0.463602	0.333855
CG11999	0.829647	0.380098	0.420105
FBpp0289030 type=protein	0.829668	0.384637	0.414949
nsl1	0.83071	0.287105	0.541959
CG5033	0.832028	0.438747	0.357786
FBpp0303724 type=protein	0.838152	0.384041	0.415622
BCL7-like	0.838263	0.472904	0.325227
CG8939	0.849781	0.340874	0.467407
CG9915	0.854109	0.586987	0.231371
FBpp0289070 type=protein	0.854888	0.287715	0.541038
CG12909	0.863793	0.63949	0.194167
CG14641	0.867965	0.144941	0.838808
Bap55	0.871641	0.234227	0.630363
Drp1	0.877061	0.318713	0.496601
Mgstl	0.877758	0.399139	0.398876
FBpp0074568 type=protein	0.883644	0.164452	0.783962
Rac1	0.899359	0.486303	0.313093
yip2	0.899736	0.272862	0.564057
eIF4AIII	0.907829	0.327448	0.484857
Membrin	0.90964	0.311696	0.506268
CG11837	0.913378	0.235565	0.62789
ERp60	0.924304	0.264761	0.577146
Gnf1	0.92715	0.247877	0.605763
ush	0.928234	0.288873	0.539293
CG4198	0.93267	0.283592	0.547305
Rab1	0.934465	0.150004	0.823897
SmD3	0.939543	0.380297	0.419877
Arpc1	0.941007	0.478033	0.320542
CG6712	0.953111	0.259005	0.586692
CG13887	0.954986	0.448813	0.347934
FBpp0110115 type=protein	0.975244	0.406806	0.390613
CG12288	0.977624	0.230624	0.637096
Nup98-96	0.97923	0.20058	0.697712
SNRPG	0.996213	0.542239	0.265809
CG8578	1.00959	0.471513	0.326506
BCAS2	1.01767	0.181189	0.741868
CG18004	1.0223	0.250869	0.600552
FBpp0306778 type=protein	1.02475	0.128527	0.891007
CG9107	1.02548	0.231081	0.636237
CG7903	1.04007	0.302005	0.519985
l(1)G0320	1.0423	0.208656	0.680568
Nedd8	1.04934	0.330904	0.480298
eIF-4E	1.05178	0.410274	0.386926
PH4alphaEFB	1.07145	0.39273	0.405906
CG32176	1.07576	0.365236	0.437427
hyx	1.09503	0.47324	0.324919
mago	1.09552	0.276474	0.558345
CG2469	1.10691	0.321616	0.492663
aru	1.13128	0.167338	0.776405
mle	1.13656	0.160803	0.793705
Rab10	1.15878	0.18313	0.73724
Pp1-87B	1.16048	0.381955	0.417987
wol	1.17909	0.181532	0.741048
Rox8	1.19423	0.300547	0.522087
CG11929	1.19464	0.400998	0.396858
CG12384	1.19492	0.20769	0.682584
su(w[a])	1.36812	0.226951	0.644069
P32	1.37799	0.357227	0.447056
Clamp	1.43055	0.0752476	1.12351
mdlc	1.44997	0.272995	0.563845
RpS19b	1.55463	0.0963123	1.01632
alpha-Est7	1.70487	0.0694763	1.15816
P58IPK	1.72715	0.0987584	1.00543
Gr59c	1.76422	0.335424	0.474406
CG4789	2.08022	0.387926	0.411251
CG4282	2.08071	0.17076	0.767613
CG11577	2.37004	0.0545487	1.26322
CG13895	2.43893	0.0714893	1.14576

## Sheet: HMR2_vs_over
gene.name	log2FC	p-value	NegLog10pval
CG33213	-8.82662	2.89656e-05	4.53812
CG4788	-8.56509	0.00044003	3.35652
Rrp45	-6.89047	0.00111182	2.95397
Jafrac1	-6.73833	0.00241784	2.61657
Mfap1	-6.73374	0.00145876	2.83602
FBpp0072340 type=protein	-6.45082	0.0186921	1.72834
Cp190	-6.39271	0.000211578	3.67453
CG15602	-6.317	0.00969976	2.01324
CG7564	-6.25047	0.0191383	1.7181
Nlp	-6.15992	0.000421913	3.37478
HmgZ	-5.7604	0.0454384	1.34258
FBpp0075048 type=protein	-5.70022	0.000152316	3.81725
CG6686	-5.69538	0.00920133	2.03615
CG16972	-5.67293	0.000646368	3.18952
Rrp47	-5.64815	0.00332076	2.47876
Nph	-5.58402	0.000804463	3.09449
HmgD	-5.53068	0.0410699	1.38648
CG3689	-5.49494	0.0323241	1.49047
Mtr3	-5.45891	0.00405175	2.39236
Mpp6	-5.36066	0.0033903	2.46976
CG18809	-5.13527	0.00560048	2.25177
Hsp26	-5.10309	0.0158193	1.80081
kuk	-5.05727	0.0102426	1.98959
Cenp-C	-5.00702	0.00270804	2.56734
Rrp42	-4.94188	0.00243829	2.61291
CG11555	-4.91829	0.0333232	1.47725
CG10984	-4.90784	0.0333194	1.4773
REG	-4.85716	0.0256925	1.59019
CG13625	-4.81165	0.0160542	1.79441
Rrp40	-4.79616	0.00827436	2.08227
CG8461	-4.75419	0.0093763	2.02797
HIPP1	-4.69578	0.00107186	2.96986
CG16865	-4.66484	0.002277	2.64264
apt	-4.63976	0.0415803	1.38111
Ski6	-4.63101	0.00781974	2.10681
Csl4	-4.61347	0.0114325	1.94186
CG16753	-4.60492	0.0375538	1.42535
Hmr	-4.59375	0.000265043	3.57668
Rrp46	-4.5634	0.00968899	2.01372
CG14438	-4.54533	0.00173876	2.75976
CG1737	-4.51968	0.000640076	3.19377
Rrp4	-4.50802	0.00934365	2.02948
Dis3	-4.46827	0.0079319	2.10062
Rrp6	-4.46373	0.00695915	2.15744
dgt1	-4.43401	0.0251185	1.60001
ebi	-4.33536	0.0522144	1.28221
CG7239	-4.33083	0.00452781	2.34411
dbr	-4.25386	0.000242411	3.61545
koko	-4.23963	0.020497	1.68831
eIF-4B	-4.22618	0.0710351	1.14853
pea	-4.21225	0.010374	1.98405
mip120	-4.20639	0.00077715	3.1095
stwl	-4.19574	0.00135874	2.86686
E(var)3-9	-4.18693	0.00235449	2.6281
mip40	-4.12373	0.00693612	2.15888
feo	-4.12282	0.0200685	1.69749
Spindly	-4.12134	0.133596	0.874206
Su(var)3-7	-4.04579	0.00692516	2.15957
Arp3	-4.01362	0.0228374	1.64135
fl(2)d	-4.00737	0.0382575	1.41728
ttk	-3.99992	0.00672222	2.17249
14-3-3zeta.1	-3.97764	0.0348039	1.45837
Lhr	-3.9383	0.0027122	2.56668
hyx	-3.91812	0.0848194	1.0715
mdlc	-3.89474	0.0635379	1.19697
CG7745	-3.87123	0.0612981	1.21255
CG17002	-3.84199	0.0787427	1.10379
CG7903	-3.83686	0.0301812	1.52026
CG13887	-3.82708	0.0857743	1.06664
FBpp0071455 type=protein	-3.81739	0.00570255	2.24393
Smr	-3.81052	0.0627279	1.20254
CG15514	-3.77287	0.0053447	2.27208
Zir	-3.76632	0.0274576	1.56134
l(3)j2D3	-3.72905	0.0100505	1.99781
CG4360	-3.71538	0.00993876	2.00267
snama	-3.70238	0.0162974	1.78788
CG12608	-3.67627	0.0670263	1.17375
Capr	-3.66426	0.0203234	1.692
cindr	-3.65768	0.0510115	1.29233
CG31974	-3.65631	0.260378	0.584395
CG3995	-3.57743	0.0190708	1.71963
pzg	-3.55236	0.00294733	2.53057
CG5645	-3.53641	0.0529475	1.27615
SelD	-3.53383	0.0675185	1.17058
borr	-3.50143	0.045091	1.34591
FBpp0085810 type=protein	-3.46309	0.136018	0.866402
FBpp0289830 type=protein	-3.36216	0.0164789	1.78307
FBpp0087330 type=protein	-3.35415	0.0201271	1.69622
CG3732	-3.34856	0.215856	0.665836
P32	-3.34426	0.17837	0.748678
Nup37	-3.32385	0.0545002	1.2636
CG32176	-3.3208	0.0798341	1.09781
Rip11	-3.29429	0.0369719	1.43213
mad2	-3.29265	0.0445935	1.35073
CG1785	-3.28457	0.0270166	1.56837
chb	-3.27977	0.00761281	2.11845
CG10669	-3.22935	0.0762785	1.1176
CG9213	-3.20182	0.157185	0.803588
smg	-3.13698	0.0243557	1.6134
CG11417	-3.1336	0.095067	1.02197
CG3919	-3.11746	0.0440042	1.35651
eIF-4E	-3.05306	0.0605088	1.21818
lolaA	-3.04611	0.00727174	2.13836
Map60	-3.02752	0.112343	0.949456
Upf1	-3.01788	0.0548925	1.26049
Nup50	-2.94481	0.0520863	1.28328
Pep	-2.93505	0.0220124	1.65733
CG14230	-2.92945	0.112433	0.949106
tyf	-2.92465	0.0283957	1.54675
CG8929	-2.90786	0.0585502	1.23247
vir	-2.8956	0.0520774	1.28335
GCS2beta	-2.88186	0.10469	0.980095
CG11577	-2.88033	0.134246	0.872099
Nup153	-2.87847	0.0240572	1.61875
Grip84	-2.87104	0.0607378	1.21654
obe	-2.867	0.020004	1.69888
mbm	-2.83351	0.0322225	1.49184
mod(mdg4).2	-2.83045	0.0152593	1.81647
Ssb-c31a	-2.82842	0.34031	0.468125
BEAF-32.1	-2.82121	0.00347946	2.45849
EndoA	-2.79154	0.0301561	1.52062
Moca-cyp	-2.79142	0.0795758	1.09922
FBpp0290718 type=protein	-2.78074	0.00977714	2.00979
CG9915	-2.77277	0.231072	0.636253
Pnn	-2.76553	0.126581	0.897632
FBpp0290528 type=protein	-2.76099	0.17945	0.746056
Cdc2rk	-2.75506	0.0890981	1.05013
CG7028	-2.75195	0.0436201	1.36031
ZIPIC	-2.75063	0.0869286	1.06084
Cbp20	-2.74795	0.0671537	1.17293
CG4936	-2.74456	0.0538749	1.26861
CG5787	-2.74382	0.0131603	1.88073
Glg1	-2.73993	0.0452798	1.3441
CG17233	-2.72248	0.0193744	1.71277
Nab2	-2.71193	0.178793	0.747649
Hsp23	-2.70559	0.120615	0.9186
betaTub60D	-2.70502	0.0513726	1.28927
tsr	-2.7044	0.12366	0.907771
ctp	-2.6875	0.011988	1.92125
cactin	-2.68063	0.049033	1.30951
ocm	-2.6804	0.0671428	1.173
iPLA2-VIA	-2.64662	0.152416	0.816968
Taf4	-2.64603	0.0663478	1.17817
scf	-2.64577	0.173646	0.760334
CG14200	-2.64162	0.0274371	1.56166
Dref	-2.64122	0.0131476	1.88115
Chro	-2.63881	0.00666643	2.17611
sle	-2.62858	0.033153	1.47948
Fs(2)Ket	-2.60678	0.0185086	1.73263
CG1789	-2.56427	0.124173	0.905972
ken	-2.56104	0.00831138	2.08033
FBpp0302987 type=protein	-2.52511	0.0303899	1.51727
CG1622	-2.52183	0.0651333	1.1862
CG4951	-2.51921	0.263669	0.578942
Hsp70Bc	-2.51658	0.0306654	1.51335
Rpn8	-2.51522	0.121039	0.917075
Rnp4F	-2.51368	0.118939	0.924676
Atx2	-2.51016	0.0928111	1.0324
HDAC3	-2.50398	0.117141	0.93129
Su(var)205	-2.50103	0.0499879	1.30114
CG7945	-2.47282	0.18461	0.733744
CG2247	-2.46524	0.0216931	1.66368
Rab10	-2.46335	0.0870584	1.06019
pita	-2.46148	0.0133437	1.87472
CG5174	-2.45902	0.103002	0.987155
CG3542	-2.45131	0.320542	0.494115
Hakai	-2.447	0.228681	0.640769
gammaTub23C	-2.42944	0.147499	0.831211
ND-39	-2.41992	0.0675618	1.1703
Hsp27	-2.34872	0.0929132	1.03192
CG30428	-2.33336	0.0522409	1.28199
CG3909	-2.32676	0.219555	0.658456
tral	-2.32419	0.055864	1.25287
Acn	-2.32264	0.19728	0.704917
CG12909	-2.3216	0.385268	0.414237
shu	-2.3064	0.169533	0.770745
Rcd5	-2.30514	0.0371196	1.4304
Ibf1	-2.30321	0.0108434	1.96483
cmb-P	-2.28566	0.318738	0.496566
CG16812	-2.28534	0.142367	0.84659
CG1092	-2.28473	0.119659	0.922056
CG5010	-2.28328	0.225566	0.646725
Kap-alpha3	-2.28145	0.0896615	1.04739
CG7692	-2.27804	0.0624679	1.20434
CG17168	-2.26797	0.167666	0.775555
ssp	-2.24207	0.0489872	1.30992
FBpp0292449 type=protein	-2.2412	0.108575	0.96427
CG4119	-2.23072	0.206104	0.685913
Sry-delta	-2.22922	0.0621797	1.20635
CG9641	-2.22476	0.0551492	1.25846
CTCF	-2.22156	0.0431334	1.36519
Ns3	-2.18659	0.0626102	1.20335
Vha10	-2.17409	0.0536559	1.27038
CG18259	-2.17059	0.0897275	1.04707
RanGAP	-2.16962	0.0684245	1.16479
fs(1)Yb	-2.16323	0.0856247	1.0674
gfzf	-2.16202	0.0514519	1.2886
hng1	-2.15517	0.0737024	1.13252
Prp31	-2.15121	0.0431598	1.36492
Surf6	-2.14569	0.0593823	1.22634
Cdep	-2.14457	0.0582477	1.23472
FBpp0297367 type=protein	-2.14071	0.0402632	1.39509
Cat	-2.13426	0.206805	0.684439
Bin1	-2.12638	0.241112	0.617781
yuri	-2.11472	0.148596	0.827993
CG2129	-2.10363	0.0952948	1.02093
CG14005	-2.10197	0.0723589	1.14051
Sirt1	-2.10107	0.204143	0.690065
betaTub97EF	-2.08485	0.134213	0.872207
CG10417	-2.08071	0.0882125	1.05447
Rpn11	-2.08037	0.0523168	1.28136
CG5516	-2.07825	0.281355	0.550746
qkr58E-2	-2.07753	0.177553	0.750672
ham	-2.07684	0.125034	0.902972
FBpp0288797 type=protein	-2.07624	0.0633504	1.19825
Hsp68	-2.07344	0.103069	0.986874
Pitslre	-2.07021	0.102927	0.987469
CG15747	-2.06641	0.28352	0.547417
Nplp2	-2.06341	0.0535156	1.27152
nito	-2.05027	0.168711	0.772857
CG4266	-2.02978	0.139075	0.856752
CG12301	-2.0227	0.133713	0.873825
Orc3	-2.01423	0.031766	1.49804
enok	-2.01339	0.0276888	1.5577
mrj	-2.00296	0.14785	0.830178
CG3918	-1.99461	0.410023	0.387192
CG11696	-1.9933	0.0916828	1.03771
CG3164	-1.99198	0.0713326	1.14671
Su(var)2-HP2	-1.98938	0.0522516	1.2819
CG32708	-1.98408	0.371081	0.430531
Neos	-1.96967	0.172263	0.763809
U2af50	-1.96963	0.194494	0.711093
RpL37a	-1.96713	0.506592	0.295342
Cpsf160	-1.96453	0.148662	0.8278
lic	-1.95951	0.136961	0.863402
CG13151	-1.95004	0.0941691	1.02609
rad50	-1.93758	0.16963	0.770498
Caf1-55	-1.92787	0.0821112	1.0856
east	-1.91935	0.0458207	1.33894
CG7099	-1.91911	0.0682889	1.16565
vtd	-1.90781	0.095736	1.01892
RnpS1	-1.89999	0.353083	0.452124
FBpp0303724 type=protein	-1.89742	0.147097	0.832397
spt4	-1.89552	0.409695	0.387539
FBpp0308461 type=protein	-1.88837	0.138124	0.85973
SPARC	-1.8814	0.118498	0.92629
Arpc1	-1.87925	0.298632	0.524864
crn	-1.87703	0.109621	0.960106
PyK	-1.87118	0.260816	0.583666
pic	-1.86393	0.211926	0.673815
Mad1	-1.86293	0.20386	0.690668
Cul4	-1.8597	0.334047	0.476193
FBpp0290003 type=protein	-1.85144	0.153361	0.814286
CG2186	-1.84132	0.144855	0.839065
CG10333	-1.82837	0.168558	0.773251
CG4901	-1.80797	0.112369	0.949355
Gcn5	-1.79092	0.108343	0.965198
CG1738	-1.79021	0.136214	0.865777
RpS27A	-1.78872	0.149989	0.823941
shrb	-1.78508	0.314163	0.502844
CG1572	-1.77625	0.258495	0.587548
tum	-1.77459	0.214151	0.669279
cup	-1.77427	0.125865	0.900095
Xe7	-1.76841	0.290069	0.537499
FBpp0083185 type=protein	-1.76827	0.173251	0.761324
CG7394	-1.7634	0.2739	0.562408
CG3847	-1.76197	0.342447	0.465406
Zif	-1.75939	0.311929	0.505944
CG2063	-1.75914	0.17645	0.753378
Hcf	-1.75421	0.0730568	1.13634
l(2)35Df	-1.75364	0.135437	0.868262
CG11906	-1.74936	0.0684713	1.16449
DCP1	-1.74885	0.207421	0.683148
Neb-cGP	-1.73878	0.434426	0.362084
CG31211	-1.73768	0.233335	0.63202
CG3817	-1.73471	0.173741	0.760098
Trn	-1.73125	0.0996243	1.00163
lolal	-1.72951	0.318512	0.496875
CkIIalpha	-1.72819	0.0798371	1.0978
jigr1	-1.72784	0.304851	0.515912
betaTub56D	-1.72297	0.210852	0.676023
Spt6	-1.71693	0.155319	0.808775
Ack	-1.71073	0.439972	0.356575
FBpp0289070 type=protein	-1.69856	0.111195	0.953916
PTPMT1	-1.69656	0.062169	1.20643
Hsp70Aa	-1.68535	0.105944	0.974923
Taf5	-1.68191	0.159407	0.797492
RpL29	-1.67909	0.156724	0.804864
Taf2	-1.67297	0.113865	0.94361
CG4806	-1.66894	0.297346	0.526738
CG9715	-1.66534	0.0940006	1.02687
Gfat2	-1.65989	0.346677	0.460075
4E-T	-1.6586	0.158872	0.798953
mof	-1.64584	0.141337	0.849745
Wdr82	-1.64254	0.184631	0.733695
Sec13	-1.64164	0.0876982	1.05701
TfIIFalpha	-1.64092	0.130081	0.885787
vkg	-1.63813	0.195502	0.708849
CG7185	-1.63785	0.355343	0.449352
Acsl	-1.63512	0.236612	0.625964
Arp2	-1.62863	0.274799	0.560985
fwe	-1.62609	0.230712	0.636931
Ibf2	-1.62492	0.0621222	1.20675
FBpp0085716 type=protein	-1.62486	0.226114	0.645672
pav	-1.61994	0.359673	0.444092
CG33695	-1.6195	0.167164	0.776857
Ars2	-1.61512	0.24273	0.614876
Rbp1	-1.60593	0.345832	0.461134
Tango4	-1.60347	0.236461	0.626241
Rpn7	-1.59573	0.34949	0.456565
Hsc70-4	-1.59349	0.160291	0.795091
ncm	-1.59203	0.308073	0.511346
CG17266	-1.58754	0.187655	0.72664
larp	-1.57143	0.146636	0.833759
Usp30	-1.56697	0.10351	0.985016
CG5808	-1.56555	0.429562	0.366974
FBpp0081184 type=protein	-1.56105	0.0812079	1.0904
U2af38	-1.55716	0.2467	0.60783
Hsc70-3	-1.55469	0.138408	0.858837
Rpn2	-1.54932	0.351319	0.454299
Lasp	-1.54461	0.354687	0.450155
RpL37A	-1.5381	0.221618	0.654395
Tango1	-1.53764	0.170446	0.768413
capt	-1.53763	0.35206	0.453383
CHOp24	-1.53386	0.258745	0.587128
Br140	-1.53046	0.219302	0.658958
CG14695	-1.5165	0.214224	0.669131
CG2662	-1.51481	0.15979	0.79645
Rrp1	-1.50678	0.179809	0.74519
Usp10	-1.50473	0.244779	0.611227
ppan	-1.49985	0.212297	0.673056
Rab7	-1.49411	0.262943	0.580139
Prp19	-1.4941	0.108604	0.964155
CG12391	-1.49087	0.39684	0.401385
ytr	-1.48822	0.149273	0.826019
Cpsf73	-1.48062	0.18674	0.728763
BoYb	-1.47873	0.188652	0.724339
beta-Spec	-1.47742	0.341433	0.466695
lva	-1.47671	0.199225	0.700655
hang	-1.47274	0.249048	0.603717
Cap-G	-1.47152	0.209763	0.678272
CG7137	-1.46582	0.279461	0.553679
smid	-1.46209	0.217908	0.661728
Strica	-1.45923	0.187533	0.726922
Vha36-1	-1.45877	0.378875	0.421504
su(w[a])	-1.45822	0.326231	0.486474
CG42724	-1.44593	0.232225	0.634092
zfh1	-1.43805	0.227133	0.643719
Nup358	-1.43761	0.167882	0.774996
CG4282	-1.4348	0.267167	0.573218
Phf7	-1.43146	0.235499	0.628011
CG30015	-1.42839	0.340246	0.468207
14-3-3epsilon	-1.42211	0.352124	0.453304
RfC38	-1.4206	0.182372	0.739043
CkIIbeta	-1.4191	0.176501	0.753253
Pgam5	-1.40596	0.319779	0.495151
BCAS2	-1.40275	0.301418	0.520831
Nup43	-1.40112	0.249843	0.602333
Rab11	-1.39612	0.175032	0.756883
Aac11	-1.38344	0.241571	0.616956
FBpp0304691 type=protein	-1.37959	0.233732	0.631281
Scamp	-1.36649	0.333533	0.476861
Ets97D	-1.36607	0.281682	0.550241
sip2	-1.36028	0.252345	0.598005
prod	-1.35858	0.237671	0.624023
FBpp0304412 type=protein	-1.35703	0.136888	0.863636
Dhx15	-1.35429	0.305253	0.51534
msl-1	-1.35289	0.129791	0.886757
CG7358	-1.34743	0.433919	0.362591
Gtp-bp	-1.34521	0.216526	0.66449
CG3163	-1.34444	0.227654	0.642724
CG31729	-1.34284	0.225828	0.646223
FASN1	-1.34257	0.273584	0.562909
Unc-76	-1.34209	0.264727	0.577202
Nopp140.1	-1.34043	0.387396	0.411845
alphaTub84D	-1.33805	0.302834	0.518795
TER94	-1.33682	0.376115	0.424679
Bug22	-1.33587	0.34547	0.461589
wds	-1.33297	0.248074	0.605418
RpLP0-like	-1.32194	0.1609	0.793443
CG11444	-1.31619	0.426565	0.370015
CG5482	-1.31225	0.189096	0.723318
CG1309	-1.3073	0.280415	0.552199
FBpp0292385 type=protein	-1.30296	0.398413	0.399666
Top1	-1.30285	0.33624	0.473351
SA	-1.30034	0.13892	0.857234
CG8545	-1.29655	0.240675	0.618569
CG7971	-1.29461	0.42773	0.36883
Sfmbt	-1.29448	0.205354	0.687497
CG6621	-1.29008	0.465517	0.332065
FBpp0311184 type=protein	-1.2822	0.389598	0.409384
FBpp0072736 type=protein	-1.2819	0.233626	0.631479
Hsp60A	-1.28168	0.350117	0.455786
Rbp1-like	-1.28094	0.386325	0.413048
Su(var)3-9	-1.27841	0.327541	0.484734
Rcd1	-1.27741	0.216864	0.663812
atms	-1.27653	0.490275	0.30956
RpL38	-1.2742	0.259504	0.585856
FBpp0305318 type=protein	-1.27285	0.312968	0.5045
CG1603	-1.27254	0.40187	0.395914
su(Hw)	-1.26946	0.213359	0.670889
lqfR	-1.2442	0.280841	0.55154
Ef1beta	-1.23981	0.434535	0.361975
CG9281	-1.22835	0.383354	0.4164
RfC3	-1.22511	0.246127	0.60884
NHP2	-1.21891	0.344634	0.462642
FBpp0088303 type=protein	-1.21513	0.319749	0.495191
CG4707	-1.21496	0.34212	0.465822
Gmap	-1.21055	0.259312	0.586178
Lmpt	-1.19979	0.344696	0.462564
CG7065	-1.19292	0.286294	0.543187
Caper	-1.19157	0.22001	0.657558
FBpp0111707 type=protein	-1.1907	0.196518	0.706599
c12.1	-1.18976	0.339847	0.468716
CG5004	-1.18904	0.326159	0.486571
CG34163	-1.18752	0.488535	0.311104
HP5	-1.18037	0.455997	0.341038
Rpt1	-1.17934	0.405426	0.392088
RpL22	-1.17784	0.264421	0.577703
Hmu	-1.17416	0.36047	0.44313
bip2	-1.1732	0.17133	0.766167
RpL36	-1.16953	0.233125	0.632411
Atu	-1.16431	0.481147	0.317722
FBpp0305523 type=protein	-1.16282	0.392762	0.40587
U4-U6-60K	-1.16085	0.311303	0.506816
Non2	-1.15814	0.366338	0.436119
CG2926	-1.15488	0.186323	0.729733
Hsp83	-1.15301	0.367223	0.43507
CG5726	-1.14735	0.362273	0.440964
CG42232	-1.14577	0.289806	0.537893
CG3198	-1.14376	0.268479	0.571089
CG33722	-1.1398	0.320074	0.49475
YT521-B	-1.13691	0.311572	0.506442
Ect4	-1.13553	0.364938	0.437781
CG1024	-1.12975	0.236938	0.625365
Pp2A-29B	-1.12809	0.424645	0.371974
Sgt	-1.12775	0.479284	0.319407
FBpp0290695 type=protein	-1.12381	0.387217	0.412045
CG14210	-1.1183	0.488954	0.310732
Stat92E	-1.11516	0.38141	0.418608
Arf79F	-1.1075	0.497739	0.302998
Saf-B	-1.09927	0.352973	0.452258
ND-MLRQ	-1.0924	0.562711	0.249714
su(sable)	-1.09077	0.366631	0.43577
CG5877	-1.08404	0.345278	0.461831
Taf13	-1.0817	0.33122	0.479883
RpL24	-1.08121	0.244729	0.611315
jim	-1.08033	0.369084	0.432875
baf	-1.07924	0.311979	0.505875
Pabp2	-1.07884	0.43256	0.363954
TAF1C-like	-1.07506	0.197194	0.705106
ND-30	-1.06944	0.350343	0.455506
D12	-1.06813	0.656187	0.182972
Atac3	-1.06202	0.379542	0.42074
mbo	-1.05851	0.375656	0.42521
imd	-1.05827	0.445367	0.351282
Taf6	-1.05766	0.253148	0.596625
CG11030	-1.05462	0.403635	0.394011
CG3335	-1.05054	0.366379	0.436069
Prp38	-1.05048	0.506904	0.295074
CG6066	-1.04804	0.573776	0.241258
CG13217	-1.03866	0.625638	0.203677
FK506-bp1	-1.03809	0.249901	0.602232
Ef1gamma	-1.0355	0.35962	0.444156
Arpc5	-1.03457	0.599601	0.222138
vig2	-1.03003	0.488793	0.310875
Rpb12	-1.0244	0.682057	0.166179
RpL11	-1.02412	0.286971	0.542163
Bx42	-1.01946	0.323447	0.490196
Droj2	-1.01492	0.38151	0.418494
Set1	-1.01184	0.337799	0.471342
FBpp0271878 type=protein	-1.01159	0.489198	0.310516
CG7033	-1.01123	0.495384	0.305058
CG6422	-1.00979	0.369707	0.432142
su(f)	-1.00267	0.280398	0.552225
CG8306	-0.997549	0.48396	0.315191
Ugt58Fa	-0.996341	0.515222	0.288006
RAF2	-0.994212	0.239893	0.619983
RpA-70	-0.99342	0.519439	0.284465
Cdk12	-0.993241	0.460098	0.337149
FBpp0302006 type=protein	-0.989403	0.464022	0.333461
Ppt1	-0.98918	0.357215	0.44707
RpS10b	-0.987988	0.290553	0.536774
Prp3	-0.985111	0.370341	0.431399
Tbp	-0.985005	0.417922	0.378904
Cwc25	-0.983225	0.535544	0.271205
CG7154	-0.980845	0.48035	0.318442
Rab6	-0.980667	0.382169	0.417745
CG9776	-0.979378	0.417106	0.379754
HP1b	-0.979233	0.270432	0.567941
RpL36A	-0.978422	0.337118	0.472217
RpL10	-0.977314	0.337329	0.471946
GluProRS	-0.975366	0.420181	0.376564
FBpp0307963 type=protein	-0.974612	0.395102	0.403291
TAF1B	-0.973006	0.370038	0.431754
DNApol-delta	-0.972463	0.327144	0.485261
RpL27	-0.97	0.305026	0.515664
aru	-0.96974	0.374591	0.426442
pAbp	-0.967433	0.380465	0.419686
vig	-0.96543	0.540271	0.267388
abs	-0.964925	0.534187	0.272307
Pdi	-0.954536	0.404087	0.393525
lig	-0.953881	0.476891	0.321581
Cap-D2	-0.953027	0.479877	0.318871
CkIalpha	-0.950661	0.271569	0.56612
FBpp0306961 type=protein	-0.948445	0.391122	0.407688
CG2064	-0.939134	0.569924	0.244183
CG4751	-0.938872	0.43424	0.36227
Ulp1	-0.936716	0.261611	0.582345
Ns2	-0.931784	0.325074	0.488018
RpL23A	-0.928498	0.317848	0.49778
FBpp0310208 type=protein	-0.923341	0.38835	0.410777
ttm50	-0.922934	0.39552	0.402832
rin	-0.916664	0.315594	0.500872
RpL31	-0.906731	0.344452	0.462871
CG2199	-0.893816	0.385842	0.413591
Rassf	-0.888131	0.422761	0.373905
Nbr	-0.887445	0.477781	0.320771
ArfGAP3	-0.882367	0.56795	0.24569
CG8108	-0.87878	0.316527	0.49959
RpS17	-0.878576	0.341547	0.466549
Tdrd3	-0.877546	0.451431	0.345408
CG8478	-0.869211	0.54748	0.261632
sub	-0.868644	0.463677	0.333784
PNUTS	-0.868589	0.460261	0.336996
RpLP1	-0.867652	0.346546	0.460239
LS2	-0.867369	0.368016	0.434133
RpS11	-0.86566	0.345224	0.461899
RpS20	-0.865644	0.357688	0.446495
Rack1	-0.863693	0.472206	0.325869
RpL15	-0.863119	0.331393	0.479657
Cul2	-0.862336	0.458818	0.33836
CG16940	-0.857491	0.492394	0.307687
raptor	-0.856085	0.505053	0.296663
Rs1	-0.851077	0.427142	0.369428
CG10639	-0.849152	0.485115	0.314155
FBpp0292662 type=protein	-0.847399	0.513731	0.289264
CG1677	-0.845796	0.615722	0.210616
CG9667	-0.841907	0.539252	0.268208
Map205	-0.839915	0.551741	0.258265
DMAP1	-0.838067	0.353116	0.452082
CG15436	-0.835681	0.435224	0.361287
rump	-0.83151	0.312584	0.505033
CG1142	-0.831144	0.449265	0.347497
RpL5	-0.829267	0.359225	0.444633
mRpL9	-0.827375	0.431813	0.364704
wcd	-0.827318	0.444314	0.35231
CG3209	-0.826661	0.464128	0.333362
FBpp0078058 type=protein	-0.819762	0.459619	0.337602
CG14352	-0.814219	0.519004	0.28483
Rpn10	-0.814018	0.666367	0.176287
RpL26	-0.813797	0.374304	0.426776
CG8839	-0.805555	0.553234	0.257091
CG3735	-0.805283	0.491873	0.308147
CG10494	-0.805081	0.595112	0.225401
qkr58E-1	-0.804489	0.378073	0.422425
RpS14b	-0.801085	0.406199	0.391261
RpS19a	-0.800913	0.374112	0.426998
CG3800	-0.796844	0.598905	0.222642
ball	-0.791551	0.526749	0.278396
Cp1	-0.787851	0.63033	0.200432
RpL8	-0.783759	0.364154	0.438715
CG10139	-0.782279	0.522278	0.282098
Ef1alpha48D	-0.782117	0.490285	0.309552
Dlip2	-0.779352	0.567626	0.245938
Taf11	-0.771083	0.431099	0.365423
FBpp0111782 type=protein	-0.76972	0.40422	0.393382
Pax	-0.765697	0.639024	0.194483
yps	-0.762536	0.452238	0.344633
RpL34a	-0.761718	0.363891	0.439029
polybromo	-0.760223	0.512595	0.290225
FBpp0083926 type=protein	-0.758336	0.364929	0.437792
l(2)37Cb	-0.756201	0.650155	0.186983
ERp60	-0.750831	0.578278	0.237863
msk	-0.750666	0.514526	0.288592
Rpb11	-0.750529	0.610709	0.214165
cav	-0.747135	0.641545	0.192773
RpS25	-0.744	0.413068	0.383978
SmD1	-0.74379	0.56122	0.250867
RpS4	-0.741196	0.48094	0.317909
CG4849	-0.740026	0.384772	0.414797
His1:CG31617	-0.734096	0.468521	0.329271
cyp33	-0.733314	0.528851	0.276667
lig3	-0.729138	0.463083	0.334341
RpL13	-0.728293	0.418476	0.37833
rno	-0.72784	0.514496	0.288618
CG11560	-0.725721	0.500137	0.300911
Myc	-0.721898	0.521234	0.282967
Nap1	-0.720817	0.65136	0.186179
PIG-S	-0.718846	0.52333	0.281225
l(2)34Fd	-0.718387	0.530285	0.27549
Rpn5	-0.718341	0.628331	0.201812
betaTub60D.1	-0.714966	0.640034	0.193797
RpS3A	-0.714545	0.414295	0.38269
Cpsf100	-0.708213	0.646641	0.189337
AGO2	-0.700384	0.488468	0.311164
Rho1	-0.699431	0.632238	0.19912
CG1665	-0.694338	0.569274	0.244679
CG16903	-0.694155	0.518303	0.285416
FBpp0087124 type=protein	-0.693445	0.398325	0.399763
SMC3	-0.688475	0.49012	0.309697
Nedd8	-0.688414	0.66138	0.179549
Klp10A	-0.68823	0.61074	0.214144
FBpp0309200 type=protein	-0.686832	0.584285	0.233375
CG10324	-0.686395	0.69533	0.157809
smt3	-0.683195	0.712715	0.147084
RpL24-like	-0.672084	0.585954	0.232137
Gbeta13F	-0.668627	0.647506	0.188757
FBpp0304425 type=protein	-0.667571	0.528307	0.277114
Dlg5	-0.666237	0.544192	0.264248
eIF-4a	-0.66311	0.509851	0.292557
RpL30	-0.662662	0.464123	0.333367
Slbp	-0.657439	0.764354	0.116705
alpha-Est7	-0.652995	0.609151	0.215275
FBpp0088478 type=protein	-0.64972	0.632279	0.199091
COX5A	-0.645918	0.729686	0.136864
ATPsynCF6	-0.645842	0.699267	0.155357
CPT2	-0.638537	0.558144	0.253254
RpS8	-0.636712	0.464103	0.333386
RpL28	-0.632948	0.480077	0.318689
SC35	-0.632108	0.700161	0.154802
Chd3	-0.631679	0.602385	0.220126
RpL34b	-0.629818	0.460145	0.337105
CG17078	-0.62058	0.621152	0.206802
Rtc1	-0.619844	0.725649	0.139273
CG2469	-0.617672	0.705396	0.151567
SH3PX1	-0.616924	0.621378	0.206644
simj	-0.615912	0.506463	0.295453
CG11563	-0.608253	0.75955	0.119443
Uch-L5	-0.595721	0.650181	0.186966
Bap170	-0.594169	0.583389	0.234042
Bka	-0.590112	0.726264	0.138906
RpS15	-0.588457	0.495887	0.304617
ush	-0.587369	0.588463	0.23028
RpL14	-0.584845	0.515701	0.287602
crol	-0.583285	0.483471	0.31563
SdhB	-0.58111	0.583792	0.233742
Arpc4	-0.581018	0.744396	0.128196
FBpp0071528 type=protein	-0.579825	0.652586	0.185362
CG7611	-0.578513	0.672912	0.172041
pit	-0.577001	0.516392	0.287021
Orc4	-0.575307	0.671145	0.173184
lin	-0.572214	0.638919	0.194554
Etf-QO	-0.568739	0.625346	0.203879
sta	-0.563706	0.544846	0.263726
l(2)gl	-0.559212	0.653684	0.184632
Nup44A	-0.558749	0.680022	0.167477
Rpb7	-0.558334	0.733718	0.134471
B52	-0.557383	0.736372	0.132903
CG9253	-0.556974	0.686313	0.163478
mRpL21	-0.552284	0.631559	0.199586
Past1	-0.551945	0.726558	0.13873
His2Av	-0.551756	0.511623	0.29105
Brf	-0.551364	0.71838	0.143646
CG5676	-0.5496	0.713151	0.146818
fs(1)h	-0.546516	0.782957	0.106262
RpS7	-0.542687	0.524417	0.280323
ADD1	-0.541681	0.609269	0.215191
Sym	-0.541075	0.710087	0.148688
SF2	-0.536467	0.716253	0.144933
RpL9	-0.526472	0.593608	0.2265
Pih1D1	-0.520226	0.567717	0.245868
RpS28b	-0.517864	0.52257	0.281855
Cct5	-0.516104	0.671982	0.172642
Cdc5	-0.515174	0.630576	0.200263
RpL35A	-0.512549	0.58691	0.231429
psq-P	-0.511523	0.624203	0.204674
RpL32	-0.51061	0.544041	0.264368
Karybeta3	-0.509235	0.611569	0.213555
His2B:CG33910	-0.509163	0.543675	0.264661
CG3529	-0.508967	0.617403	0.209431
Chd1	-0.505893	0.741375	0.129962
RpL19	-0.500798	0.588714	0.230096
scra	-0.5002	0.658168	0.181663
Ctf4	-0.498964	0.683583	0.165208
RpL23	-0.496633	0.589849	0.229259
l(3)07882	-0.49551	0.664967	0.1772
CG4004	-0.490358	0.813586	0.0895964
FBpp0309424 type=protein	-0.490311	0.731708	0.135662
Nup107	-0.484748	0.598056	0.223258
CG13855	-0.484282	0.731801	0.135607
RpS2	-0.483578	0.590097	0.229077
drosha	-0.480252	0.711885	0.14759
Srp68	-0.478882	0.699326	0.15532
CG3527	-0.47838	0.743816	0.128534
Bub3	-0.478278	0.600145	0.221744
CG15107	-0.477631	0.672672	0.172197
FBpp0086747 type=protein	-0.477421	0.767411	0.114972
His3:CG33866	-0.476528	0.550382	0.259336
CG6512	-0.475443	0.688085	0.162358
FBpp0089056 type=protein	-0.475164	0.625778	0.20358
CG33129	-0.474891	0.684849	0.164405
RpS16	-0.470553	0.569876	0.24422
CG4858	-0.469973	0.605595	0.217817
CG4622	-0.469332	0.647218	0.18895
srp	-0.467329	0.688795	0.16191
Cchl	-0.467289	0.706689	0.150772
CG10907	-0.466775	0.695961	0.157415
CG12111	-0.465314	0.775964	0.110158
RpS27	-0.457792	0.614205	0.211687
RpL17	-0.457614	0.577121	0.238733
SREBP	-0.4567	0.700065	0.154862
CG14325	-0.456345	0.705596	0.151444
RpL7A	-0.45603	0.578121	0.237981
Hlc	-0.455953	0.629664	0.200891
Vinc	-0.455822	0.713439	0.146643
RpS23	-0.447539	0.626984	0.202744
Ref1	-0.447279	0.615535	0.210748
kz	-0.446338	0.664304	0.177633
MBD-R2	-0.445643	0.60557	0.217836
RpL10Ab	-0.44304	0.623195	0.205376
yem	-0.441187	0.699907	0.15496
Ost48	-0.439426	0.728288	0.137697
REPTOR	-0.437539	0.735201	0.133594
Clp	-0.436112	0.609136	0.215286
betaCOP.1	-0.432347	0.618165	0.208896
RpL21	-0.431411	0.644323	0.190897
RpL18	-0.429412	0.611462	0.21363
Mtor	-0.42773	0.582635	0.234604
Mcm6	-0.425365	0.755357	0.121848
Gie	-0.423085	0.704494	0.152123
FBpp0308807 type=protein	-0.421057	0.67583	0.170162
Fib	-0.414004	0.64363	0.191364
CG7927	-0.406188	0.719241	0.143126
FBpp0110478 type=protein	-0.40368	0.645689	0.189976
RpL12	-0.402034	0.654471	0.18411
CG17272	-0.399631	0.795575	0.0993188
RpS3	-0.397831	0.659811	0.180581
RpLP2	-0.397158	0.654904	0.183822
RpS21	-0.396644	0.847043	0.0720946
FBpp0083988 type=protein	-0.395308	0.841745	0.0748197
epsilonCOP	-0.393254	0.713309	0.146722
RpL13A	-0.392201	0.62525	0.203946
CG4198	-0.389637	0.747407	0.126443
CG6937	-0.389382	0.653715	0.184612
nclb	-0.383092	0.818537	0.0869617
RpL3	-0.383041	0.679151	0.168034
RpS6	-0.382632	0.68101	0.166847
Trip1	-0.373127	0.772985	0.111829
CG2982	-0.370502	0.741037	0.13016
M1BP	-0.369244	0.692971	0.159285
RpL4	-0.369025	0.667598	0.175485
RpL18A	-0.366378	0.666299	0.176331
Npl4	-0.363366	0.825013	0.0835393
HP4	-0.358659	0.811856	0.0905212
coil	-0.356705	0.761229	0.118485
RpL6	-0.355543	0.686957	0.163071
CG6015	-0.350536	0.682612	0.165826
RpL27A	-0.343601	0.668491	0.174904
CG4729	-0.342886	0.765159	0.116249
Incenp	-0.342146	0.781613	0.107008
CG4882	-0.341632	0.72542	0.139411
SmD3	-0.341346	0.813698	0.0895368
Nle	-0.340394	0.721497	0.141766
eEF1delta	-0.331822	0.805106	0.0941468
e(y)1	-0.325326	0.765925	0.115814
Cnx99A	-0.322202	0.761656	0.118241
FBpp0289030 type=protein	-0.318977	0.828571	0.0816702
Srp19	-0.318784	0.841143	0.0751302
RpS13	-0.31682	0.72796	0.137892
SRPK	-0.316525	0.807129	0.0930572
D19A	-0.313825	0.751732	0.123937
bor	-0.305896	0.791289	0.101665
MED4	-0.305012	0.777055	0.109548
Arpc2	-0.303426	0.860892	0.0650513
Rpt6	-0.302874	0.859021	0.0659961
CG5641	-0.302032	0.74249	0.129309
FBpp0312466 type=protein	-0.297644	0.800896	0.0964241
CG13895	-0.296531	0.753211	0.123083
yrt	-0.29479	0.797927	0.0980369
RpS24	-0.294764	0.721647	0.141675
FBpp0304992	-0.29384	0.839851	0.075798
RpS5a	-0.28989	0.717864	0.143958
CG5554	-0.285706	0.860311	0.0653446
RtcB	-0.281479	0.823886	0.0841328
CG5167	-0.280496	0.874429	0.0582754
Nop56	-0.27779	0.753599	0.12286
FBpp0087357 type=protein	-0.276933	0.800782	0.0964858
Akap200.1	-0.27588	0.783088	0.10619
COX4	-0.274509	0.854402	0.0683377
CG3887	-0.27105	0.807495	0.0928599
Trap1	-0.265217	0.804179	0.0946475
CG18178	-0.263469	0.862065	0.0644598
Drp1	-0.262984	0.826575	0.0827177
FBpp0081570 type=protein	-0.25822	0.835913	0.0778388
spoon	-0.251959	0.868666	0.0611473
rig	-0.251167	0.832861	0.0794276
Trf2	-0.245621	0.861957	0.0645144
CG14641	-0.243134	0.785816	0.104679
shep	-0.241255	0.880428	0.055306
RfC4	-0.238685	0.861871	0.0645578
lark	-0.236618	0.825932	0.0830556
RpL7	-0.236185	0.77402	0.111248
CG7637	-0.230088	0.828114	0.0819096
Rpb4	-0.229537	0.822635	0.0847929
Fim	-0.222295	0.878938	0.0560419
RpS26	-0.214683	0.808804	0.0921565
CG8414	-0.208253	0.819293	0.0865606
CG4364	-0.204034	0.846263	0.0724948
RpS18	-0.200741	0.824767	0.0836688
CG6310	-0.199856	0.868389	0.0612859
mago	-0.198646	0.894222	0.0485547
CG6364	-0.19524	0.878097	0.0564577
TSG101	-0.186677	0.878255	0.0563791
Tlk	-0.185155	0.871706	0.0596301
CG12384	-0.18195	0.908509	0.0416706
Srp54k	-0.180174	0.87692	0.0570399
Patr-1	-0.179906	0.865338	0.0628141
CG7728	-0.17878	0.873147	0.0589125
FBpp0308712 type=protein	-0.177905	0.844746	0.0732736
RpL35	-0.175877	0.832748	0.0794864
Mdr50	-0.175609	0.865985	0.0624897
Rab1	-0.171661	0.859005	0.0660042
rb	-0.171593	0.890619	0.0503082
Not1	-0.170946	0.895124	0.0481166
SF1	-0.170197	0.854607	0.0682335
CG9143	-0.16885	0.891048	0.0500987
CG34179	-0.1653	0.889939	0.0506397
twr	-0.161577	0.886555	0.0522945
Mlf	-0.161318	0.915889	0.0381572
glu	-0.160167	0.871813	0.0595766
FBpp0290671 type=protein	-0.157833	0.875934	0.0575287
zf30C	-0.155448	0.853167	0.0689659
SRm160	-0.154786	0.890903	0.0501694
CG11929	-0.151173	0.939077	0.027299
RpLP0	-0.146439	0.855838	0.0676086
Hsf	-0.143994	0.924542	0.0340735
Dbp45A	-0.142937	0.891368	0.0499432
Rab35	-0.141222	0.922182	0.0351832
pnt	-0.140152	0.915682	0.0382552
Rpt3	-0.132876	0.92848	0.0322273
RpS15Aa	-0.131064	0.872519	0.0592251
bai	-0.130975	0.92847	0.0322321
FBpp0305164 type=protein	-0.126991	0.903381	0.0441293
Atpalpha	-0.124675	0.911132	0.0404188
U3-55K	-0.123016	0.917784	0.0372594
Vha26	-0.122908	0.945728	0.0242338
CG11808	-0.121894	0.94153	0.0261657
Act5C	-0.11861	0.915018	0.0385702
Rtf1	-0.118121	0.944007	0.0250247
CG16732	-0.116502	0.938621	0.0275097
FBpp0302848 type=protein	-0.112251	0.94571	0.0242422
FBpp0310028 type=protein	-0.1094	0.924761	0.0339707
mle	-0.108729	0.930447	0.0313083
FBpp0309168 type=protein	-0.103025	0.920601	0.0359287
SCAR	-0.0984889	0.942586	0.025679
Nup93-1	-0.0978994	0.918798	0.03678
YL-1	-0.0965854	0.944142	0.0249627
AP-2mu	-0.09528	0.928841	0.0320588
Nup214	-0.09266	0.928053	0.0324272
FBpp0088684 type=protein	-0.0899862	0.953765	0.0205586
Rpb8	-0.0892173	0.944911	0.0246092
TfIIB	-0.0859644	0.956035	0.0195261
Det	-0.0806218	0.952327	0.0212141
Mys45A	-0.0789682	0.930509	0.0312796
Sec61beta	-0.0787823	0.962295	0.0166918
CG4747	-0.0786869	0.929051	0.0319604
CG15818	-0.0785469	0.971995	0.012336
MED1	-0.0766715	0.946183	0.0240247
snRNP-U1-C	-0.0637177	0.976792	0.010198
CG10425	-0.0520504	0.969547	0.0134311
dos	-0.0495848	0.97183	0.0124096
CG12112	-0.0473069	0.973967	0.0114556
CG8878	-0.0470742	0.973711	0.0115698
dre4	-0.0454557	0.966746	0.0146874
nsl1	-0.0452531	0.963787	0.016019
Nup133	-0.0434175	0.976077	0.0105161
PH4alphaEFB	-0.0431718	0.979199	0.00912893
FBpp0292404 type=protein	-0.0418323	0.978023	0.00965095
Rbm13	-0.0401067	0.978286	0.00953408
mTerf5	-0.0385685	0.974873	0.0110518
CG2021	-0.0376469	0.978713	0.00934482
CG32344	-0.0343031	0.971033	0.0127659
CG5190	-0.0275298	0.98088	0.0083841
Sas10	-0.0255152	0.985042	0.00654518
CG14805	-0.0251586	0.975821	0.01063
CG31368	-0.0251506	0.977356	0.00994739
vito	-0.0249684	0.985768	0.00622537
mtTFB2	-0.0241764	0.981818	0.00796891
CG17652	-0.0180868	0.990567	0.00411622
Rbcn-3B	-0.0179659	0.988972	0.00481581
RpS29	-0.0151691	0.986016	0.00611598
lost	-0.0148532	0.98908	0.00476879
Rox8	-0.00377653	0.998294	0.000741707
Membrin	-0.00280935	0.99845	0.000673532
fax	-0.00259889	0.998975	0.000445201
hoip	-0.00202154	0.997976	0.0008801
blanks	-5.32887e-05	0.999959	1.76914e-05
tex	0.00140645	0.999282	0.000311721
Mi-2	0.00281301	0.997383	0.00113782
ATPsynF	0.00330182	0.998362	0.000712034
htk	0.00753099	0.994721	0.00229866
CG6695	0.00920138	0.995558	0.00193342
CG8289	0.00942949	0.995312	0.00204097
CG6617	0.0147469	0.990273	0.004245
FBpp0290146 type=protein	0.015477	0.984772	0.00666434
FBpp0074568 type=protein	0.016924	0.986536	0.00588692
His4r	0.0170596	0.983934	0.00703399
Rpt5	0.02012	0.990075	0.00433182
CG12768	0.0271088	0.979085	0.00917965
CG8142	0.0327393	0.978836	0.00929023
Rpt2	0.0338766	0.981879	0.00794195
Tcp-1zeta	0.0381076	0.965171	0.0153956
Cka	0.0431161	0.970198	0.0131396
Nnp-1	0.0449074	0.964485	0.0157044
U2A	0.0453037	0.973179	0.0118075
Sec31	0.0517688	0.969241	0.0135682
COX5B	0.0530164	0.969632	0.0133929
Swip-1	0.054512	0.975162	0.0109232
kra	0.0545758	0.976595	0.0102853
eIF-3p40	0.0566891	0.964409	0.0157386
CG7839	0.0605196	0.962268	0.016704
l(2)09851	0.0676064	0.958187	0.0185499
FBpp0081568 type=protein	0.0684479	0.96634	0.0148701
Sec61alpha	0.0751644	0.957174	0.0190091
rept	0.0800561	0.929485	0.0317575
alt	0.0820406	0.930715	0.0311835
Gnf1	0.088044	0.945294	0.024433
CG9231	0.0883462	0.934963	0.0292056
Pc	0.088666	0.95291	0.020948
CG7845	0.0917261	0.946904	0.0236939
Ns1	0.0921706	0.922085	0.0352289
ste24a	0.097608	0.92874	0.0321061
Gel	0.0977741	0.951126	0.0217621
sxc	0.101101	0.927264	0.0327965
Nup62	0.104619	0.945108	0.0245187
CG16833	0.106733	0.916118	0.0380488
RpS9	0.109815	0.895429	0.0479688
CG14207	0.112863	0.927499	0.0326866
Mcm3	0.115931	0.918258	0.0370351
CG6793	0.118133	0.902305	0.0446469
CG18600	0.123981	0.917612	0.037341
HDAC1	0.125294	0.885109	0.0530031
Cyp6a20	0.12678	0.900331	0.0455979
CG30349	0.128272	0.908728	0.0415663
Torsin	0.132909	0.91514	0.0385126
FBpp0301118 type=protein	0.136633	0.941816	0.026034
Imp	0.138955	0.878288	0.056363
l(3)72Ab	0.141388	0.874511	0.0582345
TfIIA-S	0.146778	0.911942	0.0400328
CG2260	0.152576	0.932807	0.0302083
Aatf	0.153617	0.916434	0.037899
CG13097	0.159038	0.868248	0.0613564
alphaCOP	0.160647	0.852819	0.0691432
CG6693	0.168032	0.879612	0.0557089
Cam	0.175934	0.881628	0.0547146
CG4069	0.182647	0.879285	0.0558703
CG14073	0.185651	0.865146	0.0629104
FBpp0085697 type=protein	0.186806	0.842188	0.074591
CG11123	0.192688	0.896183	0.0476031
Ssrp	0.195552	0.855691	0.067683
Nup75	0.204072	0.876541	0.0572276
RPA2	0.205391	0.844518	0.0733911
Sra-1	0.208215	0.828143	0.0818945
FBpp0300575 type=protein	0.208434	0.793786	0.100297
CG12343	0.211376	0.841086	0.0751598
CG10026	0.216268	0.925667	0.0335452
CG15784	0.219267	0.8723	0.059334
MED17	0.220736	0.839455	0.0760027
CG8611	0.228401	0.813094	0.0898592
CG9107	0.230443	0.837569	0.0769793
blp	0.233746	0.843813	0.073754
FBpp0308760 type=protein	0.23561	0.893318	0.0489938
mod	0.237159	0.819773	0.0863066
D19B	0.237784	0.843965	0.0736755
CG7139	0.239649	0.835534	0.0780359
Hsc70-5	0.245529	0.771244	0.112808
CG11984	0.25064	0.8391	0.0761865
dpa	0.251924	0.798509	0.0977201
Hrb27C	0.251944	0.763579	0.117146
UQCR-C1	0.253772	0.841837	0.0747722
r	0.254067	0.820555	0.0858924
Hpr1	0.254176	0.798152	0.0979143
Rab2	0.255156	0.826887	0.0825538
CG10754	0.263541	0.831787	0.079988
CG9004	0.263666	0.839951	0.0757462
CG16941	0.266205	0.819131	0.0866464
HP1c	0.266443	0.859662	0.0656724
sqd	0.269747	0.834958	0.0783354
CG7246	0.273741	0.861898	0.0645443
Vap33	0.277784	0.827316	0.0823287
Rpt4	0.280684	0.836809	0.0773734
nop5	0.287141	0.71303	0.146892
row	0.292606	0.775691	0.110311
nonA	0.294043	0.758962	0.11978
CG4281	0.296091	0.755222	0.121925
nom	0.299661	0.815098	0.0887899
CG12155	0.303249	0.845512	0.0728804
mt:CoII	0.303279	0.848124	0.0715406
SsRbeta	0.313288	0.762021	0.118033
Nop60B	0.319146	0.747723	0.126259
glo	0.323137	0.776458	0.109882
CG9684	0.326874	0.78801	0.103468
CG43736	0.330732	0.764754	0.116478
mRpS17	0.33135	0.77252	0.11209
Dsp1	0.332143	0.82908	0.0814038
Ald	0.332233	0.780276	0.107752
Tom70	0.332292	0.761416	0.118378
MEP-1	0.33389	0.785323	0.104951
Mcm7	0.335125	0.751613	0.124006
Ilk	0.344112	0.800641	0.0965621
RpS12	0.349027	0.685674	0.163882
CG6712	0.351484	0.786257	0.104436
Rab5	0.35228	0.772509	0.112096
crp	0.35234	0.841061	0.0751725
p53	0.352354	0.781797	0.106906
pasha	0.355985	0.807527	0.0928429
Tor	0.356102	0.773014	0.111813
CG32075	0.367871	0.675505	0.170371
FBpp0291730 type=protein	0.371108	0.731519	0.135775
pont	0.371894	0.631374	0.199713
RpII215	0.375168	0.693769	0.158785
CG7824	0.37584	0.688266	0.162244
AspRS-m	0.381936	0.823516	0.084328
eIF-3p66	0.382209	0.801587	0.0960492
CG3071	0.38266	0.735812	0.133233
wal	0.384088	0.6946	0.158265
MRG15	0.386532	0.665673	0.176739
dco	0.386963	0.788375	0.103267
x16	0.389513	0.82757	0.0821953
CG12163	0.39117	0.708923	0.149401
Pp1-87B	0.391321	0.817975	0.0872602
FBpp0077525 type=protein	0.392395	0.745202	0.127726
RpII15	0.392669	0.730479	0.136392
D1	0.395611	0.827669	0.0821432
Rm62	0.396611	0.651477	0.186101
Orc6	0.403965	0.717704	0.144055
barr	0.423409	0.732551	0.135162
CG14215	0.424372	0.763118	0.117408
ncd	0.435438	0.658643	0.18135
Vsx1	0.436058	0.656263	0.182922
CG6841	0.441758	0.722661	0.141065
CG4038	0.446787	0.613698	0.212045
SmB	0.452512	0.682608	0.165829
CG17514	0.45328	0.740841	0.130275
FBpp0072830 type=protein	0.453281	0.622972	0.205531
tsu	0.457904	0.725158	0.139567
CG4619	0.459841	0.66165	0.179372
Vps60	0.463031	0.780868	0.107422
CG32409	0.466016	0.696633	0.156996
CG8368	0.477004	0.603721	0.219164
Ppox	0.483319	0.566398	0.246878
FBpp0306894 type=protein	0.485095	0.781892	0.106853
beta-Man	0.487013	0.637854	0.195279
CG1943	0.488241	0.733045	0.134869
CG7006	0.492167	0.738291	0.131772
SMC2	0.499922	0.664019	0.177819
eIF5	0.501756	0.703326	0.152843
Tapdelta	0.506576	0.70027	0.154734
CG11857	0.511196	0.624827	0.20424
CG32758	0.515674	0.779429	0.108223
zetaCOP	0.516004	0.729584	0.136925
PHGPx	0.522279	0.626161	0.203314
SrpRbeta	0.522829	0.728401	0.137629
eIF4AIII	0.526223	0.715442	0.145425
CG5953	0.530283	0.675246	0.170538
LSm3	0.536063	0.702696	0.153232
pho	0.541102	0.676565	0.169691
CG1671	0.54445	0.639718	0.194011
CG9977	0.54458	0.749265	0.125365
Rpn1	0.544605	0.668774	0.174721
Gr59c	0.549405	0.843046	0.0741485
CG3008	0.551887	0.600701	0.221342
alpha-Spec	0.562118	0.731412	0.135838
FBpp0306765 type=protein	0.564992	0.536484	0.270444
Zn72D	0.566879	0.693346	0.15905
ATPsynD	0.582796	0.68418	0.164829
GlyS	0.583068	0.611776	0.213408
mor	0.587314	0.498502	0.302333
mRpL43	0.589869	0.644465	0.190801
Aldh	0.591181	0.56148	0.250666
CG3678	0.593876	0.657982	0.181786
mRpS18B	0.596213	0.653659	0.184649
thoc6	0.596529	0.565396	0.247647
Rbp2	0.596721	0.738914	0.131406
cype	0.598921	0.73068	0.136273
wol	0.599041	0.633762	0.198074
FBpp0110115 type=protein	0.602715	0.732453	0.13522
kl-2	0.605178	0.692074	0.159848
Vps25	0.623544	0.62828	0.201847
cpa	0.633208	0.677024	0.169396
CG15356	0.636048	0.545386	0.263296
dbe	0.636097	0.635635	0.196792
FBpp0079819 type=protein	0.644893	0.522861	0.281614
XNP	0.647646	0.555217	0.255538
Tes	0.657693	0.651813	0.185877
l(2)05714	0.664836	0.663989	0.177839
lid	0.668584	0.551551	0.258415
CG31712	0.673835	0.694065	0.1586
eIF3-S8	0.676082	0.593468	0.226602
Bap111	0.676591	0.554543	0.256065
CG4338	0.678399	0.747688	0.126279
P58IPK	0.680815	0.585896	0.23218
CG7275	0.688211	0.583253	0.234143
Non3	0.691058	0.492408	0.307675
clu	0.698527	0.597201	0.22388
l(1)G0320	0.700385	0.563961	0.248751
CG7379	0.701073	0.574692	0.240565
JIL-1	0.708681	0.558814	0.252733
Sec22	0.711567	0.497691	0.30304
Jwa	0.717871	0.49256	0.307541
ATPsyngamma	0.719919	0.606676	0.217043
yip2	0.729592	0.566278	0.246971
snRNP-U1-70K	0.730271	0.64372	0.191303
cathD	0.732373	0.637091	0.195798
eIF6	0.733729	0.630484	0.200326
CG4617	0.736403	0.447701	0.349012
Bap55	0.738671	0.531446	0.274541
fus	0.739007	0.5921	0.227605
Iswi	0.742313	0.416521	0.380363
pnr	0.747357	0.547683	0.261471
Cbp80	0.750453	0.549779	0.259812
Syb	0.750476	0.608018	0.216084
Bacc	0.750797	0.679393	0.167879
atl	0.757194	0.49384	0.306414
CG10949	0.766365	0.430333	0.366195
CG3902	0.769748	0.537961	0.26925
Cyt-c1	0.788036	0.602273	0.220206
Phb2	0.789023	0.509037	0.293251
CG6843	0.789901	0.690207	0.161021
CG4866	0.794672	0.53465	0.27193
CG9775	0.795804	0.44058	0.355975
FBpp0288458 type=protein	0.79958	0.571262	0.243165
CG33217	0.809165	0.43683	0.359688
DnaJ-1	0.809716	0.587876	0.230714
NC2alpha	0.81147	0.642377	0.19221
slgA-P	0.823901	0.435482	0.36103
CG30159	0.825803	0.450208	0.346587
Rap1	0.826787	0.553426	0.256941
LBR	0.828885	0.449256	0.347506
l(2)tid.1	0.84035	0.517731	0.285896
Nup54	0.84505	0.496856	0.303769
l(2)k09913	0.846315	0.391639	0.407114
RpS30	0.846748	0.462381	0.335
Vps39	0.850984	0.503464	0.298032
tra2	0.853531	0.648807	0.187884
bocks	0.857527	0.522145	0.282209
Rtnl1.1	0.859788	0.473016	0.325125
Rop	0.860269	0.521851	0.282454
CG2875	0.861996	0.490362	0.309483
CG9769	0.866761	0.396808	0.401419
CG1888	0.868317	0.486816	0.312635
OstDelta	0.869318	0.473724	0.324475
eIF-2gamma	0.875771	0.367252	0.435036
Act57B	0.876895	0.418881	0.377909
Moe	0.879919	0.508002	0.294135
CG11920	0.880351	0.501494	0.299734
parvin	0.883469	0.523495	0.281087
mRpL19	0.883922	0.484052	0.315108
SmD2	0.884954	0.540815	0.266951
Su(var)2-10	0.900634	0.443978	0.352638
Jra	0.90417	0.422713	0.373955
Vta1	0.908806	0.596849	0.224135
CG33303	0.908918	0.434442	0.362068
CG7946	0.911763	0.367382	0.434882
EF2	0.912857	0.393405	0.40516
His2A:CG33865	0.914145	0.494311	0.306
FBpp0304166 type=protein	0.915815	0.548024	0.2612
FBpp0293270 type=protein	0.915952	0.440595	0.35596
Rtnl1	0.917246	0.322678	0.49123
CG12050	0.923116	0.490228	0.309602
Kr-h2	0.927944	0.437436	0.359085
Top2	0.927948	0.269763	0.569018
Fer1HCH	0.931249	0.460663	0.336617
mRpS26	0.933906	0.404786	0.392774
ATPsyndelta	0.934368	0.469432	0.328427
mRpL3	0.940623	0.345868	0.46109
pum	0.947279	0.583083	0.23427
FBpp0071418 type=protein	0.953135	0.555231	0.255527
RpII140	0.958046	0.35299	0.452238
waw	0.964681	0.349796	0.456185
Sc2	0.968449	0.394563	0.403883
Jupiter	0.976305	0.522884	0.281595
thoc5	0.981328	0.358345	0.445698
Mlc-c	0.988386	0.36624	0.436235
FBpp0310275 type=protein	0.997551	0.490432	0.309421
Pak3	0.997637	0.508953	0.293322
CaBP1	0.999164	0.512974	0.289904
CG1234	1.00044	0.374635	0.426391
CG16817	1.01708	0.578743	0.237514
Ubqn	1.01936	0.444745	0.351889
CG13773	1.02091	0.368372	0.433713
PSR	1.02282	0.519388	0.284508
Clamp	1.02333	0.353073	0.452136
MED30	1.0259	0.484323	0.314865
fand	1.02826	0.278651	0.55494
Trp1	1.03075	0.421598	0.375102
Pen	1.0365	0.391233	0.407564
Mpcp	1.03955	0.382447	0.417429
CG4679	1.04413	0.314578	0.502271
SERCA	1.04916	0.347288	0.45931
Bap60	1.05388	0.357664	0.446525
UbcE2M	1.05485	0.405249	0.392278
Myo31DF	1.05791	0.426745	0.369831
ced-6	1.05955	0.453607	0.34332
CG12863	1.06008	0.370137	0.431637
Cct1	1.06079	0.378006	0.422502
Smu1	1.06111	0.433333	0.363179
Rab18	1.06141	0.350188	0.455699
Mes2	1.06217	0.343083	0.464601
FBpp0304099 type=protein	1.06704	0.302872	0.51874
RpII33	1.07656	0.344761	0.462482
Inos	1.08199	0.378585	0.421836
skap	1.08389	0.382625	0.417227
Trl	1.08559	0.498129	0.302658
Hnf4	1.08598	0.305204	0.51541
Cctgamma	1.09219	0.413124	0.383919
Srp72	1.09552	0.30328	0.518156
CG31249	1.09588	0.280128	0.552644
FBpp0304366 type=protein	1.10325	0.400139	0.397789
Nup98-96	1.10868	0.409014	0.388261
Mat89Ba	1.10883	0.335632	0.474136
Myo61F	1.11438	0.386823	0.412488
CG4611	1.13017	0.359985	0.443715
Chc	1.13271	0.312228	0.505528
CG13096	1.1467	0.225665	0.646536
Spp	1.14737	0.350246	0.455627
Scsalpha	1.14874	0.379168	0.421169
l(1)1Bi	1.15094	0.196081	0.707564
FBpp0306778 type=protein	1.15428	0.303309	0.518115
CG4552	1.15618	0.36608	0.436425
dikar	1.15763	0.352757	0.452524
l(2)37Cc	1.15989	0.460785	0.336501
bic	1.16271	0.569041	0.244856
CG11790	1.16655	0.326936	0.485537
CG3776	1.16744	0.38444	0.415171
Srp54	1.1686	0.265583	0.575799
egl	1.17311	0.396518	0.401737
l(1)G0004	1.17684	0.304376	0.516589
Nup58	1.19071	0.263198	0.579718
CG13900	1.20435	0.226513	0.644906
CG10306	1.20506	0.390078	0.408849
CG1503	1.21022	0.351929	0.453545
RpL7-like	1.21238	0.277585	0.556604
betaCOP	1.21539	0.225383	0.647079
Hrb98DE	1.21651	0.260659	0.583927
SmF	1.21845	0.448028	0.348694
CG11999	1.22406	0.413301	0.383734
hpo	1.22584	0.316296	0.499907
mRpS35	1.22755	0.182677	0.738317
CG5800	1.22901	0.300702	0.521864
Nacalpha	1.23251	0.533333	0.273001
hfp	1.24134	0.250461	0.601261
eIF-2alpha	1.24143	0.421942	0.374747
CG1542	1.24558	0.401205	0.396634
FBpp0086640 type=protein	1.24761	0.260951	0.583441
CG6724	1.24917	0.367201	0.435096
His4:CG33881	1.25452	0.352066	0.453376
UQCR-C2	1.25743	0.404497	0.393085
CG123	1.25792	0.386728	0.412595
Dgp-1	1.26143	0.239524	0.620651
Cisd2	1.26976	0.373974	0.427159
CG8617	1.27531	0.531707	0.274327
kay.1	1.28105	0.233911	0.630949
Frl	1.29119	0.181706	0.740631
Rpb5	1.292	0.321193	0.493234
Mtpalpha	1.29625	0.249908	0.602221
CG8064	1.29722	0.372902	0.428405
T-cp1	1.29849	0.229102	0.639971
CG33111	1.29971	0.586189	0.231962
CG8939	1.30456	0.300198	0.522593
Su(P)	1.30469	0.30337	0.518027
CG5525	1.30569	0.205769	0.68662
mRpS25	1.30668	0.204739	0.6888
CG3436	1.31599	0.291605	0.535205
CG11190	1.31766	0.215699	0.666151
Snr1	1.32559	0.386534	0.412813
Hem	1.33482	0.321078	0.493389
CG18273	1.33663	0.130682	0.883784
CG11583	1.3456	0.280004	0.552836
CG3961	1.35352	0.255291	0.592965
az2	1.35608	0.352319	0.453063
Ip259	1.36579	0.350646	0.455131
CG13367	1.3699	0.280951	0.55137
EfTuM	1.38496	0.151258	0.82028
CG8578	1.3938	0.452584	0.344301
CG9799	1.40714	0.376063	0.424739
gammaCOP	1.40743	0.137913	0.860394
ATPsynE	1.40993	0.446396	0.35028
l(2)k09022	1.41291	0.2438	0.612967
CG7878	1.41988	0.203713	0.690982
Ras85D	1.42749	0.319859	0.495041
CG14997	1.44085	0.309021	0.510013
shv	1.44591	0.493642	0.306588
l(3)72Dn	1.44592	0.351768	0.453743
ATPsynB	1.44598	0.326216	0.486494
Tcp-1eta	1.45098	0.134658	0.870767
ps.1	1.4559	0.324196	0.489192
Lon	1.46743	0.190769	0.719493
peng	1.47296	0.246183	0.608743
cm	1.47856	0.243171	0.614088
FBpp0302795 type=protein	1.48609	0.258296	0.587882
porin	1.48828	0.299574	0.523496
RIOK1	1.49048	0.249937	0.602169
thoc7	1.49189	0.286821	0.542388
Df31	1.49299	0.248957	0.603876
CG10672	1.49524	0.203102	0.692286
CG18004	1.50451	0.253879	0.595373
eIF3-S10	1.51371	0.309195	0.509767
eIF3-S9	1.51725	0.2781	0.555799
bys	1.5194	0.166731	0.777985
Dbp73D	1.52028	0.139267	0.856152
CG1965	1.53297	0.233189	0.632292
Pdcd4	1.54627	0.318217	0.497277
Mgstl	1.54764	0.258265	0.587934
Vps4	1.54977	0.219075	0.659406
CG3756	1.55951	0.175856	0.754843
brm	1.56064	0.170333	0.7687
Dhod	1.56576	0.343306	0.464318
AP-2alpha	1.57341	0.080095	1.09639
deltaCOP	1.59316	0.180509	0.7435
Acf	1.60161	0.1043	0.981716
l(1)G0020	1.60859	0.230624	0.637095
ssx	1.62199	0.274329	0.561729
Rala	1.62605	0.202282	0.694042
FBpp0099896 type=protein	1.63786	0.243634	0.613263
CG8258	1.63821	0.224471	0.64884
CG15019	1.64817	0.260224	0.584652
CG4554	1.65032	0.191896	0.716935
FBpp0307030 type=protein	1.65275	0.172645	0.762846
Dp1	1.65515	0.280448	0.552147
CG3605	1.65617	0.13079	0.883426
CG5589	1.65683	0.256396	0.591089
Ote	1.67386	0.194276	0.71158
CG5033	1.68247	0.237166	0.624948
CG8569	1.68839	0.228083	0.641908
Psi	1.69039	0.0839028	1.07622
Klp61F	1.69493	0.123407	0.908659
CG9630	1.69869	0.18092	0.742513
mRpS16	1.71377	0.216461	0.66462
mxc	1.72893	0.252429	0.597861
Hsc70-1	1.73547	0.266917	0.573624
S6k	1.74588	0.231869	0.634757
Lam	1.74706	0.14815	0.829297
CG1575	1.74793	0.201649	0.695404
Gp93	1.75722	0.191425	0.718
sesB	1.77726	0.251033	0.600269
CG34334	1.7918	0.138823	0.857537
CG1316	1.81191	0.113063	0.946679
Hrb87F	1.81553	0.152841	0.81576
ATPsynO	1.81554	0.189148	0.723197
SNRPG	1.81729	0.461357	0.335963
CG11076	1.81771	0.183999	0.735185
bel	1.82962	0.0761967	1.11806
CG5642	1.84293	0.295144	0.529966
eIF3ga	1.848	0.187612	0.726739
CG3740	1.84892	0.170527	0.768207
CG9577	1.85119	0.304004	0.51712
TFAM	1.85947	0.119359	0.923145
CG10077	1.86789	0.134822	0.87024
sip1	1.87948	0.141879	0.848081
CG32407	1.88671	0.206251	0.685604
RpS19b	1.88921	0.18592	0.730674
lds	1.90301	0.105182	0.978059
Rpb10	1.91045	0.289857	0.537815
CG8677	1.9135	0.203339	0.691779
CG12128	1.944	0.118318	0.926949
CG5913	1.95418	0.0550733	1.25906
fliI	1.95541	0.217553	0.662436
HnRNP-K	1.95835	0.106523	0.972558
cid	1.97573	0.120854	0.917741
CG12499	1.98481	0.055753	1.25373
CG7049	1.99305	0.286721	0.54254
Rac1	1.99833	0.299719	0.523286
CG14618	2.00824	0.0722149	1.14137
Ddx1	2.00961	0.133469	0.874619
CG5728	2.04864	0.0371204	1.43039
Eb1	2.06208	0.289133	0.538902
Chd64	2.08115	0.301401	0.520855
Not3	2.08551	0.152241	0.817468
cpb	2.08953	0.243372	0.61373
mRpL12	2.09692	0.1382	0.859493
RpI135	2.1067	0.0338902	1.46993
nonA-l	2.13571	0.101498	0.993542
Tina-1	2.13939	0.0832603	1.07956
Thiolase	2.14848	0.172613	0.762926
tmod	2.15792	0.149348	0.825799
Int6	2.16435	0.06176	1.20929
eIF-2beta	2.18003	0.130508	0.884363
alphaSnap	2.19998	0.077025	1.11337
UQCR-6.4	2.20033	0.271337	0.566491
mRpS22	2.205	0.0301578	1.5206
how	2.21236	0.16932	0.771292
CG9300	2.22464	0.223567	0.650593
CG2807	2.2547	0.0731	1.13608
bsf	2.27048	0.0696998	1.15677
CG4789	2.27642	0.417572	0.379269
CG12264	2.27985	0.0676068	1.17001
AP-1-2beta	2.29666	0.0368017	1.43413
SmE	2.29731	0.195641	0.708541
ATPsynbeta	2.29734	0.172261	0.763812
CG13298	2.30789	0.0511731	1.29096
CrebB	2.30981	0.117237	0.930936
CG6891	2.31569	0.191416	0.718021
noi	2.35455	0.0231024	1.63634
CG3548	2.3618	0.180729	0.742972
Tango7	2.36371	0.139829	0.854404
CG5599	2.36659	0.0323679	1.48988
Hel25E	2.37534	0.0383527	1.4162
me31B	2.40608	0.024078	1.61838
Non1	2.40632	0.143407	0.843431
polo	2.41391	0.0419675	1.37709
CG11837	2.41419	0.031734	1.49847
mRpS6	2.46667	0.0556574	1.25448
Rcc1	2.48134	0.0362617	1.44055
l(1)G0156	2.54265	0.0655523	1.18341
sqh	2.57095	0.161393	0.792115
CtBP	2.57186	0.0632708	1.1988
Ran	2.62789	0.0878341	1.05634
CG9246	2.63497	0.0460984	1.33631
Act42A	2.64356	0.088415	1.05347
Tm1	2.67928	0.156419	0.805711
Galphai	2.68537	0.0488847	1.31083
blw	2.82009	0.0699093	1.15547
His3.3B	2.91299	0.187118	0.727885
ox	2.96322	0.0536774	1.27021
Dbp21E2	2.97082	0.0109615	1.96013
CG12288	2.99417	0.0133409	1.87481
mTTF	3.00566	0.0685055	1.16427
CG3815	3.01182	0.0612747	1.21272
FeCH	3.06783	0.0221587	1.65446
CG13850	3.1519	0.00773903	2.11131
Nsf2	3.18432	0.0254263	1.59472
rush	3.24941	0.00531656	2.27437
BCL7-like	3.29253	0.0471385	1.32662
CG11985	3.33654	0.0209519	1.67878
or	3.60127	0.00674225	2.17119
CG6543	3.65462	0.0566615	1.24671

## Sheet: samples_list
label	condition	replicate
ALMS288	CTRL_FLAG	1
ALMS289	HMR.endo_FLAG	1
ALMS294	HMR.over_FLAG	1
ALMS296	HMR.dC_FLAG	1
ALMS298	HMR.over_FLAG	2
ALMS300	HMR.dC_FLAG	2
ALMS337	HMR.over_FLAG	3
ALMS342	HMR.dC_FLAG	3
ALMS460	CTRL_FLAG	2
ALMS463	CTRL_FLAG	3
ALMS484	HMR.over_FLAG	4
ALMS485	HMR.dC_FLAG	4
ALMS486	HMR.2_FLAG	1
ALMS487	HMR.over_FLAG	5
ALMS488	HMR.dC_FLAG	5
ALMS489	HMR.2_FLAG	2
ALMS490	HMR.over_FLAG	6
ALMS491	HMR.dC_FLAG	6
ALMS492	HMR.over_FLAG	7
ALMS493	HMR.dC_FLAG	7
ALMS494	CTRL_FLAG	4
ALMS495	CTRL_FLAG	5
ALMS496	HMR.endo_FLAG	2
ALMS497	HMR.endo_FLAG	3
ALMS498	HMR.over_FLAG	8
ALMS499	HMR.dC_FLAG	8
ALMS500	HMR.dC_FLAG	10
ALMS501	HMR.over_FLAG	9
ALMS502	HMR.2_FLAG	3
ALMS503	HMR.dC_FLAG	9
ALMS504	CTRL_FLAG	6
ALMS505	CTRL_FLAG	7
ALMS506	CTRL_FLAG	8
PKMS01	CTRL_FLAG	9
PKMS03	HMR.endo_FLAG	4
