# Supplementary material for: The Integrity of the HMR complex is necessary for centromeric binding and reproductive isolation in Drosophila
Source: PLoS Genet. 2021 Aug 23;17(8):e1009744. doi: 10.1371/journal.pgen.1009744 (PMC8412352; doi:10.1371/journal.pgen.1009744)
Supplement: S4 Table — (XLSX) [file pgen.1009744.s012.xlsx]

## Sheet: fertility_bio_reps
stock_ID	genotype	Hmr_allele	mothers_age_days	mean_offspring_per_mother	batch
332.3	Df(1)Hmr-;; +/+	Hmr-	5	9.33333	1
332.3	Df(1)Hmr-;; Hmr+/+	Hmr+	5	29.3333	1
333.3	Df(1)Hmr-;; +/+	Hmr-	5	7	1
333.3	Df(1)Hmr-;; Hmr+/+	Hmr+	5	21.3333	1
334.3	Df(1)Hmr-;; +/+	Hmr-	5	6	1
334.3	Df(1)Hmr-;; Hmr+/+	Hmr+	5	26.3333	1
335.3	Df(1)Hmr-;; +/+	Hmr-	5	2	1
335.3	Df(1)Hmr-;; Hmr2/+	Hmr2	5	3	1
362	Df(1)Hmr-	Hmr-	5	6	1
362	FM7i/Df(1)Hmr-	Hmr+	5	21	1
328.N.6	Df(1)Hmr-;; +/+	Hmr-	5	2	3
328.N.6	Df(1)Hmr-;; HmrdC/+	HmrdC	5	1	3
329.5	Df(1)Hmr-;; +/+	Hmr-	5	0	3
329.5	Df(1)Hmr-;; HmrdC/+	HmrdC	5	1	3
330.6	Df(1)Hmr-;; +/+	Hmr-	5	1.66667	3
330.6	Df(1)Hmr-;; HmrdC/+	HmrdC	5	2	3
332.6	Df(1)Hmr-;; +/+	Hmr-	5	0.333333	3
332.6	Df(1)Hmr-;; Hmr+/+	Hmr+	5	29.3333	3
328.N.6.b	Df(1)Hmr-;; +/+	Hmr-	5	0	4
328.N.6.b	Df(1)Hmr-;; HmrdC/+	HmrdC	5	0	4
329.4.b	Df(1)Hmr-;; +/+	Hmr-	5	0	4
329.4.b	Df(1)Hmr-;; HmrdC/+	HmrdC	5	0	4
330.6.b	Df(1)Hmr-;; +/+	Hmr-	5	0	4
330.6.b	Df(1)Hmr-;; HmrdC/+	HmrdC	5	0.666667	4
332.6	Df(1)Hmr-;; Hmr+/+	Hmr-	5	0.333333	4
332.6	Df(1)Hmr-;; +/+	Hmr+	5	42.3333	4
328.O.6	Df(1)Hmr-;; +/+	Hmr-	5	2	5
328.O.6	Df(1)Hmr-;; HmrdC/+	HmrdC	5	4	5
332.7	Df(1)Hmr-;; +/+	Hmr-	5	7	5
332.7	Df(1)Hmr-;; Hmr+/+	Hmr+	5	44.5	5
328.O.6.b	Df(1)Hmr-;; HmrdC/+	HmrdC	5	0	6
330.7.b	Df(1)Hmr-;; +/+	Hmr-	5	0	6
330.7.b	Df(1)Hmr-;; HmrdC/+	HmrdC	5	11	6
332.7.b	Df(1)Hmr-;; +/+	Hmr-	5	9.66667	6
332.7.b	Df(1)Hmr-;; Hmr+/+	Hmr+	5	45.5	6
372.1	Df(1)Hmr-/yw	Hmr+	5	52.5	6
372.1	Df(1)Hmr-/Hmr3	Hmr3	5	24.5	6
PB366	Df(1)Hmr-/Df(1)Hmr-	Hmr-	5	18.75	7
PB366	FM7i/Df(1)Hmr-	Hmr+	5	39.875	7
328.N.7.c	Df(1)Hmr-;; +/+	Hmr-	5	3	8
328.N.7.c	Df(1)Hmr-;; HmrdC/+	HmrdC	5	1.66667	8
328.O.7.c	Df(1)Hmr-;; +/+	Hmr-	5	8	8
328.O.7.c	Df(1)Hmr-;; HmrdC/+	HmrdC	5	2.66667	8
329.7.c	Df(1)Hmr-;; +/+	Hmr-	5	4	8
329.7.c	Df(1)Hmr-;; HmrdC/+	HmrdC	5	19.5	8
330.7.c	Df(1)Hmr-;; +/+	Hmr-	5	10.5	8
330.7.c	Df(1)Hmr-;; HmrdC/+	HmrdC	5	21.5	8
330.7.d	Df(1)Hmr-;; +/+	Hmr-	5	2.5	8
330.7.d	Df(1)Hmr-;; HmrdC/+	HmrdC	5	22.5	8
332.7.c	Df(1)Hmr-;; +/+	Hmr-	5	23	8
332.7.c	Df(1)Hmr-;; Hmr+/+	Hmr+	5	51.6667	8
332.7.d	Df(1)Hmr-;; +/+	Hmr-	5	7	8
332.7.d	Df(1)Hmr-;; Hmr+/+	Hmr+	5	41.8	8
372b	yw/Df(1)Hmr-	Hmr+	5	47.4	8
372b	Hmr3/Df(1)Hmr-	Hmr3	5	19.3333	8
328.N.8	Df(1)Hmr-;; +/+	Hmr-	5	10.5	9
328.N.8	Df(1)Hmr-;; HmrdC/+	HmrdC	5	0.666667	9
328.O.8	Df(1)Hmr-;; +/+	Hmr-	5	1	9
328.O.8	Df(1)Hmr-;; HmrdC/+	HmrdC	5	10	9
330.8	Df(1)Hmr-;; +/+	Hmr-	5	3	9
330.8	Df(1)Hmr-;; HmrdC/+	HmrdC	5	20.1667	9
332.8	Df(1)Hmr-;; +/+	Hmr-	5	7.5	9
332.8	Df(1)Hmr-;; Hmr+/+	Hmr+	5	40.3333	9
335.8	Df(1)Hmr-;; +/+	Hmr-	5	3.75	9
335.8	Df(1)Hmr-;; Hmr2/+	Hmr2	5	16.8333	9
372c	yw/Df(1)Hmr-	Hmr+	5	61.3333	9
372c	Hmr3/Df(1)Hmr-	Hmr3	5	16	9
PB366	Df(1)Hmr-/Df(1)Hmr-	Hmr-	5	12.5	9
PB366	FM7i/Df(1)Hmr-	Hmr+	5	39.5	9
332.3	Df(1)Hmr-;; +/+	Hmr-	10	0.666667	1
332.3	Df(1)Hmr-;; Hmr+/+	Hmr+	10	29	1
333.3	Df(1)Hmr-;; +/+	Hmr-	10	1.5	1
333.3	Df(1)Hmr-;; Hmr+/+	Hmr+	10	25.3333	1
334.3	Df(1)Hmr-;; +/+	Hmr-	10	0	1
334.3	Df(1)Hmr-;; Hmr+/+	Hmr+	10	27.6667	1
335.3	Df(1)Hmr-;; +/+	Hmr-	10	0	1
335.3	Df(1)Hmr-;; Hmr2/+	Hmr2	10	0.5	1
362	Df(1)Hmr-	Hmr-	10	0	1
362	FM7i/Df(1)Hmr-	Hmr+	10	38	1
328.N.6	Df(1)Hmr-;; +/+	Hmr-	10	1	3
328.N.6	Df(1)Hmr-;; HmrdC/+	HmrdC	10	0	3
329.5	Df(1)Hmr-;; +/+	Hmr-	10	0	3
329.5	Df(1)Hmr-;; HmrdC/+	HmrdC	10	0.333333	3
330.6	Df(1)Hmr-;; +/+	Hmr-	10	0.333333	3
330.6	Df(1)Hmr-;; HmrdC/+	HmrdC	10	0	3
332.6	Df(1)Hmr-;; +/+	Hmr-	10	0	3
332.6	Df(1)Hmr-;; Hmr+/+	Hmr+	10	21.6667	3
328.N.6.b	Df(1)Hmr-;; +/+	Hmr-	10	0	4
328.N.6.b	Df(1)Hmr-;; HmrdC/+	HmrdC	10	0	4
329.4.b	Df(1)Hmr-;; +/+	Hmr-	10	0	4
329.4.b	Df(1)Hmr-;; HmrdC/+	HmrdC	10	0	4
330.6.b	Df(1)Hmr-;; +/+	Hmr-	10	0	4
330.6.b	Df(1)Hmr-;; HmrdC/+	HmrdC	10	0.333333	4
332.6	Df(1)Hmr-;; Hmr+/+	Hmr-	10	0	4
332.6	Df(1)Hmr-;; +/+	Hmr+	10	20.6667	4
328.O.6	Df(1)Hmr-;; +/+	Hmr-	10	0	5
328.O.6	Df(1)Hmr-;; HmrdC/+	HmrdC	10	0	5
332.7	Df(1)Hmr-;; +/+	Hmr-	10	2.66667	5
332.7	Df(1)Hmr-;; Hmr+/+	Hmr+	10	25.75	5
328.O.6.b	Df(1)Hmr-;; HmrdC/+	HmrdC	10	0	6
330.7.b	Df(1)Hmr-;; +/+	Hmr-	10	0	6
330.7.b	Df(1)Hmr-;; HmrdC/+	HmrdC	10	0	6
332.7.b	Df(1)Hmr-;; +/+	Hmr-	10	0.666667	6
332.7.b	Df(1)Hmr-;; Hmr+/+	Hmr+	10	25.5	6
372.1	Df(1)Hmr-/yw	Hmr+	10	29	6
372.1	Df(1)Hmr-/Hmr3	Hmr3	10	9	6
PB366	Df(1)Hmr-/Df(1)Hmr-	Hmr-	10		7
PB366	FM7i/Df(1)Hmr-	Hmr+	10		7
328.N.7.c	Df(1)Hmr-;; +/+	Hmr-	10	0.5	8
328.N.7.c	Df(1)Hmr-;; HmrdC/+	HmrdC	10	0.666667	8
328.O.7.c	Df(1)Hmr-;; +/+	Hmr-	10	1.5	8
328.O.7.c	Df(1)Hmr-;; HmrdC/+	HmrdC	10	2.33333	8
329.7.c	Df(1)Hmr-;; +/+	Hmr-	10	0.5	8
329.7.c	Df(1)Hmr-;; HmrdC/+	HmrdC	10	4.5	8
330.7.c	Df(1)Hmr-;; +/+	Hmr-	10	1	8
330.7.c	Df(1)Hmr-;; HmrdC/+	HmrdC	10	6.5	8
330.7.d	Df(1)Hmr-;; +/+	Hmr-	10	1	8
330.7.d	Df(1)Hmr-;; HmrdC/+	HmrdC	10	6	8
332.7.c	Df(1)Hmr-;; +/+	Hmr-	10	8.5	8
332.7.c	Df(1)Hmr-;; Hmr+/+	Hmr+	10	26.6667	8
332.7.d	Df(1)Hmr-;; +/+	Hmr-	10	2	8
332.7.d	Df(1)Hmr-;; Hmr+/+	Hmr+	10	26.6	8
372b	yw/Df(1)Hmr-	Hmr+	10	37.4	8
372b	Hmr3/Df(1)Hmr-	Hmr3	10	6.33333	8
328.N.8	Df(1)Hmr-;; +/+	Hmr-	10	2.5	9
328.N.8	Df(1)Hmr-;; HmrdC/+	HmrdC	10	0.333333	9
328.O.8	Df(1)Hmr-;; +/+	Hmr-	10	0	9
328.O.8	Df(1)Hmr-;; HmrdC/+	HmrdC	10	4.33333	9
330.8	Df(1)Hmr-;; +/+	Hmr-	10	1	9
330.8	Df(1)Hmr-;; HmrdC/+	HmrdC	10	5.66667	9
332.8	Df(1)Hmr-;; +/+	Hmr-	10	7	9
332.8	Df(1)Hmr-;; Hmr+/+	Hmr+	10	25.6667	9
335.8	Df(1)Hmr-;; +/+	Hmr-	10	1.5	9
335.8	Df(1)Hmr-;; Hmr2/+	Hmr2	10	4.66667	9
372c	yw/Df(1)Hmr-	Hmr+	10	33.3333	9
372c	Hmr3/Df(1)Hmr-	Hmr3	10	5.66667	9
PB366	Df(1)Hmr-/Df(1)Hmr-	Hmr-	10	5	9
PB366	FM7i/Df(1)Hmr-	Hmr+	10	22.5	9
332.3	Df(1)Hmr-;; +/+	Hmr-	15	0	1
332.3	Df(1)Hmr-;; Hmr+/+	Hmr+	15	15	1
333.3	Df(1)Hmr-;; +/+	Hmr-	15	0	1
333.3	Df(1)Hmr-;; Hmr+/+	Hmr+	15	11	1
334.3	Df(1)Hmr-;; +/+	Hmr-	15	0	1
334.3	Df(1)Hmr-;; Hmr+/+	Hmr+	15	16.6667	1
335.3	Df(1)Hmr-;; +/+	Hmr-	15	0	1
335.3	Df(1)Hmr-;; Hmr2/+	Hmr2	15	0	1
362	Df(1)Hmr-	Hmr-	15		1
362	FM7i/Df(1)Hmr-	Hmr+	15		1
328.N.6	Df(1)Hmr-;; +/+	Hmr-	15	0	3
328.N.6	Df(1)Hmr-;; HmrdC/+	HmrdC	15	0	3
329.5	Df(1)Hmr-;; +/+	Hmr-	15	0	3
329.5	Df(1)Hmr-;; HmrdC/+	HmrdC	15	0	3
330.6	Df(1)Hmr-;; +/+	Hmr-	15	0	3
330.6	Df(1)Hmr-;; HmrdC/+	HmrdC	15	0	3
332.6	Df(1)Hmr-;; +/+	Hmr-	15	0	3
332.6	Df(1)Hmr-;; Hmr+/+	Hmr+	15	20.3333	3
328.N.6.b	Df(1)Hmr-;; +/+	Hmr-	15	0	4
328.N.6.b	Df(1)Hmr-;; HmrdC/+	HmrdC	15	0	4
329.4.b	Df(1)Hmr-;; +/+	Hmr-	15	0	4
329.4.b	Df(1)Hmr-;; HmrdC/+	HmrdC	15	0	4
330.6.b	Df(1)Hmr-;; +/+	Hmr-	15	0	4
330.6.b	Df(1)Hmr-;; HmrdC/+	HmrdC	15	0	4
332.6	Df(1)Hmr-;; Hmr+/+	Hmr-	15	0	4
332.6	Df(1)Hmr-;; +/+	Hmr+	15	19.6667	4
328.O.6	Df(1)Hmr-;; +/+	Hmr-	15	0	5
328.O.6	Df(1)Hmr-;; HmrdC/+	HmrdC	15	0	5
332.7	Df(1)Hmr-;; +/+	Hmr-	15	0	5
332.7	Df(1)Hmr-;; Hmr+/+	Hmr+	15	23	5
328.O.6.b	Df(1)Hmr-;; HmrdC/+	HmrdC	15	0	6
330.7.b	Df(1)Hmr-;; +/+	Hmr-	15	0	6
330.7.b	Df(1)Hmr-;; HmrdC/+	HmrdC	15	0	6
332.7.b	Df(1)Hmr-;; +/+	Hmr-	15	0	6
332.7.b	Df(1)Hmr-;; Hmr+/+	Hmr+	15	20.5	6
372.1	Df(1)Hmr-/yw	Hmr+	15	22.5	6
372.1	Df(1)Hmr-/Hmr3	Hmr3	15	0.5	6
PB366	Df(1)Hmr-/Df(1)Hmr-	Hmr-	15		7
PB366	FM7i/Df(1)Hmr-	Hmr+	15		7
328.N.7.c	Df(1)Hmr-;; +/+	Hmr-	15	0	8
328.N.7.c	Df(1)Hmr-;; HmrdC/+	HmrdC	15	0.333333	8
328.O.7.c	Df(1)Hmr-;; +/+	Hmr-	15	0	8
328.O.7.c	Df(1)Hmr-;; HmrdC/+	HmrdC	15	2.66667	8
329.7.c	Df(1)Hmr-;; +/+	Hmr-	15	0	8
329.7.c	Df(1)Hmr-;; HmrdC/+	HmrdC	15	2	8
330.7.c	Df(1)Hmr-;; +/+	Hmr-	15	0	8
330.7.c	Df(1)Hmr-;; HmrdC/+	HmrdC	15	2	8
330.7.d	Df(1)Hmr-;; +/+	Hmr-	15	0	8
330.7.d	Df(1)Hmr-;; HmrdC/+	HmrdC	15	1.5	8
332.7.c	Df(1)Hmr-;; +/+	Hmr-	15	1.5	8
332.7.c	Df(1)Hmr-;; Hmr+/+	Hmr+	15	27.3333	8
332.7.d	Df(1)Hmr-;; +/+	Hmr-	15	0.5	8
332.7.d	Df(1)Hmr-;; Hmr+/+	Hmr+	15	28.4	8
372b	yw/Df(1)Hmr-	Hmr+	15	36.8	8
372b	Hmr3/Df(1)Hmr-	Hmr3	15		8
328.N.8	Df(1)Hmr-;; +/+	Hmr-	15	0	9
328.N.8	Df(1)Hmr-;; HmrdC/+	HmrdC	15	0	9
328.O.8	Df(1)Hmr-;; +/+	Hmr-	15	0	9
328.O.8	Df(1)Hmr-;; HmrdC/+	HmrdC	15	0	9
330.8	Df(1)Hmr-;; +/+	Hmr-	15	0	9
330.8	Df(1)Hmr-;; HmrdC/+	HmrdC	15	0.833333	9
332.8	Df(1)Hmr-;; +/+	Hmr-	15	0	9
332.8	Df(1)Hmr-;; Hmr+/+	Hmr+	15	21.3333	9
335.8	Df(1)Hmr-;; +/+	Hmr-	15	0	9
335.8	Df(1)Hmr-;; Hmr2/+	Hmr2	15	0.333333	9
372c	yw/Df(1)Hmr-	Hmr+	15	30.6667	9
372c	Hmr3/Df(1)Hmr-	Hmr3	15	0.333333	9
PB366	Df(1)Hmr-/Df(1)Hmr-	Hmr-	15	0	9
PB366	FM7i/Df(1)Hmr-	Hmr+	15	14.5	9

## Sheet: summary_stats
Hmr_allele	day	N	offspring_per_mother	sd	se	ci
Hmr-	5	31	5.43011	5.57782	1.00181	2.04596
Hmr-	10	30	1.29444	2.08106	0.379948	0.777081
Hmr-	15	29	0.0689655	0.290447	0.0539347	0.11048
Hmr+	5	16	39.6297	11.4989	2.87473	6.12734
Hmr+	10	15	27.65	5.13269	1.32525	2.84239
Hmr+	15	14	21.9786	6.9637	1.86113	4.02072
Hmr2	5	2	9.91667	9.78164	6.91667	87.8846
Hmr2	10	2	2.58333	2.94628	2.08333	26.4713
Hmr2	15	2	0.166667	0.235702	0.166667	2.1177
Hmr3	5	3	19.9444	4.28283	2.47269	10.6391
Hmr3	10	3	7	1.76383	1.01835	4.38161
Hmr3	15	2	0.416667	0.117851	0.0833333	1.05885
HmrdC	5	17	6.96078	8.60788	2.08772	4.42576
HmrdC	10	17	1.82353	2.48849	0.603549	1.27947
HmrdC	15	17	0.54902	0.902859	0.218976	0.464208

## Sheet: test_stats
day	.y.	group1	group2	p	p.adj	p.format	p.signif	method
5	offspring_per_mother	Hmr-	Hmr+	3.45025e-08	4.8e-07	3.5e-08	****	Wilcoxon
5	offspring_per_mother	Hmr+	HmrdC	2.14084e-06	1.1e-05	2.1e-06	****	Wilcoxon
5	offspring_per_mother	Hmr-	Hmr3	0.00886372	0.028	0.00886	**	Wilcoxon
5	offspring_per_mother	Hmr+	Hmr3	0.0161801	0.036	0.01618	*	Wilcoxon
5	offspring_per_mother	Hmr+	Hmr2	0.029355	0.054	0.02935	*	Wilcoxon
5	offspring_per_mother	HmrdC	Hmr3	0.0713029	0.12	0.07130	ns	Wilcoxon
5	offspring_per_mother	Hmr-	Hmr2	0.384182	0.48	0.38418	ns	Wilcoxon
5	offspring_per_mother	Hmr2	Hmr3	0.4	0.48	0.40000	ns	Wilcoxon
5	offspring_per_mother	HmrdC	Hmr2	0.463825	0.52	0.46383	ns	Wilcoxon
5	offspring_per_mother	Hmr-	HmrdC	0.931082	0.98	0.93108	ns	Wilcoxon
10	offspring_per_mother	Hmr-	Hmr+	4.75887e-08	4.8e-07	4.8e-08	****	Wilcoxon
10	offspring_per_mother	Hmr+	HmrdC	1.41482e-06	9e-06	1.4e-06	****	Wilcoxon
10	offspring_per_mother	Hmr-	Hmr3	0.00924832	0.028	0.00925	**	Wilcoxon
10	offspring_per_mother	Hmr+	Hmr3	0.00911579	0.028	0.00912	**	Wilcoxon
10	offspring_per_mother	HmrdC	Hmr3	0.0198137	0.04	0.01981	*	Wilcoxon
10	offspring_per_mother	Hmr+	Hmr2	0.0305521	0.054	0.03055	*	Wilcoxon
10	offspring_per_mother	Hmr2	Hmr3	0.2	0.3	0.20000	ns	Wilcoxon
10	offspring_per_mother	Hmr-	Hmr2	0.400193	0.48	0.40019	ns	Wilcoxon
10	offspring_per_mother	HmrdC	Hmr2	0.375006	0.48	0.37501	ns	Wilcoxon
10	offspring_per_mother	Hmr-	HmrdC	0.94516	0.98	0.94516	ns	Wilcoxon
15	offspring_per_mother	Hmr-	Hmr+	1.45141e-09	4.4e-08	1.5e-09	****	Wilcoxon
15	offspring_per_mother	Hmr+	HmrdC	1.49283e-06	9e-06	1.5e-06	****	Wilcoxon
15	offspring_per_mother	Hmr-	Hmr3	0.000558588	0.0024	0.00056	***	Wilcoxon
15	offspring_per_mother	Hmr-	HmrdC	0.013112	0.036	0.01311	*	Wilcoxon
15	offspring_per_mother	Hmr+	Hmr2	0.0166667	0.036	0.01667	*	Wilcoxon
15	offspring_per_mother	Hmr+	Hmr3	0.0166667	0.036	0.01667	*	Wilcoxon
15	offspring_per_mother	Hmr-	Hmr2	0.0847607	0.13	0.08476	ns	Wilcoxon
15	offspring_per_mother	HmrdC	Hmr3	0.374425	0.48	0.37442	ns	Wilcoxon
15	offspring_per_mother	Hmr2	Hmr3	0.414216	0.48	0.41422	ns	Wilcoxon
15	offspring_per_mother	HmrdC	Hmr2	1	1	1.00000	ns	Wilcoxon
