# Supplementary material for: The Integrity of the HMR complex is necessary for centromeric binding and reproductive isolation in Drosophila
Source: PLoS Genet. 2021 Aug 23;17(8):e1009744. doi: 10.1371/journal.pgen.1009744 (PMC8412352; doi:10.1371/journal.pgen.1009744)
Supplement: S5 Table — (XLSX) [file pgen.1009744.s013.xlsx]

## Sheet: summary_stats
Hmr_allele	N	percent_males_offsp	sd	se	ci
Hmr-	5	34.9227	15.7068	7.0243	19.5026
Hmr+	14	0.0478578	0.128749	0.0344096	0.0743375
HmrdC	14	30.5929	17.0339	4.5525	9.83508
Hmr2	4	23.8617	19.024	9.51198	30.2714
Hmr3	4	33.0184	14.7419	7.37093	23.4576

## Sheet: test_stats
.y.	group1	group2	p	p.adj	p.format	p.signif	method
percent_males_offsp	Hmr+	HmrdC	3.06772e-06	3.1e-05	3.1e-06	****	Wilcoxon
percent_males_offsp	Hmr-	Hmr+	0.000223933	0.0011	0.00022	***	Wilcoxon
percent_males_offsp	Hmr+	Hmr2	0.000504047	0.0013	0.0005	***	Wilcoxon
percent_males_offsp	Hmr+	Hmr3	0.000504047	0.0013	0.0005	***	Wilcoxon
percent_males_offsp	Hmr-	Hmr2	0.412698	0.69	0.4127	ns	Wilcoxon
percent_males_offsp	HmrdC	Hmr2	0.381699	0.69	0.3817	ns	Wilcoxon
percent_males_offsp	Hmr2	Hmr3	0.485714	0.69	0.48571	ns	Wilcoxon
percent_males_offsp	Hmr-	HmrdC	0.621603	0.72	0.6216	ns	Wilcoxon
percent_males_offsp	HmrdC	Hmr3	0.645098	0.72	0.6451	ns	Wilcoxon
percent_males_offsp	Hmr-	Hmr3	0.730159	0.73	0.73016	ns	Wilcoxon
